# Supplementary material for: Integrative assessment of species-level genetic markers for the diagnosis of pathogenic Leptospira
Source: Front Public Health. 2026 Jun 19;14:1837984. doi: 10.3389/fpubh.2026.1837984 (PMC13328341; doi:10.3389/fpubh.2026.1837984)
Supplement: Supplementary file 8 [file Table_1.XLSX]

## Sheet: Metadata
assemblyInfo_assemblyLevel	currentAccession	currentAccession2	assemblyInfo_assemblyName	averageNucleotideIdentity_submittedSpecies	assemblyInfo_biosample_serovar	assemblyStats_numberOfContigs	averageNucleotideIdentity_bestAniMatch_organismName	averageNucleotideIdentity_submittedOrganism	assemblyInfo_bioprojectLineage_0_bioprojects_0_title	averageNucleotideIdentity_submittedAniMatch_organismName	assemblyStats_totalSequenceLength	assemblyStats_totalUngappedLength	assemblyStats_contigN50	assemblyStats_contigL50	assemblyStats_numberOfScaffolds	assemblyStats_scaffoldN50	assemblyStats_scaffoldL50	assemblyStats_numberOfComponentSequences	assemblyStats_gcCount	assemblyStats_gcPercent	assemblyStats_atgcCount	assemblyInfo_assemblyType	assemblyInfo_submitter	assemblyInfo_bioprojectLineage_0_bioprojects_0_accession	assemblyInfo_biosample_accession	assemblyInfo_biosample_lastUpdated	assemblyInfo_biosample_publicationDate	assemblyInfo_biosample_submissionDate	assemblyInfo_biosample_sampleIds_0_label	assemblyInfo_biosample_sampleIds_0_value	assemblyInfo_biosample_description_title	assemblyInfo_biosample_description_organism_taxId	assemblyInfo_biosample_description_organism_organismName	assemblyInfo_biosample_owner_name	assemblyInfo_biosample_models	assemblyInfo_biosample_bioprojects_0_accession	assemblyInfo_biosample_package	assemblyInfo_biosample_attributes_0_name	assemblyInfo_biosample_attributes_0_value	assemblyInfo_biosample_attributes_1_name	assemblyInfo_biosample_attributes_1_value	assemblyInfo_biosample_status_status	assemblyInfo_biosample_status_when	assemblyInfo_biosample_strain	assemblyInfo_assemblyStatus	assemblyInfo_pairedAssembly_status	assemblyInfo_pairedAssembly_annotationName	assemblyInfo_bioprojectAccession	assemblyInfo_releaseDate
Complete Genome	GCF_000007685.1	GCF_000007685.1	ASM768v1	Leptospira interrogans	Copenhageni	2	Leptospira_interrogans	Leptospira interrogans serovar Copenhageni str. Fiocruz L1-130	Causes leptospirosis	Leptospira interrogans	4627366	4627366	4277185	1	2	4277185	1	2	1621630	35	4627366	haploid	Sao Paulo state (Brazil) Consortium	PRJNA10687	SAMN02603847	42142.6	41669.6	41669.6	Sample name	AE016824	Sample from Leptospira interrogans serovar Copenhageni str. Fiocruz L1-130	267671	Leptospira interrogans serovar Copenhageni str. Fiocruz L1-130	NCBI	Generic	PRJNA10687	Generic.1.0	strain	Fiocruz L1-130	serovar	copenhageni	live	41669.6	Fiocruz L1-130	current	current	Annotation submitted by Sao Paulo state (Brazil) Consortium	PRJNA10687	38069
Complete Genome	GCF_000013945.1	GCF_000013945.1	ASM1394v1	Leptospira borgpetersenii	Hardjo-bovis	2	Leptospira_borgpetersenii	Leptospira borgpetersenii serovar Hardjo-bovis str. L550	Bacterial pathogen of cattle that can cause infections in humans	Leptospira borgpetersenii serovar Javanica	3931782	3931782	3614446	1	2	3614446	1	2	1581721	40	3931782	haploid	Monash University	PRJNA16146	SAMN02603615	42142.6	41669.6	41669.6	Sample name	CP000349	Sample from Leptospira borgpetersenii serovar Hardjo-bovis str. L550	355276	Leptospira borgpetersenii serovar Hardjo-bovis str. L550	NCBI	Generic	PRJNA16146	Generic.1.0	strain	L550	serovar	Hardjo-bovis	live	41669.6	L550	current	current	Annotation submitted by Monash University	PRJNA16146	39011
Complete Genome	GCF_000013965.1	GCF_000013965.1	ASM1396v1	Leptospira borgpetersenii	Hardjo-bovis	2	Leptospira_borgpetersenii	Leptospira borgpetersenii serovar Hardjo-bovis str. JB197	Bacterial pathogen of cattle that cause zoonotic infections in humans	Leptospira borgpetersenii serovar Javanica	3876235	3876235	3576473	1	2	3576473	1	2	1559953	40	3876235	haploid	Monash University	PRJNA16148	SAMN02603616	42142.6	41669.6	41669.6	Sample name	CP000350	Sample from Leptospira borgpetersenii serovar Hardjo-bovis str. JB197	355277	Leptospira borgpetersenii serovar Hardjo-bovis str. JB197	NCBI	Generic	PRJNA16148	Generic.1.0	strain	JB197	serovar	Hardjo-bovis	live	41669.6	JB197	current	current	Annotation submitted by Monash University	PRJNA16148	39011
Complete Genome	GCF_000092565.1	GCF_000092565.1	ASM9256v1	Leptospira interrogans	Lai	2	Leptospira_interrogans	Leptospira interrogans serovar Lai str. 56601	Causes leptospirosis	Leptospira interrogans	4698134	4698134	4338762	1	2	4338762	1	2	1645518	35	4698134	haploid	Chinese National HGC, Shanghai	PRJNA293	SAMN02603127	42142.6	41669.5	41669.5	Sample name	AE010300	Sample from Leptospira interrogans serovar Lai str. 56601	189518	Leptospira interrogans serovar Lai str. 56601	NCBI	Generic	PRJNA293	Generic.1.0	strain	56601	serovar	Lai	live	41669.5	56601	current	current	Annotation submitted by Chinese National HGC, Shanghai	PRJNA293	40274
Scaffold	GCF_000216035.1	GCF_000216035.1	CLC_glsol163	Leptospira interrogans	Copenhageni	518	Leptospira_interrogans	Leptospira interrogans serovar Copenhageni str. Fiocruz R154	Leptospira interrogans serovar Copenhageni str. Fiocruz R154 Genome sequencing project	Leptospira interrogans serovar Icterohaemorrhagiae str. RGA	4548239	4547827	18184	79	488	19190	75	488	1589986	35	4547403	haploid	J. Craig Venter Institute	PRJNA65081	SAMN00254366	41695.5	40637.8	40637.8	Sample name	1129310204190 Leptospira interrogans serovar Copenhageni str. Fiocruz R154 LS163-PE-ILI7-01 Sample	Generic sample from Leptospira interrogans serovar Copenhageni str. Fiocruz R154	1001603	Leptospira interrogans serovar Copenhageni str. Fiocruz R154	J. Craig Venter Institute	Generic	NA	Generic.1.0	strain	Fiocruz R154	NA	NA	live	41214.9	Fiocruz R154	current	current	NA	PRJNA65081	40701
Scaffold	GCF_000216055.1	GCF_000216055.1	CLC_glsol105	Leptospira interrogans	Copenhageni	335	Leptospira_interrogans	Leptospira interrogans serovar Copenhageni str. Fiocruz LV2756C6	Leptospira interrogans serovar Copenhageni str. Fiocruz LV2756C6 Genome sequencing project	Leptospira interrogans serovar Icterohaemorrhagiae str. RGA	4550216	4549745	25310	56	302	27585	49	302	1590850	35	4549260	haploid	J. Craig Venter Institute	PRJNA65079	SAMN00254327	41695.5	40637.8	40637.8	Sample name	1129310204109 Leptospira interrogans serovar Copenhageni str. Fiocruz LV2756C6 LS105-PE-ILI1-01 Sample	Generic sample from Leptospira interrogans serovar Copenhageni str. Fiocruz LV2756C6	1001602	Leptospira interrogans serovar Copenhageni str. Fiocruz LV2756C6	J. Craig Venter Institute	Generic	NA	Generic.1.0	strain	Fiocruz LV2756C6	NA	NA	live	41214.9	Fiocruz LV2756C6	current	current	NA	PRJNA65079	40701
Scaffold	GCF_000216075.1	GCF_000216075.1	CLC_glsol044	Leptospira interrogans	Copenhageni	318	Leptospira_interrogans	Leptospira interrogans serovar Copenhageni str. 2001025091	Leptospira interrogans serovar Copenhageni str. 2001025091 Genome sequencing project	Leptospira interrogans serovar Icterohaemorrhagiae str. RGA	4526676	4526568	29563	52	309	29809	50	309	1583166	35	4525976	haploid	J. Craig Venter Institute	PRJNA65077	SAMN00254376	41695.5	40637.8	40637.8	Sample name	1129310188079 Leptospira interrogans serovar Copenhageni str. 2001025091 Serogroup Icterohaemorrhagiae LS44-PE-ILI3-01 Sample	Generic sample from Leptospira interrogans serovar Copenhageni str. 2001025091	1001987	Leptospira interrogans serovar Copenhageni str. 2001025091	J. Craig Venter Institute	Generic	NA	Generic.1.0	strain	2001025091	NA	NA	live	41214.9	2001025091	current	current	NA	PRJNA65077	40701
Scaffold	GCF_000216095.1	GCF_000216095.1	CLC_glsol040	Leptospira interrogans	Copenhageni	321	Leptospira_interrogans	Leptospira interrogans serovar Copenhageni str. 2006007831	Leptospira interrogans serovar Copenhageni str. 2006007831 Genome sequencing project	Leptospira interrogans serovar Icterohaemorrhagiae str. RGA	4549679	4549430	27375	52	303	28178	48	303	1590827	35	4548990	haploid	J. Craig Venter Institute	PRJNA65075	SAMN00254373	41695.5	40637.8	40637.8	Sample name	1129310154576 Leptospira interrogans serovar Copenhageni str. 2006007831 Serogroup Icterohaemorrhagiae LS40-PE-ILI2-01 Sample	Generic sample from Leptospira interrogans serovar Copenhageni str. 2006007831	1001986	Leptospira interrogans serovar Copenhageni str. 2006007831	J. Craig Venter Institute	Generic	NA	Generic.1.0	strain	2006007831	NA	NA	live	41214.9	2006007831	current	current	NA	PRJNA65075	40701
Contig	GCF_000216115.2	GCF_000216115.2	gls454158v02	Leptospira interrogans	Zanoni	41	Leptospira_interrogans	Leptospira interrogans serovar Zanoni str. LT2156	Leptospira interrogans serovar Zanoni str. LT2156 Genome sequencing project	Leptospira interrogans	4886457	4886457	234958	5	41	234958	5	41	-	-	-	haploid	J. Craig Venter Institute	PRJNA65073	SAMN00255261	41695.5	40640.8	40640.8	Sample name	1129403602605 Leptospira interrogans serovar Zanoni str. LT2156 LS158-BP3KB-A2NB-01-561 Sample	Generic sample from Leptospira interrogans serovar Zanoni str. LT2156	1001601	Leptospira interrogans serovar Zanoni str. LT2156	J. Craig Venter Institute	Generic	NA	Generic.1.0	strain	LT2156	NA	NA	live	41214.9	LT2156	suppressed	current	Annotation submitted by J. Craig Venter Institute	PRJNA65073	41348
Contig	GCF_000216135.2	GCF_000216135.2	gls454151v02	Leptospira interrogans	Grippotyphosa	438	Leptospira_interrogans	Leptospira interrogans serovar Grippotyphosa str. LT2186	Leptospira interrogans serovar Grippotyphosa str. LT2186 Genome sequencing project	Leptospira interrogans serovar Icterohaemorrhagiae str. RGA	4845287	4845287	24117	62	438	24117	62	438	-	-	-	haploid	J. Craig Venter Institute	PRJNA65067	SAMN00255260	41695.5	40640.8	40640.8	Sample name	1129403591330 Leptospira interrogans serovar Grippotyphosa str. LT2186 LS151-BP3KB-A3NB-01-568 Sample	Generic sample from Leptospira interrogans serovar Grippotyphosa str. LT2186	1001599	Leptospira interrogans serovar Grippotyphosa str. LT2186	J. Craig Venter Institute	Generic	NA	Generic.1.0	strain	LT2186	NA	NA	live	41214.9	LT2186	suppressed	current	Annotation submitted by J. Craig Venter Institute	PRJNA65067	41334
Contig	GCF_000216155.2	GCF_000216155.2	gls454150v02	Leptospira interrogans	Copenhageni	584	Leptospira_interrogans	Leptospira interrogans serovar Copenhageni str. LT2050	Leptospira interrogans serovar Copenhageni str. LT2050 Genome sequencing project	Leptospira interrogans serovar Icterohaemorrhagiae str. RGA	4464661	4464661	13330	103	584	13330	103	584	-	-	-	haploid	J. Craig Venter Institute	PRJNA65065	SAMN00255258	41695.5	40640.8	40640.8	Sample name	1129403470309 Leptospira interrogans serovar Copenhageni str. LT2050 LS150-BP3KB-A1NB-01-562 Sample	Generic sample from Leptospira interrogans serovar Copenhageni str. LT2050	1001598	Leptospira interrogans serovar Copenhageni str. LT2050	J. Craig Venter Institute	Generic	NA	Generic.1.0	strain	LT2050	NA	NA	live	41214.9	LT2050	suppressed	current	Annotation submitted by J. Craig Venter Institute	PRJNA65065	41334
Contig	GCF_000216175.2	GCF_000216175.2	gls454148v02	Leptospira interrogans	Canicola	16	Leptospira_interrogans	Leptospira interrogans serovar Canicola str. LT1962	Leptospira interrogans serovar Canicola str. LT1962 Genome sequencing project	Leptospira interrogans	4705262	4705262	617754	3	16	617754	3	16	-	-	-	haploid	J. Craig Venter Institute	PRJNA65063	SAMN00255265	41695.5	40640.8	40640.8	Sample name	1129402959034 Leptospira interrogans serovar Canicola str. LT1962 LS148-BP3KB-A5NB-1-491 Sample	Generic sample from Leptospira interrogans serovar Canicola str. LT1962	1001597	Leptospira interrogans serovar Canicola str. LT1962	J. Craig Venter Institute	Generic	NA	Generic.1.0	strain	LT1962	NA	NA	live	41214.9	LT1962	suppressed	current	Annotation submitted by J. Craig Venter Institute	PRJNA65063	41334
Contig	GCF_000216195.1	GCF_000216195.1	LintLT1649v0.2	Leptospira interrogans	Djasiman	229	Leptospira_interrogans	Leptospira interrogans serovar Djasiman str. LT1649	Leptospira interrogans serovar Djasiman str. LT1649 Genome sequencing project	Leptospira interrogans serovar Icterohaemorrhagiae str. RGA	4679663	4679663	37187	33	229	37187	33	229	1634606	35	4679663	haploid	J. Craig Venter Institute	PRJNA65061	SAMN02436336	42142.5	41612.6	41612.6	Sample name	AFMB	Generic sample from Leptospira interrogans serovar Djasiman str. LT1649	1001596	Leptospira interrogans serovar Djasiman str. LT1649	NCBI	Generic	PRJNA65061	Generic.1.0	strain	LT1649	host	Homo sapiens	live	41612.6	LT1649	current	current	Annotation submitted by J. Craig Venter Institute	PRJNA65061	41348
Contig	GCF_000216215.1	GCF_000216215.1	CA_gls454142	Leptospira interrogans	Australis	1381	Leptospira_interrogans	Leptospira interrogans serovar Australis str. LT2148	Leptospira interrogans serovar Australis str. LT2148 Genome sequencing project	Leptospira interrogans serovar Icterohaemorrhagiae str. RGA	3766299	3766299	3992	278	1381	3992	278	1381	-	-	-	haploid	J. Craig Venter Institute	PRJNA65057	SAMN02436467	43636.7	41612	41612.6	Sample name	AFMA	Generic sample from Leptospira interrogans serovar Australis str. LT2148	1001594	Leptospira interrogans serovar Australis str. LT2148	NCBI	Generic	PRJNA65057	Generic.1.0	strain	LT2148	host	Homo sapiens	live	41612.6	LT2148	suppressed	current	NA	PRJNA65057	40701
Contig	GCF_000216235.1	GCF_000216235.1	gls454077v2.0	Leptospira interrogans	#N/A	43	Leptospira_interrogans	Leptospira interrogans str. C10069	Leptospira interrogans str. C10069 Genome sequencing project	Leptospira interrogans	4741083	4741083	250073	6	43	250073	6	43	1662070	35	4741081	haploid	J. Craig Venter Institute	PRJNA65055	SAMN02436629	42142.5	41612.6	41612.6	Sample name	AFLZ	Generic sample from Leptospira interrogans str. C10069	1001591	Leptospira interrogans str. C10069	NCBI	Generic	PRJNA65055	Generic.1.0	strain	C10069	host	Rodentia	live	41612.6	C10069	current	current	Annotation submitted by J. Craig Venter Institute	PRJNA65055	41205
Contig	GCF_000216255.2	GCF_000216255.2	gls454041v02	Leptospira noguchii	#N/A	84	Leptospira_noguchii	Leptospira noguchii str. 2006001870	Leptospira noguchii str. 2006001870 Genome sequencing project	Leptospira noguchii serovar Panama str. CZ214	4813972	4813972	127002	11	84	127002	11	84	1711078	355	4813971	haploid	J. Craig Venter Institute	PRJNA65053	SAMN02436466	42142.5	41612.6	41612.6	Sample name	AFLY	Generic sample from Leptospira noguchii str. 2006001870	1001593	Leptospira noguchii str. 2006001870	NCBI	Generic	PRJNA65053	Generic.1.0	strain	2006001870	host	Homo sapiens	live	41612.6	2006001870	current	current	Annotation submitted by J. Craig Venter Institute	PRJNA65053	41218
Contig	GCF_000216275.1	GCF_000216275.1	gls454039v2.0	Leptospira santarosai	#N/A	35	Leptospira_santarosai	Leptospira santarosai str. 2000027870	Leptospira santarosai str. 2000027870 Genome sequencing project	Leptospira santarosai serovar Shermani str. LT 821	3914343	3914343	399563	4	35	399563	4	35	1633991	415	3914341	haploid	J. Craig Venter Institute	PRJNA65051	SAMN02436545	42142.5	41612.6	41612.6	Sample name	AFLX	Generic sample from Leptospira santarosai str. 2000027870	1001592	Leptospira santarosai str. 2000027870	NCBI	Generic	PRJNA65051	Generic.1.0	strain	2000027870	host	Homo sapiens	live	41612.6	2000027870	current	current	Annotation submitted by J. Craig Venter Institute	PRJNA65051	41348
Contig	GCF_000216295.2	GCF_000216295.2	gls454037v02	Leptospira interrogans	#N/A	255	Leptospira_interrogans	Leptospira interrogans str. 2006001854	Leptospira interrogans str. 2006001854 Genome sequencing project	Leptospira interrogans serovar Icterohaemorrhagiae str. RGA	4948820	4948820	46613	29	255	46613	29	255	-	-	-	haploid	J. Craig Venter Institute	PRJNA65049	SAMN00255269	41695.5	40640.8	40640.8	Sample name	1129293708333 Leptospira interrogans serovar undetermined str. 2006001854 LS37-BP3KB-A1NB-01-518 Sample	Generic sample from Leptospira interrogans str. 2006001854	1001590	Leptospira interrogans str. 2006001854	J. Craig Venter Institute	Generic	NA	Generic.1.0	strain	2006001854	NA	NA	live	41214.9	2006001854	suppressed	current	Annotation submitted by J. Craig Venter Institute	PRJNA65049	41348
Contig	GCF_000216335.1	GCF_000216335.1	Lint2002000621v2.0	Leptospira interrogans	#N/A	71	Leptospira_interrogans	Leptospira interrogans str. 2002000621	Leptospira interrogans str. 2002000621 Genome sequencing project	Leptospira interrogans	4918776	4918776	130328	12	71	130328	12	71	1730879	35	4918776	haploid	J. Craig Venter Institute	PRJNA65045	SAMN02436628	42142.5	41612.6	41612.6	Sample name	AFLU	Generic sample from Leptospira interrogans str. 2002000621	1001588	Leptospira interrogans str. 2002000621	NCBI	Generic	PRJNA65045	Generic.1.0	strain	2002000621	host	Homo sapiens	live	41612.6	2002000621	current	current	Annotation submitted by J. Craig Venter Institute	PRJNA65045	41215
Contig	GCF_000216355.1	GCF_000216355.1	gls454014v2.0	Leptospira interrogans	Pomona	43	Leptospira_interrogans	Leptospira interrogans serovar Pomona str. Pomona	Leptospira interrogans serovar Pomona str. Pomona Genome sequencing project	Leptospira interrogans	4581018	4581018	198881	9	43	198881	9	43	1603356	35	4581015	haploid	J. Craig Venter Institute	PRJNA65043	SAMN02436547	42142.5	41612.6	41612.6	Sample name	AFLT	Generic sample from Leptospira interrogans serovar Pomona str. Pomona	1001587	Leptospira interrogans serovar Pomona str. Pomona	NCBI	Generic	PRJNA65043	Generic.1.0	strain	Pomona	host	Homo sapiens	live	41612.6	Pomona	suppressed	current	Annotation submitted by J. Craig Venter Institute	PRJNA65043	41205
Contig	GCF_000216375.1	GCF_000216375.1	LintsBulMalv1.0	Leptospira interrogans	Bulgarica	41	Leptospira_interrogans	Leptospira interrogans serovar Bulgarica str. Mallika	Leptospira interrogans serovar Bulgarica str. Mallika Genome sequencing project	Leptospira interrogans	4661215	4661215	198307	8	41	198307	8	41	1632819	35	4661215	haploid	J. Craig Venter Institute	PRJNA65041	SAMN02436546	42142.5	41612.6	41612.6	Sample name	AFLS	Generic sample from Leptospira interrogans serovar Bulgarica str. Mallika	1001586	Leptospira interrogans serovar Bulgarica str. Mallika	NCBI	Generic	PRJNA65041	Generic.1.0	strain	Mallika	host	Homo sapiens	live	41612.6	Mallika	current	current	Annotation submitted by J. Craig Venter Institute	PRJNA65041	41134
Scaffold	GCF_000216395.1	GCF_000216395.1	CLC_glsol194	Leptospira interrogans	Copenhageni	572	Leptospira_interrogans	Leptospira interrogans serovar Copenhageni str. MMD1562	Leptospira interrogans serovar Copenhageni str. MMD1562 Genome sequencing project	Leptospira interrogans serovar Icterohaemorrhagiae str. RGA	4536044	4535505	15198	91	538	15538	87	538	1585848	35	4534683	haploid	J. Craig Venter Institute	PRJNA63829	SAMN00254372	41695.5	40637.8	40637.8	Sample name	1129310204200 Leptospira interrogans serovar Copenhageni str. MMD1562 LS194-PE-ILI12-01 Sample	Generic sample from Leptospira interrogans serovar Copenhageni str. MMD1562	996863	Leptospira interrogans serovar Copenhageni str. MMD1562	J. Craig Venter Institute	Generic	NA	Generic.1.0	strain	MMD1562	NA	NA	live	41214.9	MMD1562	current	current	NA	PRJNA63829	40701
Scaffold	GCF_000216415.1	GCF_000216415.1	CLC_glsol192	Leptospira interrogans	Canicola	369	Leptospira_interrogans	Leptospira interrogans serovar Canicola str. HAI0024	Leptospira interrogans serovar Canicola str. HAI0024 Genome sequencing project	Leptospira interrogans	4710959	4710523	26490	54	338	28054	50	338	1649133	35	4709972	haploid	J. Craig Venter Institute	PRJNA63827	SAMN00254369	41695.5	40637.8	40637.8	Sample name	1129310204198 Leptospira interrogans serovar Canicola str. HAI0024 LS192-PE-ILI11-01 Sample	Generic sample from Leptospira interrogans serovar Canicola str. HAI0024	996809	Leptospira interrogans serovar Canicola str. HAI0024	J. Craig Venter Institute	Generic	NA	Generic.1.0	strain	HAI0024	NA	NA	live	41214.9	HAI0024	current	current	NA	PRJNA63827	40701
Scaffold	GCF_000216435.1	GCF_000216435.1	CLC_glsol191	Leptospira interrogans	Copenhageni	498	Leptospira_interrogans	Leptospira interrogans serovar Copenhageni str. HAI0156	Leptospira interrogans serovar Copenhageni str. HAI0156 Genome sequencing project	Leptospira interrogans serovar Icterohaemorrhagiae str. RGA	4627376	4626220	17912	77	437	21259	68	437	1615231	35	4625538	haploid	J. Craig Venter Institute	PRJNA63825	SAMN00254371	41695.5	40637.8	40637.8	Sample name	1129310204196 Leptospira interrogans serovar Copenhageni str. HAI0156 LS191-PE-ILI10-01 Sample	Generic sample from Leptospira interrogans serovar Copenhageni str. HAI0156	996862	Leptospira interrogans serovar Copenhageni str. HAI0156	J. Craig Venter Institute	Generic	NA	Generic.1.0	strain	HAI0156	NA	NA	live	41214.9	HAI0156	current	current	NA	PRJNA63825	40701
Scaffold	GCF_000216475.1	GCF_000216475.1	CLC_glsol165	Leptospira interrogans	Copenhageni	297	Leptospira_interrogans	Leptospira interrogans serovar Copenhageni str. R066	Leptospira interrogans serovar Copenhageni str. R066 Genome sequencing project	Leptospira interrogans serovar Icterohaemorrhagiae str. RGA	4549934	4549767	28921	47	285	31567	44	285	1590971	35	4549208	haploid	J. Craig Venter Institute	PRJNA63821	SAMN00254367	41695.5	40637.8	40637.8	Sample name	1129310204192 Leptospira interrogans serovar Copenhageni str. R066 LS165-PE-ILI8-01 Sample	Generic sample from Leptospira interrogans serovar Copenhageni str. R066	996861	Leptospira interrogans serovar Copenhageni str. R066	J. Craig Venter Institute	Generic	NA	Generic.1.0	strain	R066	NA	NA	live	41214.9	R066	current	current	NA	PRJNA63821	40701
Scaffold	GCF_000216495.1	GCF_000216495.1	CLC_glsol162	Leptospira interrogans	Copenhageni	289	Leptospira_interrogans	Leptospira interrogans serovar Copenhageni str. Fiocruz R83	Leptospira interrogans serovar Copenhageni str. Fiocruz R83 Genome sequencing project	Leptospira interrogans serovar Icterohaemorrhagiae str. RGA	4551716	4551514	28173	50	273	30507	47	273	1591623	35	4550981	haploid	J. Craig Venter Institute	PRJNA63819	SAMN00254365	41695.5	40637.8	40637.8	Sample name	1129310204188 Leptospira interrogans serovar Copenhageni str. Fiocruz R83 LS162-PE-ILI6-01 Sample	Generic sample from Leptospira interrogans serovar Copenhageni str. Fiocruz R83	996860	Leptospira interrogans serovar Copenhageni str. Fiocruz R83	J. Craig Venter Institute	Generic	NA	Generic.1.0	strain	Fiocruz R83	NA	NA	live	41214.9	Fiocruz R83	current	current	NA	PRJNA63819	40701
Scaffold	GCF_000216515.1	GCF_000216515.1	CLC_glsol158	Leptospira interrogans	Copenhageni	290	Leptospira_interrogans	Leptospira interrogans serovar Copenhageni str. Fiocruz LV3879	Leptospira interrogans serovar Copenhageni str. Fiocruz LV3879 Genome sequencing project	Leptospira interrogans serovar Icterohaemorrhagiae str. RGA	4552227	4551865	30156	45	263	33096	42	263	1591746	35	4551318	haploid	J. Craig Venter Institute	PRJNA63817	SAMN00254363	41695.5	40637.8	40637.8	Sample name	1129293708237 Leptospira interrogans serovar Copenhageni str. Fiocruz LV3879 LS158-PE-ILI5-01 Sample	Generic sample from Leptospira interrogans serovar Copenhageni str. Fiocruz LV3879	996859	Leptospira interrogans serovar Copenhageni str. Fiocruz LV3879	J. Craig Venter Institute	Generic	NA	Generic.1.0	strain	Fiocruz LV3879	NA	NA	live	41214.9	Fiocruz LV3879	current	current	NA	PRJNA63817	40701
Scaffold	GCF_000216535.1	GCF_000216535.1	CLC_glsol157	Leptospira interrogans	Copenhageni	396	Leptospira_interrogans	Leptospira interrogans serovar Copenhageni str. Fiocruz LV3834	Leptospira interrogans serovar Copenhageni str. Fiocruz LV3834 Genome sequencing project	Leptospira interrogans serovar Icterohaemorrhagiae str. RGA	4544726	4544510	22087	64	380	22999	61	380	1589176	35	4544064	haploid	J. Craig Venter Institute	PRJNA63815	SAMN00254362	41695.5	40637.8	40637.8	Sample name	1129310204184 Leptospira interrogans serovar Copenhageni str. Fiocruz LV3834 LS157-PE-ILI4-01 Sample	Generic sample from Leptospira interrogans serovar Copenhageni str. Fiocruz LV3834	996858	Leptospira interrogans serovar Copenhageni str. Fiocruz LV3834	J. Craig Venter Institute	Generic	NA	Generic.1.0	strain	Fiocruz LV3834	NA	NA	live	41214.9	Fiocruz LV3834	current	current	NA	PRJNA63815	40701
Scaffold	GCF_000216555.2	GCF_000216555.2	CLC_glsol156	Leptospira interrogans	Copenhageni	410	Leptospira_interrogans	Leptospira interrogans serovar Copenhageni str. Fiocruz LV3738	Leptospira interrogans serovar Copenhageni str. Fiocruz LV3738 Genome sequencing project	Leptospira interrogans serovar Icterohaemorrhagiae str. RGA	4546319	4546142	19933	69	396	20822	67	396	1589676	35	4545744	haploid	J. Craig Venter Institute	PRJNA63813	SAMN00254364	41695.5	40637.8	40637.8	Sample name	1129310204182 Leptospira interrogans serovar Copenhageni str. Fiocruz LV3738 LS156-PE-ILI3-01 Sample	Generic sample from Leptospira interrogans serovar Copenhageni str. Fiocruz LV3738	996857	Leptospira interrogans serovar Copenhageni str. Fiocruz LV3738	J. Craig Venter Institute	Generic	NA	Generic.1.0	strain	Fiocruz LV3738	NA	NA	live	41214.9	Fiocruz LV3738	current	current	NA	PRJNA63813	40701
Scaffold	GCF_000216575.1	GCF_000216575.1	CLC_glsol155	Leptospira interrogans	Copenhageni	383	Leptospira_interrogans	Leptospira interrogans serovar Copenhageni str. Fiocruz LV3737	Leptospira interrogans serovar Copenhageni str. Fiocruz LV3737 Genome sequencing project	Leptospira interrogans serovar Icterohaemorrhagiae str. RGA	4549040	4548793	21837	64	365	22632	62	365	1590617	35	4548320	haploid	J. Craig Venter Institute	PRJNA63811	SAMN00254361	41695.5	40637.8	40637.8	Sample name	1129310204180 Leptospira interrogans serovar Copenhageni str. Fiocruz LV3737 LS155-PE-ILI2-01 Sample	Generic sample from Leptospira interrogans serovar Copenhageni str. Fiocruz LV3737	996856	Leptospira interrogans serovar Copenhageni str. Fiocruz LV3737	J. Craig Venter Institute	Generic	NA	Generic.1.0	strain	Fiocruz LV3737	NA	NA	live	41214.9	Fiocruz LV3737	current	current	NA	PRJNA63811	40701
Contig	GCF_000216595.2	GCF_000216595.2	CA_glsol154	Leptospira interrogans	Copenhageni	542	Leptospira_interrogans	Leptospira interrogans serovar Copenhageni str. Fiocruz LV3726	Leptospira interrogans serovar Copenhageni str. Fiocruz LV3726 Genome sequencing project	Leptospira interrogans serovar Icterohaemorrhagiae str. RGA	4857135	4857135	15028	83	542	15028	83	542	1693911	35	4857135	haploid	J. Craig Venter Institute	PRJNA63809	SAMN00254360	41695.5	40637.8	40637.8	Sample name	1129310204178 Leptospira interrogans serovar Copenhageni str. Fiocruz LV3726 LS154-PE-ILI1-01 Sample	Generic sample from Leptospira interrogans serovar Copenhageni str. Fiocruz LV3726	996855	Leptospira interrogans serovar Copenhageni str. Fiocruz LV3726	J. Craig Venter Institute	Generic	NA	Generic.1.0	strain	Fiocruz LV3726	NA	NA	live	41214.9	Fiocruz LV3726	current	current	NA	PRJNA63809	41411
Scaffold	GCF_000216615.1	GCF_000216615.1	CLC_glsol152	Leptospira interrogans	Copenhageni	394	Leptospira_interrogans	Leptospira interrogans serovar Copenhageni str. Fiocruz LV3373	Leptospira interrogans serovar Copenhageni str. Fiocruz LV3373 Genome sequencing project	Leptospira interrogans serovar Icterohaemorrhagiae str. RGA	4547276	4546917	21859	63	368	23035	59	368	1589745	35	4546296	haploid	J. Craig Venter Institute	PRJNA63807	SAMN00254359	41695.5	40637.8	40637.8	Sample name	1129310204176 Leptospira interrogans serovar Copenhageni str. Fiocruz LV3373 LS152-PE-ILI12-01 Sample	Generic sample from Leptospira interrogans serovar Copenhageni str. Fiocruz LV3373	996854	Leptospira interrogans serovar Copenhageni str. Fiocruz LV3373	J. Craig Venter Institute	Generic	NA	Generic.1.0	strain	Fiocruz LV3373	NA	NA	live	41214.9	Fiocruz LV3373	current	current	NA	PRJNA63807	40701
Scaffold	GCF_000216635.1	GCF_000216635.1	CLC_glsol151	Leptospira interrogans	Copenhageni	270	Leptospira_interrogans	Leptospira interrogans serovar Copenhageni str. Fiocruz LV3323	Leptospira interrogans serovar Copenhageni str. Fiocruz LV3323 Genome sequencing project	Leptospira interrogans serovar Icterohaemorrhagiae str. RGA	4553950	4553620	33186	43	248	36256	38	248	1592402	35	4553321	haploid	J. Craig Venter Institute	PRJNA63805	SAMN00254358	41695.5	40637.8	40637.8	Sample name	1129310204174 Leptospira interrogans serovar Copenhageni str. Fiocruz LV3323 LS151-PE-ILI11-01 Sample	Generic sample from Leptospira interrogans serovar Copenhageni str. Fiocruz LV3323	996853	Leptospira interrogans serovar Copenhageni str. Fiocruz LV3323	J. Craig Venter Institute	Generic	NA	Generic.1.0	strain	Fiocruz LV3323	NA	NA	live	41214.9	Fiocruz LV3323	current	current	NA	PRJNA63805	40701
Scaffold	GCF_000216655.1	GCF_000216655.1	CLC_glsol144	Leptospira interrogans	Copenhageni	1384	Leptospira_interrogans	Leptospira interrogans serovar Copenhageni str. Fiocruz LV3244	Leptospira interrogans serovar Copenhageni str. Fiocruz LV3244 Genome sequencing project	Leptospira interrogans serovar Icterohaemorrhagiae str. RGA	4514049	4513660	6556	186	1355	6683	181	1355	1578391	35	4512897	haploid	J. Craig Venter Institute	PRJNA63803	SAMN00254357	41695.5	40637.8	40637.8	Sample name	1129310204172 Leptospira interrogans serovar Copenhageni str. Fiocruz LV3244 LS144-PE-ILI10-01 Sample	Generic sample from Leptospira interrogans serovar Copenhageni str. Fiocruz LV3244	996852	Leptospira interrogans serovar Copenhageni str. Fiocruz LV3244	J. Craig Venter Institute	Generic	NA	Generic.1.0	strain	Fiocruz LV3244	NA	NA	live	41214.9	Fiocruz LV3244	suppressed	current	NA	PRJNA63803	40701
Scaffold	GCF_000216675.1	GCF_000216675.1	CLC_glsol142	Leptospira interrogans	Copenhageni	308	Leptospira_interrogans	Leptospira interrogans serovar Copenhageni str. Fiocruz LV3096	Leptospira interrogans serovar Copenhageni str. Fiocruz LV3096 Genome sequencing project	Leptospira interrogans serovar Icterohaemorrhagiae str. RGA	4554380	4554171	28893	47	291	30551	46	291	1592512	35	4553671	haploid	J. Craig Venter Institute	PRJNA63801	SAMN00254356	41695.5	40637.8	40637.8	Sample name	1129310204170 Leptospira interrogans serovar Copenhageni str. Fiocruz LV3096 LS142-PE-ILI9-01 Sample	Generic sample from Leptospira interrogans serovar Copenhageni str. Fiocruz LV3096	996851	Leptospira interrogans serovar Copenhageni str. Fiocruz LV3096	J. Craig Venter Institute	Generic	NA	Generic.1.0	strain	Fiocruz LV3096	NA	NA	live	41214.9	Fiocruz LV3096	current	current	NA	PRJNA63801	40701
Scaffold	GCF_000216695.1	GCF_000216695.1	CLC_glsol141	Leptospira interrogans	Copenhageni	381	Leptospira_interrogans	Leptospira interrogans serovar Copenhageni str. Fiocruz LV3094	Leptospira interrogans serovar Copenhageni str. Fiocruz LV3094 Genome sequencing project	Leptospira interrogans serovar Icterohaemorrhagiae str. RGA	4546902	4546496	21538	61	351	23844	56	351	1589728	35	4545999	haploid	J. Craig Venter Institute	PRJNA63799	SAMN00254355	41695.5	40637.8	40637.8	Sample name	1129310204168 Leptospira interrogans serovar Copenhageni str. Fiocruz LV3094 LS141-PE-ILI8-01 Sample	Generic sample from Leptospira interrogans serovar Copenhageni str. Fiocruz LV3094	996850	Leptospira interrogans serovar Copenhageni str. Fiocruz LV3094	J. Craig Venter Institute	Generic	NA	Generic.1.0	strain	Fiocruz LV3094	NA	NA	live	41214.9	Fiocruz LV3094	current	current	NA	PRJNA63799	40701
Scaffold	GCF_000216715.1	GCF_000216715.1	CLC_glsol140	Leptospira interrogans	Copenhageni	335	Leptospira_interrogans	Leptospira interrogans serovar Copenhageni str. Fiocruz LV3086	Leptospira interrogans serovar Copenhageni str. Fiocruz LV3086 Genome sequencing project	Leptospira interrogans serovar Icterohaemorrhagiae str. RGA	4548625	4548372	27478	56	316	29315	53	316	1590461	35	4547909	haploid	J. Craig Venter Institute	PRJNA63797	SAMN00254353	41695.5	40637.8	40637.8	Sample name	1129310204166 Leptospira interrogans serovar Copenhageni str. Fiocruz LV3086 LS140-PE-ILI7-01 Sample	Generic sample from Leptospira interrogans serovar Copenhageni str. Fiocruz LV3086	996849	Leptospira interrogans serovar Copenhageni str. Fiocruz LV3086	J. Craig Venter Institute	Generic	NA	Generic.1.0	strain	Fiocruz LV3086	NA	NA	live	41214.9	Fiocruz LV3086	current	current	NA	PRJNA63797	40701
Scaffold	GCF_000216735.1	GCF_000216735.1	CLC_glsol137	Leptospira interrogans	Copenhageni	293	Leptospira_interrogans	Leptospira interrogans serovar Copenhageni str. Fiocruz LV2973	Leptospira interrogans serovar Copenhageni str. Fiocruz LV2973 Genome sequencing project	Leptospira interrogans serovar Icterohaemorrhagiae str. RGA	4549071	4548911	28929	49	281	30475	46	281	1590653	35	4548433	haploid	J. Craig Venter Institute	PRJNA63795	SAMN00254354	41695.5	40637.8	40637.8	Sample name	1129310204164 Leptospira interrogans serovar Copenhageni str. Fiocruz LV2973 LS137-PE-ILI6-01 Sample	Generic sample from Leptospira interrogans serovar Copenhageni str. Fiocruz LV2973	996848	Leptospira interrogans serovar Copenhageni str. Fiocruz LV2973	J. Craig Venter Institute	Generic	NA	Generic.1.0	strain	Fiocruz LV2973	NA	NA	live	41214.9	Fiocruz LV2973	current	current	NA	PRJNA63795	40701
Scaffold	GCF_000216755.1	GCF_000216755.1	CLC_glsol136	Leptospira interrogans	Copenhageni	339	Leptospira_interrogans	Leptospira interrogans serovar Copenhageni str. Fiocruz LV2959	Leptospira interrogans serovar Copenhageni str. Fiocruz LV2959 Genome sequencing project	Leptospira interrogans serovar Icterohaemorrhagiae str. RGA	4551772	4551174	24923	53	303	27958	46	303	1591517	35	4550610	haploid	J. Craig Venter Institute	PRJNA63793	SAMN00254352	41695.5	40637.8	40637.8	Sample name	1129310204162 Leptospira interrogans serovar Copenhageni str. Fiocruz LV2959 LS136-PE-ILI5-01 Sample	Generic sample from Leptospira interrogans serovar Copenhageni str. Fiocruz LV2959	996847	Leptospira interrogans serovar Copenhageni str. Fiocruz LV2959	J. Craig Venter Institute	Generic	NA	Generic.1.0	strain	Fiocruz LV2959	NA	NA	live	41214.9	Fiocruz LV2959	current	current	NA	PRJNA63793	40701
Scaffold	GCF_000216775.1	GCF_000216775.1	CLC_glsol135	Leptospira interrogans	Copenhageni	312	Leptospira_interrogans	Leptospira interrogans serovar Copenhageni str. Fiocruz LV2958	Leptospira interrogans serovar Copenhageni str. Fiocruz LV2958 Genome sequencing project	Leptospira interrogans serovar Icterohaemorrhagiae str. RGA	4536065	4535873	27269	50	297	27674	47	297	1585750	35	4535434	haploid	J. Craig Venter Institute	PRJNA63791	SAMN00254351	41695.5	40637.8	40637.8	Sample name	1129310204160 Leptospira interrogans serovar Copenhageni str. Fiocruz LV2958 LS135-PE-ILI4-01 Sample	Generic sample from Leptospira interrogans serovar Copenhageni str. Fiocruz LV2958	996846	Leptospira interrogans serovar Copenhageni str. Fiocruz LV2958	J. Craig Venter Institute	Generic	NA	Generic.1.0	strain	Fiocruz LV2958	NA	NA	live	41214.9	Fiocruz LV2958	current	current	NA	PRJNA63791	40701
Scaffold	GCF_000216795.1	GCF_000216795.1	CLC_glsol134	Leptospira interrogans	Copenhageni	430	Leptospira_interrogans	Leptospira interrogans serovar Copenhageni str. Fiocruz LV2953	Leptospira interrogans serovar Copenhageni str. Fiocruz LV2953 Genome sequencing project	Leptospira interrogans serovar Icterohaemorrhagiae str. RGA	4543913	4543739	20119	71	417	20326	70	417	1588896	35	4543353	haploid	J. Craig Venter Institute	PRJNA63789	SAMN00254350	41695.5	40637.8	40637.8	Sample name	1129310204158 Leptospira interrogans serovar Copenhageni str. Fiocruz LV2953 LS134-PE-ILI3-01 Sample	Generic sample from Leptospira interrogans serovar Copenhageni str. Fiocruz LV2953	996845	Leptospira interrogans serovar Copenhageni str. Fiocruz LV2953	J. Craig Venter Institute	Generic	NA	Generic.1.0	strain	Fiocruz LV2953	NA	NA	live	41214.9	Fiocruz LV2953	current	current	NA	PRJNA63789	40701
Scaffold	GCF_000216815.1	GCF_000216815.1	CLC_glsol133	Leptospira interrogans	Copenhageni	457	Leptospira_interrogans	Leptospira interrogans serovar Copenhageni str. Fiocruz LV2948	Leptospira interrogans serovar Copenhageni str. Fiocruz LV2948 Genome sequencing project	Leptospira interrogans serovar Icterohaemorrhagiae str. RGA	4540401	4540082	19466	70	433	20680	67	433	1587825	35	4539595	haploid	J. Craig Venter Institute	PRJNA63787	SAMN00254349	41695.5	40637.8	40637.8	Sample name	1129310204156 Leptospira interrogans serovar Copenhageni str. Fiocruz LV2948 LS133-PE-ILI2-01 Sample	Generic sample from Leptospira interrogans serovar Copenhageni str. Fiocruz LV2948	996844	Leptospira interrogans serovar Copenhageni str. Fiocruz LV2948	J. Craig Venter Institute	Generic	NA	Generic.1.0	strain	Fiocruz LV2948	NA	NA	live	41214.9	Fiocruz LV2948	current	current	NA	PRJNA63787	40701
Scaffold	GCF_000216835.1	GCF_000216835.1	CLC_glsol132	Leptospira interrogans	Copenhageni	556	Leptospira_interrogans	Leptospira interrogans serovar Copenhageni str. Fiocruz LV2933	Leptospira interrogans serovar Copenhageni str. Fiocruz LV2933 Genome sequencing project	Leptospira interrogans serovar Icterohaemorrhagiae str. RGA	4545745	4545460	15880	84	534	16695	81	534	1589631	35	4544901	haploid	J. Craig Venter Institute	PRJNA63785	SAMN00254347	41695.5	40637.8	40637.8	Sample name	1129310204154 Leptospira interrogans serovar Copenhageni str. Fiocruz LV2933 LS132-PE-ILI1-01 Sample	Generic sample from Leptospira interrogans serovar Copenhageni str. Fiocruz LV2933	996843	Leptospira interrogans serovar Copenhageni str. Fiocruz LV2933	J. Craig Venter Institute	Generic	NA	Generic.1.0	strain	Fiocruz LV2933	NA	NA	live	41214.9	Fiocruz LV2933	current	current	NA	PRJNA63785	40701
Scaffold	GCF_000216855.1	GCF_000216855.1	CLC_glsol130	Leptospira interrogans	Copenhageni	645	Leptospira_interrogans	Leptospira interrogans serovar Copenhageni str. Fiocruz LV2908	Leptospira interrogans serovar Copenhageni str. Fiocruz LV2908 Genome sequencing project	Leptospira interrogans serovar Icterohaemorrhagiae str. RGA	4534768	4534239	13047	108	608	13204	102	608	1585536	35	4533557	haploid	J. Craig Venter Institute	PRJNA63781	SAMN00254348	41695.5	40637.8	40637.8	Sample name	1129310204152 Leptospira interrogans serovar Copenhageni str. Fiocruz LV2908 LS130-PE-ILI12-01 Sample	Generic sample from Leptospira interrogans serovar Copenhageni str. Fiocruz LV2908	996842	Leptospira interrogans serovar Copenhageni str. Fiocruz LV2908	J. Craig Venter Institute	Generic	NA	Generic.1.0	strain	Fiocruz LV2908	NA	NA	live	41214.9	Fiocruz LV2908	current	current	NA	PRJNA63781	40701
Scaffold	GCF_000216875.1	GCF_000216875.1	CLC_glsol129	Leptospira interrogans	Copenhageni	391	Leptospira_interrogans	Leptospira interrogans serovar Copenhageni str. Fiocruz LV2897	Leptospira interrogans serovar Copenhageni str. Fiocruz LV2897 Genome sequencing project	Leptospira interrogans serovar Icterohaemorrhagiae str. RGA	4547329	4546983	21538	64	366	23714	60	366	1589997	35	4546406	haploid	J. Craig Venter Institute	PRJNA63779	SAMN00254346	41695.5	40637.8	40637.8	Sample name	1129310204150 Leptospira interrogans serovar Copenhageni str. Fiocruz LV2897 LS129-PE-ILI11-01 Sample	Generic sample from Leptospira interrogans serovar Copenhageni str. Fiocruz LV2897	996841	Leptospira interrogans serovar Copenhageni str. Fiocruz LV2897	J. Craig Venter Institute	Generic	NA	Generic.1.0	strain	Fiocruz LV2897	NA	NA	live	41214.9	Fiocruz LV2897	current	current	NA	PRJNA63779	40701
Scaffold	GCF_000216895.1	GCF_000216895.1	CLC_glsol127	Leptospira interrogans	Copenhageni	539	Leptospira_interrogans	Leptospira interrogans serovar Copenhageni str. Fiocruz LV2840	Leptospira interrogans serovar Copenhageni str. Fiocruz LV2840 Genome sequencing project	Leptospira interrogans serovar Icterohaemorrhagiae str. RGA	4545087	4544835	16115	85	520	16726	84	520	1589161	35	4544397	haploid	J. Craig Venter Institute	PRJNA63777	SAMN00254345	41695.5	40637.8	40637.8	Sample name	1129310204148 Leptospira interrogans serovar Copenhageni str. Fiocruz LV2840 LS127-PE-ILI10-01 Sample	Generic sample from Leptospira interrogans serovar Copenhageni str. Fiocruz LV2840	996840	Leptospira interrogans serovar Copenhageni str. Fiocruz LV2840	J. Craig Venter Institute	Generic	NA	Generic.1.0	strain	Fiocruz LV2840	NA	NA	live	41214.9	Fiocruz LV2840	current	current	NA	PRJNA63777	40701
Scaffold	GCF_000216915.1	GCF_000216915.1	CLC_glsol126	Leptospira interrogans	Copenhageni	391	Leptospira_interrogans	Leptospira interrogans serovar Copenhageni str. Fiocruz LV2832	Leptospira interrogans serovar Copenhageni str. Fiocruz LV2832 Genome sequencing project	Leptospira interrogans serovar Icterohaemorrhagiae str. RGA	4544823	4544614	23844	65	376	24318	62	376	1589215	35	4543968	haploid	J. Craig Venter Institute	PRJNA63775	SAMN00254344	41695.5	40637.8	40637.8	Sample name	1129310204146 Leptospira interrogans serovar Copenhageni str. Fiocruz LV2832 LS126-PE-ILI8-01 Sample	Generic sample from Leptospira interrogans serovar Copenhageni str. Fiocruz LV2832	996839	Leptospira interrogans serovar Copenhageni str. Fiocruz LV2832	J. Craig Venter Institute	Generic	NA	Generic.1.0	strain	Fiocruz LV2832	NA	NA	live	41214.9	Fiocruz LV2832	current	current	NA	PRJNA63775	40701
Scaffold	GCF_000216935.1	GCF_000216935.1	CLC_glsol125	Leptospira interrogans	Copenhageni	388	Leptospira_interrogans	Leptospira interrogans serovar Copenhageni str. Fiocruz LV2825	Leptospira interrogans serovar Copenhageni str. Fiocruz LV2825 Genome sequencing project	Leptospira interrogans serovar Icterohaemorrhagiae str. RGA	4551353	4551133	22311	63	371	22628	62	371	1591545	35	4550745	haploid	J. Craig Venter Institute	PRJNA63773	SAMN00254343	41695.5	40637.8	40637.8	Sample name	1129310204144 Leptospira interrogans serovar Copenhageni str. Fiocruz LV2825 LS125-PE-ILI7-01 Sample	Generic sample from Leptospira interrogans serovar Copenhageni str. Fiocruz LV2825	996838	Leptospira interrogans serovar Copenhageni str. Fiocruz LV2825	J. Craig Venter Institute	Generic	NA	Generic.1.0	strain	Fiocruz LV2825	NA	NA	live	41214.9	Fiocruz LV2825	current	current	NA	PRJNA63773	40701
Scaffold	GCF_000216955.1	GCF_000216955.1	CLC_glsol123	Leptospira interrogans	Copenhageni	290	Leptospira_interrogans	Leptospira interrogans serovar Copenhageni str. Fiocruz LV2812	Leptospira interrogans serovar Copenhageni str. Fiocruz LV2812 Genome sequencing project	Leptospira interrogans serovar Icterohaemorrhagiae str. RGA	4554523	4554050	32158	44	257	37545	39	257	1592393	35	4553753	haploid	J. Craig Venter Institute	PRJNA63771	SAMN00254342	41695.5	40637.8	40637.8	Sample name	1129310204142 Leptospira interrogans serovar Copenhageni str. Fiocruz LV2812 LS123-PE-ILI6-01 Sample	Generic sample from Leptospira interrogans serovar Copenhageni str. Fiocruz LV2812	996837	Leptospira interrogans serovar Copenhageni str. Fiocruz LV2812	J. Craig Venter Institute	Generic	NA	Generic.1.0	strain	Fiocruz LV2812	NA	NA	live	41214.9	Fiocruz LV2812	current	current	NA	PRJNA63771	40701
Scaffold	GCF_000216975.1	GCF_000216975.1	CLC_glsol122	Leptospira interrogans	Copenhageni	304	Leptospira_interrogans	Leptospira interrogans serovar Copenhageni str. Fiocruz LV2811	Leptospira interrogans serovar Copenhageni str. Fiocruz LV2811 Genome sequencing project	Leptospira interrogans serovar Icterohaemorrhagiae str. RGA	4551718	4551495	28190	50	286	31047	47	286	1591413	35	4551050	haploid	J. Craig Venter Institute	PRJNA63769	SAMN00254341	41695.5	40637.8	40637.8	Sample name	1129310204140 Leptospira interrogans serovar Copenhageni str. Fiocruz LV2811 LS122-PE-ILI5-01 Sample	Generic sample from Leptospira interrogans serovar Copenhageni str. Fiocruz LV2811	996836	Leptospira interrogans serovar Copenhageni str. Fiocruz LV2811	J. Craig Venter Institute	Generic	NA	Generic.1.0	strain	Fiocruz LV2811	NA	NA	live	41214.9	Fiocruz LV2811	current	current	NA	PRJNA63769	40701
Scaffold	GCF_000216995.1	GCF_000216995.1	CLC_glsol120	Leptospira interrogans	Copenhageni	436	Leptospira_interrogans	Leptospira interrogans serovar Copenhageni str. Fiocruz LV2806	Leptospira interrogans serovar Copenhageni str. Fiocruz LV2806 Genome sequencing project	Leptospira interrogans serovar Icterohaemorrhagiae str. RGA	4544162	4543914	20410	68	418	20817	67	418	1589126	35	4543464	haploid	J. Craig Venter Institute	PRJNA63767	SAMN00254338	41695.5	40637.8	40637.8	Sample name	1129310204138 Leptospira interrogans serovar Copenhageni str. Fiocruz LV2806 LS120-PE-ILI4-01 Sample	Generic sample from Leptospira interrogans serovar Copenhageni str. Fiocruz LV2806	996835	Leptospira interrogans serovar Copenhageni str. Fiocruz LV2806	J. Craig Venter Institute	Generic	NA	Generic.1.0	strain	Fiocruz LV2806	NA	NA	live	41214.9	Fiocruz LV2806	current	current	NA	PRJNA63767	40701
Scaffold	GCF_000217015.2	GCF_000217015.2	CLC_glsol119	Leptospira interrogans	Copenhageni	368	Leptospira_interrogans	Leptospira interrogans serovar Copenhageni str. Fiocruz LV2805	Leptospira interrogans serovar Copenhageni str. Fiocruz LV2805 Genome sequencing project	Leptospira interrogans serovar Icterohaemorrhagiae str. RGA	4549183	4548787	22972	59	338	24186	55	338	1590552	35	4548201	haploid	J. Craig Venter Institute	PRJNA63765	SAMN00254340	41695.5	40637.8	40637.8	Sample name	1129310204136 Leptospira interrogans serovar Copenhageni str. Fiocruz LV2805 LS119-PE-ILI3-01 Sample	Generic sample from Leptospira interrogans serovar Copenhageni str. Fiocruz LV2805	996834	Leptospira interrogans serovar Copenhageni str. Fiocruz LV2805	J. Craig Venter Institute	Generic	NA	Generic.1.0	strain	Fiocruz LV2805	NA	NA	live	41214.9	Fiocruz LV2805	current	current	NA	PRJNA63765	40701
Scaffold	GCF_000217035.1	GCF_000217035.1	CLC_glsol118	Leptospira interrogans	Copenhageni	445	Leptospira_interrogans	Leptospira interrogans serovar Copenhageni str. Fiocruz LV2804	Leptospira interrogans serovar Copenhageni str. Fiocruz LV2804 Genome sequencing project	Leptospira interrogans serovar Icterohaemorrhagiae str. RGA	4551058	4550667	21781	70	419	22829	65	419	1591319	35	4550171	haploid	J. Craig Venter Institute	PRJNA63763	SAMN00254337	41695.5	40637.8	40637.8	Sample name	1129310204134 Leptospira interrogans serovar Copenhageni str. Fiocruz LV2804 LS118-PE-ILI2-01 Sample	Generic sample from Leptospira interrogans serovar Copenhageni str. Fiocruz LV2804	996833	Leptospira interrogans serovar Copenhageni str. Fiocruz LV2804	J. Craig Venter Institute	Generic	NA	Generic.1.0	strain	Fiocruz LV2804	NA	NA	live	41214.9	Fiocruz LV2804	current	current	NA	PRJNA63763	40701
Scaffold	GCF_000217055.1	GCF_000217055.1	CLC_glsol117	Leptospira interrogans	Copenhageni	434	Leptospira_interrogans	Leptospira interrogans serovar Copenhageni str. Fiocruz LV2799	Leptospira interrogans serovar Copenhageni str. Fiocruz LV2799 Genome sequencing project	Leptospira interrogans serovar Icterohaemorrhagiae str. RGA	4551211	4550842	18033	72	409	18305	70	409	1591414	35	4550296	haploid	J. Craig Venter Institute	PRJNA63761	SAMN00254339	41695.5	40637.8	40637.8	Sample name	1129310204132 Leptospira interrogans serovar Copenhageni str. Fiocruz LV2799 LS117-PE-ILI1-01 Sample	Generic sample from Leptospira interrogans serovar Copenhageni str. Fiocruz LV2799	996832	Leptospira interrogans serovar Copenhageni str. Fiocruz LV2799	J. Craig Venter Institute	Generic	NA	Generic.1.0	strain	Fiocruz LV2799	NA	NA	live	41214.9	Fiocruz LV2799	current	current	NA	PRJNA63761	40701
Scaffold	GCF_000217075.1	GCF_000217075.1	CLC_glsol116	Leptospira interrogans	Copenhageni	273	Leptospira_interrogans	Leptospira interrogans serovar Copenhageni str. Fiocruz LV2791	Leptospira interrogans serovar Copenhageni str. Fiocruz LV2791 Genome sequencing project	Leptospira interrogans serovar Icterohaemorrhagiae str. RGA	4553658	4553173	32986	42	247	35609	39	247	1592218	35	4552840	haploid	J. Craig Venter Institute	PRJNA63759	SAMN00254336	41695.5	40637.8	40637.8	Sample name	1129310204130 Leptospira interrogans serovar Copenhageni str. Fiocruz LV2791 LS116-PE-ILI9-01 Sample	Generic sample from Leptospira interrogans serovar Copenhageni str. Fiocruz LV2791	996831	Leptospira interrogans serovar Copenhageni str. Fiocruz LV2791	J. Craig Venter Institute	Generic	NA	Generic.1.0	strain	Fiocruz LV2791	NA	NA	live	41214.9	Fiocruz LV2791	current	current	NA	PRJNA63759	40701
Scaffold	GCF_000217095.1	GCF_000217095.1	CLC_glsol115	Leptospira interrogans	Copenhageni	272	Leptospira_interrogans	Leptospira interrogans serovar Copenhageni str. Fiocruz LV2790	Leptospira interrogans serovar Copenhageni str. Fiocruz LV2790 Genome sequencing project	Leptospira interrogans serovar Icterohaemorrhagiae str. RGA	4552789	4552514	31319	45	253	32986	42	253	1591806	35	4552107	haploid	J. Craig Venter Institute	PRJNA63757	SAMN00254335	41695.5	40637.8	40637.8	Sample name	1129310204128 Leptospira interrogans serovar Copenhageni str. Fiocruz LV2790 LS115-PE-ILI8-01 Sample	Generic sample from Leptospira interrogans serovar Copenhageni str. Fiocruz LV2790	996830	Leptospira interrogans serovar Copenhageni str. Fiocruz LV2790	J. Craig Venter Institute	Generic	NA	Generic.1.0	strain	Fiocruz LV2790	NA	NA	live	41214.9	Fiocruz LV2790	current	current	NA	PRJNA63757	40701
Scaffold	GCF_000217115.1	GCF_000217115.1	CLC_glsol114	Leptospira interrogans	Copenhageni	276	Leptospira_interrogans	Leptospira interrogans serovar Copenhageni str. Fiocruz LV2787	Leptospira interrogans serovar Copenhageni str. Fiocruz LV2787 Genome sequencing project	Leptospira interrogans serovar Icterohaemorrhagiae str. RGA	4555000	4554641	34755	45	251	37915	42	251	1592529	35	4554208	haploid	J. Craig Venter Institute	PRJNA63755	SAMN00254334	41695.5	40637.8	40637.8	Sample name	1129310204126 Leptospira interrogans serovar Copenhageni str. Fiocruz LV2787 LS114-PE-ILI7-01 Sample	Generic sample from Leptospira interrogans serovar Copenhageni str. Fiocruz LV2787	996829	Leptospira interrogans serovar Copenhageni str. Fiocruz LV2787	J. Craig Venter Institute	Generic	NA	Generic.1.0	strain	Fiocruz LV2787	NA	NA	live	41214.9	Fiocruz LV2787	current	current	NA	PRJNA63755	40701
Scaffold	GCF_000217135.1	GCF_000217135.1	CLC_glsol112	Leptospira interrogans	Copenhageni	274	Leptospira_interrogans	Leptospira interrogans serovar Copenhageni str. Fiocruz LV2776	Leptospira interrogans serovar Copenhageni str. Fiocruz LV2776 Genome sequencing project	Leptospira interrogans serovar Icterohaemorrhagiae str. RGA	4552876	4552501	32123	45	248	35832	41	248	1591874	35	4552173	haploid	J. Craig Venter Institute	PRJNA63753	SAMN00254333	41695.5	40637.8	40637.8	Sample name	1129310204124 Leptospira interrogans serovar Copenhageni str. Fiocruz LV2776 LS112-PE-ILI6-01 Sample	Generic sample from Leptospira interrogans serovar Copenhageni str. Fiocruz LV2776	996828	Leptospira interrogans serovar Copenhageni str. Fiocruz LV2776	J. Craig Venter Institute	Generic	NA	Generic.1.0	strain	Fiocruz LV2776	NA	NA	live	41214.9	Fiocruz LV2776	current	current	NA	PRJNA63753	40701
Scaffold	GCF_000217155.1	GCF_000217155.1	CLC_glsol111	Leptospira interrogans	Copenhageni	268	Leptospira_interrogans	Leptospira interrogans serovar Copenhageni str. Fiocruz LV2772	Leptospira interrogans serovar Copenhageni str. Fiocruz LV2772 Genome sequencing project	Leptospira interrogans serovar Icterohaemorrhagiae str. RGA	4552748	4552443	32606	44	245	35769	40	245	1591842	35	4552138	haploid	J. Craig Venter Institute	PRJNA63751	SAMN00254332	41695.5	40637.8	40637.8	Sample name	1129310204122 Leptospira interrogans serovar Copenhageni str. Fiocruz LV2772 LS111-PE-ILI5-01 Sample	Generic sample from Leptospira interrogans serovar Copenhageni str. Fiocruz LV2772	996827	Leptospira interrogans serovar Copenhageni str. Fiocruz LV2772	J. Craig Venter Institute	Generic	NA	Generic.1.0	strain	Fiocruz LV2772	NA	NA	live	41214.9	Fiocruz LV2772	current	current	NA	PRJNA63751	40701
Scaffold	GCF_000217195.1	GCF_000217195.1	CLC_glsol109	Leptospira interrogans	Copenhageni	283	Leptospira_interrogans	Leptospira interrogans serovar Copenhageni str. Fiocruz LV2767	Leptospira interrogans serovar Copenhageni str. Fiocruz LV2767 Genome sequencing project	Leptospira interrogans serovar Icterohaemorrhagiae str. RGA	4552421	4552052	32925	42	257	38517	39	257	1591715	35	4551729	haploid	J. Craig Venter Institute	PRJNA63747	SAMN00254330	41695.5	40637.8	40637.8	Sample name	1129310204118 Leptospira interrogans serovar Copenhageni str. Fiocruz LV2767 LS109-PE-ILI4-01 Sample	Generic sample from Leptospira interrogans serovar Copenhageni str. Fiocruz LV2767	996825	Leptospira interrogans serovar Copenhageni str. Fiocruz LV2767	J. Craig Venter Institute	Generic	NA	Generic.1.0	strain	Fiocruz LV2767	NA	NA	live	41214.9	Fiocruz LV2767	current	current	NA	PRJNA63747	40701
Scaffold	GCF_000217215.1	GCF_000217215.1	CLC_glsol107	Leptospira interrogans	Copenhageni	286	Leptospira_interrogans	Leptospira interrogans serovar Copenhageni str. Fiocruz LV2763	Leptospira interrogans serovar Copenhageni str. Fiocruz LV2763 Genome sequencing project	Leptospira interrogans serovar Icterohaemorrhagiae str. RGA	4553702	4553146	29614	48	242	34635	42	242	1592123	35	4552806	haploid	J. Craig Venter Institute	PRJNA63745	SAMN00254329	41695.5	40637.8	40637.8	Sample name	1129310204113 Leptospira interrogans serovar Copenhageni str. Fiocruz LV2763 LS107-PE-ILI3-01 Sample	Generic sample from Leptospira interrogans serovar Copenhageni str. Fiocruz LV2763	996824	Leptospira interrogans serovar Copenhageni str. Fiocruz LV2763	J. Craig Venter Institute	Generic	NA	Generic.1.0	strain	Fiocruz LV2763	NA	NA	live	41214.9	Fiocruz LV2763	current	current	NA	PRJNA63745	40701
Scaffold	GCF_000217235.1	GCF_000217235.1	CLC_glsol106	Leptospira interrogans	Copenhageni	290	Leptospira_interrogans	Leptospira interrogans serovar Copenhageni str. Fiocruz LV2759	Leptospira interrogans serovar Copenhageni str. Fiocruz LV2759 Genome sequencing project	Leptospira interrogans serovar Icterohaemorrhagiae str. RGA	4554223	4553774	30146	48	261	32537	44	261	1592358	35	4553486	haploid	J. Craig Venter Institute	PRJNA63743	SAMN00254328	41695.5	40637.8	40637.8	Sample name	1129310204111 Leptospira interrogans serovar Copenhageni str. Fiocruz LV2759 LS106-PE-ILI2-01 Sample	Generic sample from Leptospira interrogans serovar Copenhageni str. Fiocruz LV2759	996823	Leptospira interrogans serovar Copenhageni str. Fiocruz LV2759	J. Craig Venter Institute	Generic	NA	Generic.1.0	strain	Fiocruz LV2759	NA	NA	live	41214.9	Fiocruz LV2759	current	current	NA	PRJNA63743	40701
Scaffold	GCF_000217255.1	GCF_000217255.1	CLC_glsol104	Leptospira interrogans	Copenhageni	343	Leptospira_interrogans	Leptospira interrogans serovar Copenhageni str. Fiocruz LV2752	Leptospira interrogans serovar Copenhageni str. Fiocruz LV2752 Genome sequencing project	Leptospira interrogans serovar Icterohaemorrhagiae str. RGA	4548231	4547854	24389	57	316	27693	53	316	1590092	35	4547371	haploid	J. Craig Venter Institute	PRJNA63741	SAMN00254326	41695.5	40637.8	40637.8	Sample name	1129310204107 Leptospira interrogans serovar Copenhageni str. Fiocruz LV2752 LS104-PE-ILI11-01 Sample	Generic sample from Leptospira interrogans serovar Copenhageni str. Fiocruz LV2752	996822	Leptospira interrogans serovar Copenhageni str. Fiocruz LV2752	J. Craig Venter Institute	Generic	NA	Generic.1.0	strain	Fiocruz LV2752	NA	NA	live	41214.9	Fiocruz LV2752	current	current	NA	PRJNA63741	40701
Scaffold	GCF_000217275.1	GCF_000217275.1	CLC_glsol100	Leptospira interrogans	Copenhageni	842	Leptospira_interrogans	Leptospira interrogans serovar Copenhageni str. Fiocruz LV999	Leptospira interrogans serovar Copenhageni str. Fiocruz LV999 Genome sequencing project	Leptospira interrogans serovar Icterohaemorrhagiae str. RGA	4543171	4542844	11786	110	818	12265	106	818	1588255	35	4542285	haploid	J. Craig Venter Institute	PRJNA63739	SAMN00254325	41695.5	40637.8	40637.8	Sample name	1129310204105 Leptospira interrogans serovar Copenhageni str. Fiocruz LV999 LS100-PE-ILI10-01 Sample	Generic sample from Leptospira interrogans serovar Copenhageni str. Fiocruz LV999	996821	Leptospira interrogans serovar Copenhageni str. Fiocruz LV999	J. Craig Venter Institute	Generic	NA	Generic.1.0	strain	Fiocruz LV999	NA	NA	live	41214.9	Fiocruz LV999	suppressed	current	NA	PRJNA63739	40701
Contig	GCF_000217295.2	GCF_000217295.2	CA_glsol085	Leptospira interrogans	Copenhageni	169	Leptospira_interrogans	Leptospira interrogans serovar Copenhageni str. Fiocruz LV251	Leptospira interrogans serovar Copenhageni str. Fiocruz LV251 Genome sequencing project	Leptospira interrogans serovar Icterohaemorrhagiae str. RGA	4626945	4626945	44504	31	169	44504	31	169	1619183	35	4626945	haploid	J. Craig Venter Institute	PRJNA63731	SAMN00254380	41695.5	40637.8	40637.8	Sample name	1129310204097 Leptospira interrogans serovar Copenhageni str. Fiocruz LV251 LS85-PE-ILI10-01 Sample	Generic sample from Leptospira interrogans serovar Copenhageni str. Fiocruz LV251	996817	Leptospira interrogans serovar Copenhageni str. Fiocruz LV251	J. Craig Venter Institute	Generic	NA	Generic.1.0	strain	Fiocruz LV251	NA	NA	live	41214.9	Fiocruz LV251	current	current	NA	PRJNA63731	41411
Scaffold	GCF_000217315.1	GCF_000217315.1	CLC_glsol084	Leptospira interrogans	Copenhageni	326	Leptospira_interrogans	Leptospira interrogans serovar Copenhageni str. Fiocruz LV239	Leptospira interrogans serovar Copenhageni str. Fiocruz LV239 Genome sequencing project	Leptospira interrogans serovar Icterohaemorrhagiae str. RGA	4548995	4548802	23264	55	311	26111	51	311	1590617	35	4548172	haploid	J. Craig Venter Institute	PRJNA63729	SAMN00254382	41695.5	40637.8	40637.8	Sample name	1129310204095 Leptospira interrogans serovar Copenhageni str. Fiocruz LV239 LS84-PE-ILI9-01 Sample	Generic sample from Leptospira interrogans serovar Copenhageni str. Fiocruz LV239	996816	Leptospira interrogans serovar Copenhageni str. Fiocruz LV239	J. Craig Venter Institute	Generic	NA	Generic.1.0	strain	Fiocruz LV239	NA	NA	live	41214.9	Fiocruz LV239	current	current	NA	PRJNA63729	40701
Contig	GCF_000217335.2	GCF_000217335.2	CA_glsol083	Leptospira interrogans	Copenhageni	409	Leptospira_interrogans	Leptospira interrogans serovar Copenhageni str. Fiocruz LV224	Leptospira interrogans serovar Copenhageni str. Fiocruz LV224 Genome sequencing project	Leptospira interrogans serovar Icterohaemorrhagiae str. RGA	4868579	4868579	19338	73	409	19338	73	409	1699954	35	4868579	haploid	J. Craig Venter Institute	PRJNA63727	SAMN00254379	41695.5	40637.8	40637.8	Sample name	1129310204093 Leptospira interrogans serovar Copenhageni str. Fiocruz LV224 LS83-PE-ILI8-01 Sample	Generic sample from Leptospira interrogans serovar Copenhageni str. Fiocruz LV224	996815	Leptospira interrogans serovar Copenhageni str. Fiocruz LV224	J. Craig Venter Institute	Generic	NA	Generic.1.0	strain	Fiocruz LV224	NA	NA	live	41214.9	Fiocruz LV224	current	current	NA	PRJNA63727	41411
Scaffold	GCF_000217355.1	GCF_000217355.1	CLC_glsol082	Leptospira interrogans	Copenhageni	417	Leptospira_interrogans	Leptospira interrogans serovar Copenhageni str. Fiocruz LV212	Leptospira interrogans serovar Copenhageni str. Fiocruz LV212 Genome sequencing project	Leptospira interrogans serovar Icterohaemorrhagiae str. RGA	4547512	4547316	22695	62	403	23086	61	403	1590025	35	4546994	haploid	J. Craig Venter Institute	PRJNA63725	SAMN00254381	41695.5	40637.8	40637.8	Sample name	1129310204090 Leptospira interrogans serovar Copenhageni str. Fiocruz LV212 LS82-PE-ILI7-01 Sample	Generic sample from Leptospira interrogans serovar Copenhageni str. Fiocruz LV212	996814	Leptospira interrogans serovar Copenhageni str. Fiocruz LV212	J. Craig Venter Institute	Generic	NA	Generic.1.0	strain	Fiocruz LV212	NA	NA	live	41214.9	Fiocruz LV212	current	current	NA	PRJNA63725	40701
Scaffold	GCF_000217375.1	GCF_000217375.1	CLC_glsol081	Leptospira interrogans	Copenhageni	478	Leptospira_interrogans	Leptospira interrogans serovar Copenhageni str. Fiocruz LV204	Leptospira interrogans serovar Copenhageni str. Fiocruz LV204 Genome sequencing project	Leptospira interrogans serovar Icterohaemorrhagiae str. RGA	4545613	4545421	19788	71	463	20307	68	463	1589429	35	4545019	haploid	J. Craig Venter Institute	PRJNA63723	SAMN00254375	41695.5	40637.8	40637.8	Sample name	1129310204085 Leptospira interrogans serovar Copenhageni str. Fiocruz LV204 LS81-PE-ILI6-01 Sample	Generic sample from Leptospira interrogans serovar Copenhageni str. Fiocruz LV204	996813	Leptospira interrogans serovar Copenhageni str. Fiocruz LV204	J. Craig Venter Institute	Generic	NA	Generic.1.0	strain	Fiocruz LV204	NA	NA	live	41214.9	Fiocruz LV204	current	current	NA	PRJNA63723	40701
Scaffold	GCF_000217395.1	GCF_000217395.1	CLC_glsol080	Leptospira interrogans	Copenhageni	351	Leptospira_interrogans	Leptospira interrogans serovar Copenhageni str. Fiocruz LV199	Leptospira interrogans serovar Copenhageni str. Fiocruz LV199 Genome sequencing project	Leptospira interrogans serovar Icterohaemorrhagiae str. RGA	4552094	4551927	24035	61	339	24719	60	339	1591776	35	4551452	haploid	J. Craig Venter Institute	PRJNA63721	SAMN00254378	41695.5	40637.8	40637.8	Sample name	1129310204083 Leptospira interrogans serovar Copenhageni str. Fiocruz LV199 LS80-PE-ILI5-01 Sample	Generic sample from Leptospira interrogans serovar Copenhageni str. Fiocruz LV199	996812	Leptospira interrogans serovar Copenhageni str. Fiocruz LV199	J. Craig Venter Institute	Generic	NA	Generic.1.0	strain	Fiocruz LV199	NA	NA	live	41214.9	Fiocruz LV199	current	current	NA	PRJNA63721	40701
Scaffold	GCF_000217415.1	GCF_000217415.1	CLC_glsol079	Leptospira interrogans	Copenhageni	329	Leptospira_interrogans	Leptospira interrogans serovar Copenhageni str. Fiocruz LV192	Leptospira interrogans serovar Copenhageni str. Fiocruz LV192 Genome sequencing project	Leptospira interrogans serovar Icterohaemorrhagiae str. RGA	4549658	4549440	25835	54	312	28167	50	312	1590568	35	4549002	haploid	J. Craig Venter Institute	PRJNA63719	SAMN00254377	41695.5	40637.8	40637.8	Sample name	1129310198081 Leptospira interrogans serovar Copenhageni str. Fiocruz LV192 LS79-PE-ILI4-01 Sample	Generic sample from Leptospira interrogans serovar Copenhageni str. Fiocruz LV192	996811	Leptospira interrogans serovar Copenhageni str. Fiocruz LV192	J. Craig Venter Institute	Generic	NA	Generic.1.0	strain	Fiocruz LV192	NA	NA	live	41214.9	Fiocruz LV192	current	current	NA	PRJNA63719	40701
Scaffold	GCF_000217435.1	GCF_000217435.1	CLC_glsol035	Leptospira interrogans	Grippotyphosa	874	Leptospira_interrogans	Leptospira interrogans serovar Grippotyphosa str. 2006006971	Leptospira interrogans serovar Grippotyphosa str. 2006006971 Genome sequencing project	Leptospira interrogans serovar Icterohaemorrhagiae str. RGA	4805969	4805514	10030	140	842	10076	136	842	1681884	35	4804666	haploid	J. Craig Venter Institute	PRJNA63717	SAMN00254370	41695.5	40637.8	40637.8	Sample name	1129310154574 Leptospira interrogans serovar Grippotyphosa str. 2006006971 LS35-PE-ILI1-01 Sample	Generic sample from Leptospira interrogans serovar Grippotyphosa str. 2006006971	996810	Leptospira interrogans serovar Grippotyphosa str. 2006006971	J. Craig Venter Institute	Generic	NA	Generic.1.0	strain	2006006971	NA	NA	live	41214.9	2006006971	current	current	NA	PRJNA63717	40701
Contig	GCF_000217455.2	GCF_000217455.2	gls454040v2.0	Leptospira santarosai	#N/A	45	Leptospira_santarosai	Leptospira santarosai str. 2000030832	Leptospira santarosai str. 2000030832 Genome sequencing project	Leptospira santarosai serovar Shermani str. LT 821	3996157	3996157	292098	6	45	292098	6	45	1668715	42	3996154	haploid	J. Craig Venter Institute	PRJNA63715	SAMN02436630	42142.5	41612.6	41612.6	Sample name	AFJN	Generic sample from Leptospira santarosai str. 2000030832	996805	Leptospira santarosai str. 2000030832	NCBI	Generic	PRJNA63715	Generic.1.0	strain	2000030832	host	Homo sapiens	live	41612.6	2000030832	current	current	Annotation submitted by J. Craig Venter Institute	PRJNA63715	41348
Contig	GCF_000217495.2	GCF_000217495.2	gls454029v02	Leptospira interrogans	#N/A	269	Leptospira_interrogans	Leptospira interrogans str. 2002000626	Leptospira interrogans str. 2002000626 Genome sequencing project	Leptospira interrogans serovar Icterohaemorrhagiae str. RGA	4846760	4846760	40040	40	269	40040	40	269	-	-	-	haploid	J. Craig Venter Institute	PRJNA63711	SAMN00255256	41695.5	40640.8	40640.8	Sample name	1129273077672 Leptospira interrogans serovar undetermined str. 2002000626 LS454029-BP3KB-A12NB-01-563 Sample	Generic sample from Leptospira interrogans str. 2002000626	996803	Leptospira interrogans str. 2002000626	J. Craig Venter Institute	Generic	NA	Generic.1.0	strain	2002000626	NA	NA	live	41214.9	2002000626	suppressed	current	Annotation submitted by J. Craig Venter Institute	PRJNA63711	41371
Contig	GCF_000217515.1	GCF_000217515.1	gls454027v2.0	Leptospira interrogans	#N/A	66	Leptospira_interrogans	Leptospira interrogans str. 2002000624	Leptospira interrogans str. 2002000624 Genome sequencing project	Leptospira interrogans serovar Icterohaemorrhagiae str. RGA	4918548	4918548	135191	11	66	135191	11	66	1731224	35	4918547	haploid	J. Craig Venter Institute	PRJNA63709	SAMN02436548	42142.5	41612.6	41612.6	Sample name	AFJK	Generic sample from Leptospira interrogans str. 2002000624	996802	Leptospira interrogans str. 2002000624	NCBI	Generic	PRJNA63709	Generic.1.0	strain	2002000624	host	Homo sapiens	live	41612.6	2002000624	current	current	Annotation submitted by J. Craig Venter Institute	PRJNA63709	41205
Contig	GCF_000217535.2	GCF_000217535.2	CA_glsol087	Leptospira interrogans	Copenhageni	157	Leptospira_interrogans	Leptospira interrogans serovar Copenhageni str. Fiocruz LV130	Leptospira interrogans serovar Copenhageni str. Fiocruz LV130 Genome sequencing project	Leptospira interrogans serovar Icterohaemorrhagiae str. RGA	4639461	4639461	47360	27	157	47360	27	157	1625424	35	4639461	haploid	J. Craig Venter Institute	PRJNA63733	SAMN00254991	41695.5	40638	40638	Sample name	1129310204099 Leptospira interrogans serovar Copenhageni str. Fiocruz LV130 LS87-PE-ILI11-01 Sample	Generic sample from Leptospira interrogans serovar Copenhageni str. Fiocruz LV130	996818	Leptospira interrogans serovar Copenhageni str. Fiocruz LV130	J. Craig Venter Institute	Generic	NA	Generic.1.0	strain	Fiocruz LV130	NA	NA	live	41214.9	Fiocruz LV130	current	current	NA	PRJNA63733	41411
Contig	GCF_000217555.2	GCF_000217555.2	CA_glsol088	Leptospira interrogans	Copenhageni	219	Leptospira_interrogans	Leptospira interrogans serovar Copenhageni str. Fiocruz LV2755	Leptospira interrogans serovar Copenhageni str. Fiocruz LV2755 Genome sequencing project	Leptospira interrogans serovar Icterohaemorrhagiae str. RGA	4737748	4737748	34317	42	219	34317	42	219	1656641	35	4737748	haploid	J. Craig Venter Institute	PRJNA63735	SAMN00254992	41695.5	40638	40638	Sample name	1129310204101 Leptospira interrogans serovar Copenhageni str. Fiocruz LV2755 LS88-PE-ILI12-01 Sample	Generic sample from Leptospira interrogans serovar Copenhageni str. Fiocruz LV2755	996819	Leptospira interrogans serovar Copenhageni str. Fiocruz LV2755	J. Craig Venter Institute	Generic	NA	Generic.1.0	strain	Fiocruz LV2755	NA	NA	live	41214.9	Fiocruz LV2755	current	current	NA	PRJNA63735	41411
Contig	GCF_000217575.2	GCF_000217575.2	CA_glsol089	Leptospira interrogans	Copenhageni	364	Leptospira_interrogans	Leptospira interrogans serovar Copenhageni str. Fiocruz LV2756 C1	Leptospira interrogans serovar Copenhageni str. Fiocruz LV2756 C1 Genome sequencing and assembly	Leptospira interrogans serovar Icterohaemorrhagiae str. RGA	4699303	4699303	21922	63	364	21922	63	364	1641875	35	4699303	haploid	J. Craig Venter Institute	PRJNA63737	SAMN00254324	41705.6	40637.8	40637.8	Sample name	1129310204103 Leptospira interrogans serovar Copenhageni str. Fiocruz LV2756 C1 LS089-PE-ILI9-01 Sample	Generic sample from Leptospira interrogans serovar Copenhageni str. Fiocruz 2756 C1	996820	Leptospira interrogans serovar Copenhageni str. Fiocruz LV2756 C1	J. Craig Venter Institute	Generic	NA	Generic.1.0	strain	Fiocruz 2756 C1	NA	NA	live	41214.9	Fiocruz 2756 C1	current	current	NA	PRJNA63737	41411
Complete Genome	GCF_000231175.1	GCF_000231175.1	ASM23117v1	Leptospira interrogans	Lai	2	Leptospira_interrogans	Leptospira interrogans serovar Lai str. IPAV	Avirulent strain	Leptospira interrogans	4708530	4708530	4349158	1	2	4349158	1	2	1649299	35	4708530	haploid	Shanghai Jiao Tong University	PRJNA32553	SAMN02603861	42142.6	41669.6	41669.6	Sample name	CP001222	Sample from Leptospira interrogans serovar Lai str. IPAV	573825	Leptospira interrogans serovar Lai str. IPAV	NCBI	Generic	PRJNA32553	Generic.1.0	strain	IPAV	serovar	Lai	live	41669.6	IPAV	current	current	Annotation submitted by Shanghai Jiao Tong University	PRJNA32553	40836
Contig	GCF_000243515.1	GCF_000243515.1	gls454019v2.0	Leptospira interrogans	Pyrogenes	71	Leptospira_interrogans	Leptospira interrogans serovar Pyrogenes str. 2006006960	Leptospira interrogans serovar Pyrogenes str. 2006006960 Genome sequencing and assembly	Leptospira interrogans	4875498	4875498	295590	7	71	295590	7	71	1706370	35	4875496	haploid	J. Craig Venter Institute	PRJNA74039	SAMN02436505	42142.5	41612.6	41612.6	Sample name	AHME	Generic sample from Leptospira interrogans serovar Pyrogenes str. 2006006960	1049927	Leptospira interrogans serovar Pyrogenes str. 2006006960	NCBI	Generic	PRJNA74039	Generic.1.0	strain	2006006960	host	Homo sapiens	live	41612.6	2006006960	current	current	Annotation submitted by J. Craig Venter Institute	PRJNA74039	41218
Contig	GCF_000243535.2	GCF_000243535.2	gls454021v02	Leptospira noguchii	#N/A	141	Leptospira_noguchii	Leptospira noguchii str. 1993005606	Leptospira noguchii str. 1993005606 Genome sequencing and assembly	Leptospira noguchii serovar Panama str. CZ214	4970642	4970642	75766	19	141	75766	19	141	1781133	36	4970640	haploid	J. Craig Venter Institute	PRJNA74041	SAMN02436432	42142.5	41612.6	41612.6	Sample name	AHMF	Generic sample from Leptospira noguchii str. 1993005606	1049973	Leptospira noguchii str. 1993005606	NCBI	Generic	PRJNA74041	Generic.1.0	strain	1993005606	host	Homo sapiens	live	41612.6	1993005606	current	current	Annotation submitted by J. Craig Venter Institute	PRJNA74041	41443
Contig	GCF_000243555.1	GCF_000243555.1	Lint2002000623v2.0	Leptospira interrogans	#N/A	73	Leptospira_interrogans	Leptospira interrogans str. 2002000623	Leptospira interrogans str. 2002000623 Genome sequencing and assembly	Leptospira interrogans serovar Icterohaemorrhagiae str. RGA	4928546	4928546	132976	13	73	132976	13	73	1736235	35	4928545	haploid	J. Craig Venter Institute	PRJNA74043	SAMN02436506	42142.5	41612.6	41612.6	Sample name	AHMG	Generic sample from Leptospira interrogans str. 2002000623	1049930	Leptospira interrogans str. 2002000623	NCBI	Generic	PRJNA74043	Generic.1.0	strain	2002000623	host	Homo sapiens	live	41612.6	2002000623	current	current	Annotation submitted by J. Craig Venter Institute	PRJNA74043	41215
Contig	GCF_000243575.1	GCF_000243575.1	gls454035v02	Leptospira noguchii	#N/A	162	Leptospira_noguchii	Leptospira noguchii str. 2007001578	Leptospira noguchii str. 2007001578 Genome sequencing and assembly	Leptospira noguchii serovar Panama str. CZ214	4965419	4965419	66845	24	162	66845	24	162	1774477	355	4965408	haploid	J. Craig Venter Institute	PRJNA74045	SAMN02436594	42142.5	41612.6	41612.6	Sample name	AHMH	Generic sample from Leptospira noguchii str. 2007001578	1049974	Leptospira noguchii str. 2007001578	NCBI	Generic	PRJNA74045	Generic.1.0	strain	2007001578	host	Homo sapiens	live	41612.6	2007001578	current	current	Annotation submitted by J. Craig Venter Institute	PRJNA74045	41348
Contig	GCF_000243615.1	GCF_000243615.1	gls454044v1.0	Leptospira kirschneri	Grippotyphosa	28	Leptospira_kirschneri	Leptospira kirschneri serovar Grippotyphosa str. RM52	Leptospira kirschneri serovar Grippotyphosa str. RM52 Genome sequencing and assembly	Leptospira kirschneri serovar Cynopteri str. 3522 CT	4365006	4365006	492663	3	28	492663	3	28	1566560	36	4365006	haploid	J. Craig Venter Institute	PRJNA74049	SAMN02436368	43636.7	41612	41612.6	Sample name	AHMJ	Generic sample from Leptospira kirschneri serovar Grippotyphosa str. RM52	1049946	Leptospira kirschneri serovar Grippotyphosa str. RM52	NCBI	Generic	PRJNA74049	Generic.1.0	strain	RM52	host	Sus scrofa domesticus	live	41612.6	RM52	current	current	Annotation submitted by J. Craig Venter Institute	PRJNA74049	41134
Contig	GCF_000243635.1	GCF_000243635.1	gls454045v1.0	Leptospira interrogans	Pomona	71	Leptospira_interrogans	Leptospira interrogans serovar Pomona str. Kennewicki LC82-25	Leptospira interrogans serovar Pomona str. Kennewicki LC82-25 Genome sequencing and assembly	Leptospira interrogans serovar Icterohaemorrhagiae str. RGA	4608327	4608327	128153	12	71	128153	12	71	1613031	35	4608327	haploid	J. Craig Venter Institute	PRJNA74051	SAMN02436433	42142.5	41612.6	41612.6	Sample name	AHMK	Generic sample from Leptospira interrogans serovar Pomona str. Kennewicki LC82-25	1049924	Leptospira interrogans serovar Pomona str. Kennewicki LC82-25	NCBI	Generic	PRJNA74051	Generic.1.0	strain	Kennewicki LC82-25	host	Homo sapiens	live	41612.6	Kennewicki LC82-25	current	current	Annotation submitted by J. Craig Venter Institute	PRJNA74051	41134
Contig	GCF_000243655.2	GCF_000243655.2	gls454046v2.0	Leptospira kirschneri	Bim	36	Leptospira_kirschneri	Leptospira kirschneri serovar Bim str. 1051	Leptospira kirschneri serovar Bim str. 1051 Genome sequencing and assembly	Leptospira kirschneri serovar Cynopteri str. 3522 CT	4399180	4399180	324830	6	36	324830	6	36	1579261	36	4399180	haploid	J. Craig Venter Institute	PRJNA74053	SAMN02436369	42142.5	41612.6	41612.6	Sample name	AHML	Generic sample from Leptospira kirschneri serovar Bim str. 1051	1049941	Leptospira kirschneri serovar Bim str. 1051	NCBI	Generic	PRJNA74053	Generic.1.0	strain	1051	host	Canis lupus familiaris	live	41612.6	1051	current	current	Annotation submitted by J. Craig Venter Institute	PRJNA74053	41348
Contig	GCF_000243695.2	GCF_000243695.2	gls454049v02	Leptospira kirschneri	Cynopteri	24	Leptospira_interrogans	Leptospira kirschneri serovar Cynopteri str. 3522 CT	Leptospira kirschneri serovar Cynopteri str. 3522 CT Genome sequencing and assembly	NA	4409424	4409424	415138	4	24	415138	4	24	1583684	36	4409419	haploid	J. Craig Venter Institute	PRJNA74057	SAMN02436434	43884.1	41612	41612.6	Sample name	AHMN	Generic sample from Leptospira kirschneri serovar Cynopteri str. 3522 CT	1049942	Leptospira kirschneri serovar Cynopteri str. 3522 CT	NCBI	Generic	PRJNA74057	Generic.1.0	strain	3522 CT	host	Chiroptera	live	41612.6	3522 CT	current	current	Annotation submitted by J. Craig Venter Institute	PRJNA74057	41446
Contig	GCF_000243755.2	GCF_000243755.2	gls454053v2.0	Leptospira interrogans	Muenchen	44	Leptospira_interrogans	Leptospira interrogans serovar Muenchen str. Brem 129	Leptospira interrogans serovar Muenchen str. Brem 129 Genome sequencing and assembly	Leptospira interrogans serovar Icterohaemorrhagiae str. RGA	4630975	4630975	250357	7	44	250357	7	44	1620724	35	4630975	haploid	J. Craig Venter Institute	PRJNA74063	SAMN02436508	42142.5	41612.6	41612.6	Sample name	AHMQ	Generic sample from Leptospira interrogans serovar Muenchen str. Brem 129	1049923	Leptospira interrogans serovar Muenchen str. Brem 129	NCBI	Generic	PRJNA74063	Generic.1.0	strain	Brem 129	host	Equus ferus caballus	live	41612.6	Brem 129	current	current	Annotation submitted by J. Craig Venter Institute	PRJNA74063	41348
Contig	GCF_000243775.1	GCF_000243775.1	gls454055v02	Leptospira borgpetersenii	#N/A	140	Leptospira_borgpetersenii	Leptospira borgpetersenii str. Brem 307	Leptospira borgpetersenii str. Brem 307 Genome sequencing and assembly	Leptospira borgpetersenii serovar Javanica	3829818	3829818	44476	28	140	44476	28	140	1537720	40	3829818	haploid	J. Craig Venter Institute	PRJNA74065	SAMN02436370	42142.5	41612.6	41612.6	Sample name	AHMR	Generic sample from Leptospira borgpetersenii str. Brem 307	1049786	Leptospira borgpetersenii str. Brem 307	NCBI	Generic	PRJNA74065	Generic.1.0	strain	Brem 307	host	Equus ferus caballus	live	41612.6	Brem 307	current	current	Annotation submitted by J. Craig Venter Institute	PRJNA74065	41348
Contig	GCF_000243795.1	GCF_000243795.1	gls454056v2.0	Leptospira borgpetersenii	#N/A	49	Leptospira_borgpetersenii	Leptospira borgpetersenii str. Brem 328	Leptospira borgpetersenii str. Brem 328 Genome sequencing and assembly	Leptospira borgpetersenii serovar Javanica	3833809	3833809	203474	7	49	203474	7	49	1539696	40	3833808	haploid	J. Craig Venter Institute	PRJNA74067	SAMN02436509	42142.5	41612.6	41612.6	Sample name	AHMS	Generic sample from Leptospira borgpetersenii str. Brem 328	1049780	Leptospira borgpetersenii str. Brem 328	NCBI	Generic	PRJNA74067	Generic.1.0	strain	Brem 328	host	Equus ferus caballus	live	41612.6	Brem 328	current	current	Annotation submitted by J. Craig Venter Institute	PRJNA74067	41348
Contig	GCF_000243835.1	GCF_000243835.1	gls454063v02	Leptospira santarosai	Arenal	87	Leptospira_santarosai	Leptospira santarosai serovar Arenal str. MAVJ 401	Leptospira santarosai serovar Arenal str. MAVJ 401 Genome sequencing and assembly	Leptospira santarosai serovar Shermani str. LT 821	4245663	4245663	134699	9	87	134699	9	87	1764388	415	4245663	haploid	J. Craig Venter Institute	PRJNA74071	SAMN02436499	42142.5	41612.6	41612.6	Sample name	AHMU	Generic sample from Leptospira santarosai serovar Arenal str. MAVJ 401	1049976	Leptospira santarosai serovar Arenal str. MAVJ 401	NCBI	Generic	PRJNA74071	Generic.1.0	strain	MAVJ 401	host	Homo sapiens	live	41612.6	MAVJ 401	current	current	Annotation submitted by J. Craig Venter Institute	PRJNA74071	41348
Contig	GCF_000243855.1	GCF_000243855.1	LkirsMoskvav2.0	Leptospira kirschneri	Grippotyphosa	31	Leptospira_kirschneri	Leptospira kirschneri serovar Grippotyphosa str. Moskva	Leptospira kirschneri serovar Grippotyphosa str. Moskva Genome sequencing and assembly	Leptospira kirschneri serovar Cynopteri str. 3522 CT	4335799	4335799	289817	6	31	289817	6	31	1555840	36	4335799	haploid	J. Craig Venter Institute	PRJNA74073	SAMN02436371	42142.5	41612.6	41612.6	Sample name	AHMV	Generic sample from Leptospira kirschneri serovar Grippotyphosa str. Moskva	1049945	Leptospira kirschneri serovar Grippotyphosa str. Moskva	NCBI	Generic	PRJNA74073	Generic.1.0	strain	Moskva	host	Homo sapiens	live	41612.6	Moskva	current	current	Annotation submitted by J. Craig Venter Institute	PRJNA74073	41218
Contig	GCF_000243875.1	GCF_000243875.1	LkirsRM1v0.2	Leptospira kirschneri	Sokoine	58	Leptospira_kirschneri	Leptospira kirschneri serovar Sokoine str. RM1	Leptospira kirschneri serovar Sokoine str. RM1 Genome sequencing and assembly	Leptospira kirschneri serovar Cynopteri str. 3522 CT	4430104	4430104	330664	6	58	330664	6	58	1590333	36	4430104	haploid	J. Craig Venter Institute	PRJNA74075	SAMN02436423	42142.5	41612.6	41612.6	Sample name	AHMW	Generic sample from Leptospira kirschneri serovar Sokoine str. RM1	1049964	Leptospira kirschneri serovar Sokoine str. RM1	NCBI	Generic	PRJNA74075	Generic.1.0	strain	RM1	host	Bos sp.	live	41612.6	RM1	current	current	Annotation submitted by J. Craig Venter Institute	PRJNA74075	41348
Contig	GCF_000243895.1	GCF_000243895.1	LintFPW2026v1.0	Leptospira interrogans	#N/A	93	Leptospira_interrogans	Leptospira interrogans str. FPW2026	Leptospira interrogans str. FPW2026 Genome sequencing and assembly	Leptospira interrogans	4880272	4880272	195979	8	93	195979	8	93	1711057	35	4880272	haploid	J. Craig Venter Institute	PRJNA74077	SAMN02436424	42142.5	41612.6	41612.6	Sample name	AHMX	Generic sample from Leptospira interrogans str. FPW2026	1049931	Leptospira interrogans str. FPW2026	NCBI	Generic	PRJNA74077	Generic.1.0	strain	FPW2026	host	Homo sapiens	live	41612.6	FPW2026	current	current	Annotation submitted by J. Craig Venter Institute	PRJNA74077	41134
Contig	GCF_000243915.1	GCF_000243915.1	gls454081v2.0	Leptospira kirschneri	#N/A	75	Leptospira_kirschneri	Leptospira kirschneri str. H1	Leptospira kirschneri str. H1 Genome sequencing and assembly	Leptospira kirschneri serovar Cynopteri str. 3522 CT	4594734	4594734	158746	9	75	158746	9	75	1658759	36	4594734	haploid	J. Craig Venter Institute	PRJNA74079	SAMN02436372	42142.5	41612.6	41612.6	Sample name	AHMY	Generic sample from Leptospira kirschneri str. H1	1049966	Leptospira kirschneri str. H1	NCBI	Generic	PRJNA74079	Generic.1.0	strain	H1	host	Homo sapiens	live	41612.6	H1	current	current	Annotation submitted by J. Craig Venter Institute	PRJNA74079	41205
Contig	GCF_000243935.2	GCF_000243935.2	gls454083v02	Leptospira interrogans	Pyrogenes	163	Leptospira_interrogans	Leptospira interrogans serovar Pyrogenes str. L0374	Leptospira interrogans serovar Pyrogenes str. L0374 Genome sequencing and assembly	Leptospira interrogans serovar Icterohaemorrhagiae str. RGA	4846142	4846142	72995	18	163	72995	18	163	-	-	-	haploid	J. Craig Venter Institute	PRJNA74081	SAMN00739244	41695.5	40830.6	40830.6	Sample name	1131384246586 Leptospira interrogans serovar Pyrogenes str. L0374 LS83-BP3KB-A3NB-01-542 Sample	Generic sample from Leptospira interrogans serovar Pyrogenes str. L0374	1049928	Leptospira interrogans serovar Pyrogenes str. L0374	J. Craig Venter Institute	Generic	NA	Generic.1.0	strain	L0374	NA	NA	live	41214.9	L0374	suppressed	current	Annotation submitted by J. Craig Venter Institute	PRJNA74081	41348
Contig	GCF_000243955.2	GCF_000243955.2	LintL0448v0.2	Leptospira interrogans	Medanensis	81	Leptospira_interrogans	Leptospira interrogans serovar Medanensis str. L0448	Leptospira interrogans serovar Medanensis str. L0448 Genome sequencing and assembly	Leptospira interrogans	4950201	4950201	139506	10	81	139506	10	81	1739960	35	4950201	haploid	J. Craig Venter Institute	PRJNA74083	SAMN02436373	42142.5	41612.6	41612.6	Sample name	AHNA	Generic sample from Leptospira interrogans serovar Medanensis str. L0448	1049920	Leptospira interrogans serovar Medanensis str. L0448	NCBI	Generic	PRJNA74083	Generic.1.0	strain	L0448	host	Homo sapiens	live	41612.6	L0448	current	current	Annotation submitted by J. Craig Venter Institute	PRJNA74083	41348
Contig	GCF_000243975.2	GCF_000243975.2	LintL0996v0.2	Leptospira interrogans	#N/A	73	Leptospira_interrogans	Leptospira interrogans str. L0996	Leptospira interrogans str. L0996 Genome sequencing and assembly	Leptospira interrogans serovar Icterohaemorrhagiae str. RGA	4845034	4845034	148375	11	73	148375	11	73	1706730	35	4845030	haploid	J. Craig Venter Institute	PRJNA74085	SAMN02436425	42142.5	41612.6	41612.6	Sample name	AHNB	Generic sample from Leptospira interrogans str. L0996	1049932	Leptospira interrogans str. L0996	NCBI	Generic	PRJNA74085	Generic.1.0	strain	L0996	host	Homo sapiens	live	41612.6	L0996	current	current	Annotation submitted by J. Craig Venter Institute	PRJNA74085	41348
Contig	GCF_000244015.1	GCF_000244015.1	gls454087v2.0	Leptospira interrogans	Bataviae	82	Leptospira_interrogans	Leptospira interrogans serovar Bataviae str. L1111	Leptospira interrogans serovar Bataviae str. L1111 Genome sequencing and assembly	Leptospira interrogans	4853577	4853577	138707	11	82	138707	11	82	1704679	35	4853576	haploid	J. Craig Venter Institute	PRJNA74089	SAMN02436427	42142.5	41612.6	41612.6	Sample name	AHND	Generic sample from Leptospira interrogans serovar Bataviae str. L1111	1049804	Leptospira interrogans serovar Bataviae str. L1111	NCBI	Generic	PRJNA74089	Generic.1.0	strain	L1111	host	Homo sapiens	live	41612.6	L1111	current	current	Annotation submitted by J. Craig Venter Institute	PRJNA74089	41218
Contig	GCF_000244035.2	GCF_000244035.2	gls454088v2.0	Leptospira interrogans	#N/A	36	Leptospira_interrogans	Leptospira interrogans str. L1207	Leptospira interrogans str. L1207 Genome sequencing and assembly	Leptospira interrogans	4396672	4396672	204879	6	36	204879	6	36	-	-	-	haploid	J. Craig Venter Institute	PRJNA74091	SAMN02436374	42142.5	41612.6	41612.6	Sample name	AHNE	Generic sample from Leptospira interrogans str. L1207	1049933	Leptospira interrogans str. L1207	NCBI	Generic	PRJNA74091	Generic.1.0	strain	L1207	host	Homo sapiens	live	41612.6	L1207	suppressed	current	Annotation submitted by J. Craig Venter Institute	PRJNA74091	41348
Contig	GCF_000244055.1	GCF_000244055.1	gls454089v02	Leptospira interrogans	Autumnalis	127	Leptospira_interrogans	Leptospira interrogans serovar Autumnalis str. LP101	Leptospira interrogans serovar Autumnalis str. LP101 Genome sequencing and assembly	Leptospira interrogans	5030188	5030188	111214	14	127	111214	14	127	1768305	35	5030187	haploid	J. Craig Venter Institute	PRJNA74093	SAMN02436428	42142.5	41612.6	41612.6	Sample name	AHNF	Generic sample from Leptospira interrogans serovar Autumnalis str. LP101	1049795	Leptospira interrogans serovar Autumnalis str. LP101	NCBI	Generic	PRJNA74093	Generic.1.0	strain	LP101	host	Homo sapiens	live	41612.6	LP101	current	current	Annotation submitted by J. Craig Venter Institute	PRJNA74093	41348
Contig	GCF_000244075.1	GCF_000244075.1	gls454090v2.0	Leptospira borgpetersenii	Javanica	36	Leptospira_borgpetersenii	Leptospira borgpetersenii serovar Javanica str. MK146	Leptospira borgpetersenii serovar Javanica str. MK146 Genome sequencing and assembly	Leptospira borgpetersenii serovar Javanica	3886371	3886371	186170	6	36	186170	6	36	1557584	40	3886371	haploid	J. Craig Venter Institute	PRJNA74095	SAMN02436588	42142.5	41612.6	41612.6	Sample name	AHNG	Generic sample from Leptospira borgpetersenii serovar Javanica str. MK146	1049766	Leptospira borgpetersenii serovar Javanica str. MK146	NCBI	Generic	PRJNA74095	Generic.1.0	strain	MK146	host	Homo sapiens	live	41612.6	MK146	current	current	Annotation submitted by J. Craig Venter Institute	PRJNA74095	41348
Contig	GCF_000244095.1	GCF_000244095.1	gls454092v02	Leptospira interrogans	Pyrogenes	99	Leptospira_interrogans	Leptospira interrogans serovar Pyrogenes str. R168	Leptospira interrogans serovar Pyrogenes str. R168 Genome sequencing and assembly	Leptospira interrogans serovar Icterohaemorrhagiae str. RGA	4868353	4868353	84348	19	99	84348	19	99	1712425	35	4868353	haploid	J. Craig Venter Institute	PRJNA74097	SAMN02436589	42142.5	41612.6	41612.6	Sample name	AHNH	Generic sample from Leptospira interrogans serovar Pyrogenes str. R168	1049929	Leptospira interrogans serovar Pyrogenes str. R168	NCBI	Generic	PRJNA74097	Generic.1.0	strain	R168	host	Homo sapiens	live	41612.6	R168	current	current	Annotation submitted by J. Craig Venter Institute	PRJNA74097	41348
Contig	GCF_000244115.1	GCF_000244115.1	gls454096v2.0	Leptospira interrogans	Hebdomadis	70	Leptospira_interrogans	Leptospira interrogans serovar Hebdomadis str. R499	Leptospira interrogans serovar Hebdomadis str. R499 Genome sequencing and assembly	Leptospira interrogans	4702752	4702752	136449	10	70	136449	10	70	1650517	35	4702752	haploid	J. Craig Venter Institute	PRJNA74099	SAMN02436375	42142.5	41612.6	41612.6	Sample name	AHNI	Generic sample from Leptospira interrogans serovar Hebdomadis str. R499	1049906	Leptospira interrogans serovar Hebdomadis str. R499	NCBI	Generic	PRJNA74099	Generic.1.0	strain	R499	host	Homo sapiens	live	41612.6	R499	current	current	Annotation submitted by J. Craig Venter Institute	PRJNA74099	41218
Contig	GCF_000244135.1	GCF_000244135.1	gls454097v02	Leptospira interrogans	Grippotyphosa	78	Leptospira_interrogans	Leptospira interrogans serovar Grippotyphosa str. UI 08368	Leptospira interrogans serovar Grippotyphosa str. UI 08368 Genome sequencing and assembly	Leptospira interrogans	4871482	4871482	198012	9	78	198012	9	78	1705346	35	4871480	haploid	J. Craig Venter Institute	PRJNA74101	SAMN02436429	42142.5	41612.6	41612.6	Sample name	AHNJ	Generic sample from Leptospira interrogans serovar Grippotyphosa str. UI 08368	1049902	Leptospira interrogans serovar Grippotyphosa str. UI 08368	NCBI	Generic	PRJNA74101	Generic.1.0	strain	UI 08368	host	Homo sapiens	live	41612.6	UI 08368	current	current	Annotation submitted by J. Craig Venter Institute	PRJNA74101	41218
Contig	GCF_000244155.2	GCF_000244155.2	LintUI08434v0.2	Leptospira interrogans	Grippotyphosa	60	Leptospira_interrogans	Leptospira interrogans serovar Grippotyphosa str. UI 08434	Leptospira interrogans serovar Grippotyphosa str. UI 08434 Genome sequencing and assembly	Leptospira interrogans serovar Icterohaemorrhagiae str. RGA	4741376	4741376	245209	7	60	245209	7	60	1656225	35	4741376	haploid	J. Craig Venter Institute	PRJNA74103	SAMN02436376	42142.5	41612.6	41612.6	Sample name	AHNK	Generic sample from Leptospira interrogans serovar Grippotyphosa str. UI 08434	1049903	Leptospira interrogans serovar Grippotyphosa str. UI 08434	NCBI	Generic	PRJNA74103	Generic.1.0	strain	UI 08434	host	Homo sapiens	live	41612.6	UI 08434	current	current	Annotation submitted by J. Craig Venter Institute	PRJNA74103	41348
Contig	GCF_000244175.1	GCF_000244175.1	gls454099v02	Leptospira interrogans	#N/A	66	Leptospira_interrogans	Leptospira interrogans str. UI 08452	Leptospira interrogans str. UI 08452 Genome sequencing and assembly	Leptospira interrogans	4864825	4864825	109294	9	66	109294	9	66	1711045	35	4864825	haploid	J. Craig Venter Institute	PRJNA74105	SAMN02436590	42142.5	41612.6	41612.6	Sample name	AHNL	Generic sample from Leptospira interrogans str. UI 08452	1049935	Leptospira interrogans str. UI 08452	NCBI	Generic	PRJNA74105	Generic.1.0	strain	UI 08452	host	Homo sapiens	live	41612.6	UI 08452	current	current	Annotation submitted by J. Craig Venter Institute	PRJNA74105	41218
Contig	GCF_000244195.2	GCF_000244195.2	LintUI08561v0.2	Leptospira interrogans	Bataviae	222	Leptospira_interrogans	Leptospira interrogans serovar Bataviae str. UI 08561	Leptospira interrogans serovar Bataviae str. UI 08561 Genome sequencing and assembly	Leptospira interrogans serovar Icterohaemorrhagiae str. RGA	4845069	4845069	62577	25	222	62577	25	222	-	-	-	haploid	J. Craig Venter Institute	PRJNA74107	SAMN02436591	42142.5	41612.6	41612.6	Sample name	AHNM	Generic sample from Leptospira interrogans serovar Bataviae str. UI 08561	1049806	Leptospira interrogans serovar Bataviae str. UI 08561	NCBI	Generic	PRJNA74107	Generic.1.0	strain	UI 08561	host	Homo sapiens	live	41612.6	UI 08561	suppressed	current	Annotation submitted by J. Craig Venter Institute	PRJNA74107	41348
Contig	GCF_000244215.1	GCF_000244215.1	LborgUI09149v2.0	Leptospira borgpetersenii	#N/A	27	Leptospira_borgpetersenii	Leptospira borgpetersenii str. UI 09149	Leptospira borgpetersenii str. UI 09149 Genome sequencing and assembly	Leptospira borgpetersenii serovar Javanica	3888658	3888658	455856	4	27	455856	4	27	1558657	40	3888658	haploid	J. Craig Venter Institute	PRJNA74109	SAMN02436500	42142.5	41612.6	41612.6	Sample name	AHNN	Generic sample from Leptospira borgpetersenii str. UI 09149	1049782	Leptospira borgpetersenii str. UI 09149	NCBI	Generic	PRJNA74109	Generic.1.0	strain	UI 09149	host	Homo sapiens	live	41612.6	UI 09149	current	current	Annotation submitted by J. Craig Venter Institute	PRJNA74109	41218
Contig	GCF_000244235.2	GCF_000244235.2	gls454102v2.0	Leptospira interrogans	#N/A	55	Leptospira_interrogans	Leptospira interrogans str. UI 09600	Leptospira interrogans str. UI 09600 Genome sequencing and assembly	Leptospira interrogans serovar Icterohaemorrhagiae str. RGA	4716518	4716518	170841	8	55	170841	8	55	1649361	35	4716518	haploid	J. Craig Venter Institute	PRJNA74111	SAMN02436377	42142.5	41612.6	41612.6	Sample name	AHNO	Generic sample from Leptospira interrogans str. UI 09600	1049936	Leptospira interrogans str. UI 09600	NCBI	Generic	PRJNA74111	Generic.1.0	strain	UI 09600	host	Homo sapiens	live	41612.6	UI 09600	current	current	Annotation submitted by J. Craig Venter Institute	PRJNA74111	41348
Contig	GCF_000244255.2	GCF_000244255.2	gls454103v02	Leptospira borgpetersenii	Javanica	15	Leptospira_borgpetersenii	Leptospira borgpetersenii serovar Javanica str. UI 09931	Leptospira borgpetersenii serovar Javanica str. UI 09931 Genome sequencing and assembly	Leptospira borgpetersenii serovar Javanica	3894772	3894772	468398	3	15	468398	3	15	1560604	40	3894769	haploid	J. Craig Venter Institute	PRJNA74113	SAMN02436592	42142.5	41612.6	41612.6	Sample name	AHNP	Generic sample from Leptospira borgpetersenii serovar Javanica str. UI 09931	1049767	Leptospira borgpetersenii serovar Javanica str. UI 09931	NCBI	Generic	PRJNA74113	Generic.1.0	strain	UI 09931	host	Homo sapiens	live	41612.6	UI 09931	current	current	Annotation submitted by J. Craig Venter Institute	PRJNA74113	41446
Contig	GCF_000244275.1	GCF_000244275.1	gls454104v2.0	Leptospira interrogans	#N/A	59	Leptospira_interrogans	Leptospira interrogans str. UI 12621	Leptospira interrogans str. UI 12621 Genome sequencing and assembly	Leptospira interrogans serovar Icterohaemorrhagiae str. RGA	4981617	4981617	271337	7	59	271337	7	59	1748569	35	4981617	haploid	J. Craig Venter Institute	PRJNA74115	SAMN02436582	42142.5	41612.6	41612.6	Sample name	AHNQ	Generic sample from Leptospira interrogans str. UI 12621	1049937	Leptospira interrogans str. UI 12621	NCBI	Generic	PRJNA74115	Generic.1.0	strain	UI 12621	host	Homo sapiens	live	41612.6	UI 12621	current	current	Annotation submitted by J. Craig Venter Institute	PRJNA74115	41205
Contig	GCF_000244295.1	GCF_000244295.1	gls454105v2.0	Leptospira interrogans	#N/A	83	Leptospira_interrogans	Leptospira interrogans str. UI 12758	Leptospira interrogans str. UI 12758 Genome sequencing and assembly	Leptospira interrogans	5102030	5102030	177655	10	83	177655	10	83	1791383	35	5102029	haploid	J. Craig Venter Institute	PRJNA74117	SAMN02436378	42142.5	41612.6	41612.6	Sample name	AHNR	Generic sample from Leptospira interrogans str. UI 12758	1049938	Leptospira interrogans str. UI 12758	NCBI	Generic	PRJNA74117	Generic.1.0	strain	UI 12758	host	Homo sapiens	live	41612.6	UI 12758	current	current	Annotation submitted by J. Craig Venter Institute	PRJNA74117	41218
Contig	GCF_000244315.2	GCF_000244315.2	LintUI12764v0.2	Leptospira interrogans	Grippotyphosa	73	Leptospira_interrogans	Leptospira interrogans serovar Grippotyphosa str. UI 12764	Leptospira interrogans serovar Grippotyphosa str. UI 12764 Genome sequencing and assembly	Leptospira interrogans	5077604	5077604	220300	8	73	220300	8	73	1784689	35	5077603	haploid	J. Craig Venter Institute	PRJNA74119	SAMN02436430	42142.5	41612.6	41612.6	Sample name	AHNS	Generic sample from Leptospira interrogans serovar Grippotyphosa str. UI 12764	1049904	Leptospira interrogans serovar Grippotyphosa str. UI 12764	NCBI	Generic	PRJNA74119	Generic.1.0	strain	UI 12764	host	Homo sapiens	live	41612.6	UI 12764	current	current	Annotation submitted by J. Craig Venter Institute	PRJNA74119	41348
Contig	GCF_000244335.2	GCF_000244335.2	gls454107v02	Leptospira interrogans	Grippotyphosa	94	Leptospira_interrogans	Leptospira interrogans serovar Grippotyphosa str. UI 12769	Leptospira interrogans serovar Grippotyphosa str. UI 12769 Genome sequencing and assembly	Leptospira interrogans serovar Icterohaemorrhagiae str. RGA	4900685	4900685	109759	13	94	109759	13	94	1714622	35	4900682	haploid	J. Craig Venter Institute	PRJNA74121	SAMN02436501	42142.5	41612.6	41612.6	Sample name	AHNT	Generic sample from Leptospira interrogans serovar Grippotyphosa str. UI 12769	1049905	Leptospira interrogans serovar Grippotyphosa str. UI 12769	NCBI	Generic	PRJNA74121	Generic.1.0	strain	UI 12769	host	Homo sapiens	live	41612.6	UI 12769	current	current	Annotation submitted by J. Craig Venter Institute	PRJNA74121	41348
Contig	GCF_000244375.2	GCF_000244375.2	LintUI13372v0.2	Leptospira interrogans	#N/A	283	Leptospira_interrogans	Leptospira interrogans str. UI 13372	Leptospira interrogans str. UI 13372 Genome sequencing and assembly	Leptospira interrogans serovar Icterohaemorrhagiae str. RGA	5096193	5096193	46577	32	283	46577	32	283	1787225	35	5096189	haploid	J. Craig Venter Institute	PRJNA74125	SAMN02436416	42142.5	41612.6	41612.6	Sample name	AHNV	Generic sample from Leptospira interrogans str. UI 13372	1049939	Leptospira interrogans str. UI 13372	NCBI	Generic	PRJNA74125	Generic.1.0	strain	UI 13372	host	Homo sapiens	live	41612.6	UI 13372	current	current	Annotation submitted by J. Craig Venter Institute	PRJNA74125	41349
Contig	GCF_000244395.2	GCF_000244395.2	gls454110v02	Leptospira interrogans	Medanensis	174	Leptospira_interrogans	Leptospira interrogans serovar Medanensis str. UT053	Leptospira interrogans serovar Medanensis str. UT053 Genome sequencing and assembly	Leptospira interrogans serovar Icterohaemorrhagiae str. RGA	5157642	5157642	117026	15	174	117026	15	174	1812932	35	5157642	haploid	J. Craig Venter Institute	PRJNA74127	SAMN02436502	42142.5	41612.6	41612.6	Sample name	AHNW	Generic sample from Leptospira interrogans serovar Medanensis str. UT053	1049922	Leptospira interrogans serovar Medanensis str. UT053	NCBI	Generic	PRJNA74127	Generic.1.0	strain	UT053	host	Homo sapiens	live	41612.6	UT053	current	current	Annotation submitted by J. Craig Venter Institute	PRJNA74127	41349
Contig	GCF_000244415.1	GCF_000244415.1	LintUT364v0.2	Leptospira interrogans	Pomona	291	Leptospira_interrogans	Leptospira interrogans serovar Pomona str. UT364	Leptospira interrogans serovar Pomona str. UT364 Genome sequencing and assembly	Leptospira interrogans serovar Icterohaemorrhagiae str. RGA	5113459	5113459	45875	30	291	45875	30	291	1800818	35	5113457	haploid	J. Craig Venter Institute	PRJNA74131	SAMN02436379	42142.5	41612.6	41612.6	Sample name	AHNX	Generic sample from Leptospira interrogans serovar Pomona str. UT364	1049925	Leptospira interrogans serovar Pomona str. UT364	NCBI	Generic	PRJNA74131	Generic.1.0	strain	UT364	host	Homo sapiens	live	41612.6	UT364	current	current	Annotation submitted by J. Craig Venter Institute	PRJNA74131	41349
Contig	GCF_000244435.2	GCF_000244435.2	gls454115v02	Leptospira interrogans	Australis	311	Leptospira_interrogans	Leptospira interrogans serovar Australis str. 200703203	Leptospira interrogans serovar Australis str. 200703203 Genome sequencing and assembly	Leptospira interrogans serovar Icterohaemorrhagiae str. RGA	5014230	5014230	33477	44	311	33477	44	311	-	-	-	haploid	J. Craig Venter Institute	PRJNA74133	SAMN00739291	41695.5	40830.6	40830.6	Sample name	1131384246636 Leptospira interrogans serovar Australis str. 200703203 LS454115-BP3KB-A7NB-01-575 Sample	Generic sample from Leptospira interrogans serovar Australis str. 200703203	1085541	Leptospira interrogans serovar Australis str. 200703203	J. Craig Venter Institute	Generic	NA	Generic.1.0	strain	200703203	NA	NA	live	41214.9	200703203	suppressed	current	Annotation submitted by J. Craig Venter Institute	PRJNA74133	41371
Contig	GCF_000244455.2	GCF_000244455.2	gls454116v02	Leptospira interrogans	Icterohaemorrhagiae	1065	Leptospira_interrogans	Leptospira interrogans serovar Icterohaemorrhagiae str. Verdun HP	Leptospira interrogans serovar Icterohaemorrhagiae str. Verdun HP Genome sequencing and assembly	Leptospira interrogans serovar Icterohaemorrhagiae str. RGA	4208001	4208001	6628	192	1065	6628	192	1065	-	-	-	haploid	J. Craig Venter Institute	PRJNA74135	SAMN00739248	41695.5	40830.6	40830.6	Sample name	1131384246638 Leptospira interrogans serovar Icterohaemorrhagiae str. Verdun HP LS454116-BP8KB-A3NB-01-580 Sample	Generic sample from Leptospira interrogans serovar Icterohaemorrhagiae str. Verdun HP	1049910	Leptospira interrogans serovar Icterohaemorrhagiae str. Verdun HP	J. Craig Venter Institute	Generic	NA	Generic.1.0	strain	Verdun HP	NA	NA	live	41214.9	Verdun HP	suppressed	current	Annotation submitted by J. Craig Venter Institute	PRJNA74135	41349
Contig	GCF_000244475.1	GCF_000244475.1	gls454120v02	Leptospira santarosai	#N/A	39	Leptospira_santarosai	Leptospira santarosai str. 200702252	Leptospira santarosai str. 200702252 Genome sequencing and assembly	Leptospira santarosai serovar Shermani str. LT 821	4031631	4031631	224958	6	39	224958	6	39	1687665	42	4031631	haploid	J. Craig Venter Institute	PRJNA74137	SAMN02436584	42142.5	41612.6	41612.6	Sample name	AHOA	Generic sample from Leptospira santarosai str. 200702252	1049977	Leptospira santarosai str. 200702252	NCBI	Generic	PRJNA74137	Generic.1.0	strain	200702252	host	Homo sapiens	live	41612.6	200702252	current	current	Annotation submitted by J. Craig Venter Institute	PRJNA74137	41349
Contig	GCF_000244495.1	GCF_000244495.1	Lborg200801910v2.0	Leptospira borgpetersenii	Castellonis	22	Leptospira_borgpetersenii	Leptospira borgpetersenii serovar Castellonis str. 200801910	Leptospira borgpetersenii serovar Castellonis str. 200801910 Genome sequencing and assembly	Leptospira borgpetersenii serovar Javanica	3970478	3970478	315783	5	22	315783	5	22	1588910	40	3970476	haploid	J. Craig Venter Institute	PRJNA74139	SAMN02436417	42142.5	41612.6	41612.6	Sample name	AHOB	Generic sample from Leptospira borgpetersenii serovar Castellonis str. 200801910	1049762	Leptospira borgpetersenii serovar Castellonis str. 200801910	NCBI	Generic	PRJNA74139	Generic.1.0	strain	200801910	host	Homo sapiens	live	41612.6	200801910	current	current	Annotation submitted by J. Craig Venter Institute	PRJNA74139	41218
Contig	GCF_000244515.1	GCF_000244515.1	Lkirs200702274v2.0	Leptospira kirschneri	Valbuzzi	22	Leptospira_kirschneri	Leptospira kirschneri serovar Valbuzzi str. 200702274	Leptospira kirschneri serovar Valbuzzi str. 200702274 Genome sequencing and assembly	Leptospira kirschneri serovar Cynopteri str. 3522 CT	4317431	4317431	359987	5	22	359987	5	22	1549471	36	4317431	haploid	J. Craig Venter Institute	PRJNA74141	SAMN02436380	42142.5	41612.6	41612.6	Sample name	AHOC	Generic sample from Leptospira kirschneri serovar Valbuzzi str. 200702274	1049968	Leptospira kirschneri serovar Valbuzzi str. 200702274	NCBI	Generic	PRJNA74141	Generic.1.0	strain	200702274	host	Homo sapiens	live	41612.6	200702274	current	current	Annotation submitted by J. Craig Venter Institute	PRJNA74141	41218
Contig	GCF_000244535.1	GCF_000244535.1	gls454137v02	Leptospira borgpetersenii	#N/A	108	Leptospira_borgpetersenii	Leptospira borgpetersenii str. Noumea 25	Leptospira borgpetersenii str. Noumea 25 Genome sequencing and assembly	Leptospira borgpetersenii serovar Javanica	3957863	3957863	75399	18	108	75399	18	108	-	-	-	haploid	J. Craig Venter Institute	PRJNA74143	SAMN00739251	41695.5	40830.6	40830.6	Sample name	1131384246646 Leptospira borgpetersenii serovar undetermined str. Noumea 25 Serogroup Ballum LS454137-BP8KB-A4NB-01-570 Sample	Generic sample from Leptospira borgpetersenii str. Noumea 25	1049781	Leptospira borgpetersenii str. Noumea 25	J. Craig Venter Institute	Generic	NA	Generic.1.0	strain	Noumea 25	NA	NA	live	41214.9	Noumea 25	suppressed	current	Annotation submitted by J. Craig Venter Institute	PRJNA74143	41349
Contig	GCF_000244555.1	GCF_000244555.1	gls454163v02	Leptospira santarosai	#N/A	69	Leptospira_santarosai	Leptospira santarosai str. CBC379	Leptospira santarosai str. CBC379 Genome sequencing and assembly	Leptospira santarosai serovar Shermani str. LT 821	4170210	4170210	137679	9	69	137679	9	69	1737158	415	4170210	haploid	J. Craig Venter Institute	PRJNA74145	SAMN02436503	43636.7	41612	41612.6	Sample name	AHOE	Generic sample from Leptospira santarosai str. CBC379	1049978	Leptospira santarosai str. CBC379	NCBI	Generic	PRJNA74145	Generic.1.0	strain	CBC379	host	Sus scrofa domesticus	live	41612.6	CBC379	current	current	Annotation submitted by J. Craig Venter Institute	PRJNA74145	41218
Contig	GCF_000244575.1	GCF_000244575.1	gls454165v2.0	Leptospira santarosai	#N/A	37	Leptospira_santarosai	Leptospira santarosai str. CBC523	Leptospira santarosai str. CBC523 Genome sequencing and assembly	Leptospira santarosai serovar Shermani str. LT 821	4037660	4037660	298597	5	37	298597	5	37	1690665	42	4037660	haploid	J. Craig Venter Institute	PRJNA74147	SAMN02436504	42142.5	41612.6	41612.6	Sample name	AHOF	Generic sample from Leptospira santarosai str. CBC523	1049979	Leptospira santarosai str. CBC523	NCBI	Generic	PRJNA74147	Generic.1.0	strain	CBC523	host	Bos primigenius	live	41612.6	CBC523	current	current	Annotation submitted by J. Craig Venter Institute	PRJNA74147	41349
Contig	GCF_000244595.2	GCF_000244595.2	gls454167v02	Leptospira interrogans	Copenhageni	31	Leptospira_interrogans	Leptospira interrogans serovar Copenhageni str. HAI0188	Leptospira interrogans serovar Copenhageni str. HAI0188 Genome sequencing and assembly	Leptospira interrogans	4617362	4617362	322039	6	31	322039	6	31	1616938	35	4617362	haploid	J. Craig Venter Institute	PRJNA74149	SAMN02436381	42142.5	41612.6	41612.6	Sample name	AHOG	Generic sample from Leptospira interrogans serovar Copenhageni str. HAI0188	1049819	Leptospira interrogans serovar Copenhageni str. HAI0188	NCBI	Generic	PRJNA74149	Generic.1.0	strain	HAI0188	host	Homo sapiens	live	41612.6	HAI0188	current	current	Annotation submitted by J. Craig Venter Institute	PRJNA74149	41349
Contig	GCF_000244615.1	GCF_000244615.1	gls454168v2.0	Leptospira santarosai	#N/A	48	Leptospira_santarosai	Leptospira santarosai str. HAI134	Leptospira santarosai str. HAI134 Genome sequencing and assembly	Leptospira santarosai serovar Shermani str. LT 821	4056214	4056214	294721	5	48	294721	5	48	1688178	415	4056214	haploid	J. Craig Venter Institute	PRJNA74151	SAMN02436418	42142.5	41612.6	41612.6	Sample name	AHOH	Generic sample from Leptospira santarosai str. HAI134	1049980	Leptospira santarosai str. HAI134	NCBI	Generic	PRJNA74151	Generic.1.0	strain	HAI134	host	Homo sapiens	live	41612.6	HAI134	current	current	Annotation submitted by J. Craig Venter Institute	PRJNA74151	41349
Contig	GCF_000244635.1	GCF_000244635.1	gls454170v02	Leptospira interrogans	Bataviae	731	Leptospira_noguchii	Leptospira interrogans serovar Bataviae str. HAI135	Leptospira interrogans serovar Bataviae str. HAI135 Genome sequencing and assembly	Leptospira interrogans serovar Icterohaemorrhagiae str. RGA	4459519	4459519	11456	108	731	11456	108	731	-	-	-	haploid	J. Craig Venter Institute	PRJNA74155	SAMN00739254	41695.5	40830.6	40830.6	Sample name	1131384246656 Leptospira interrogans serovar Bataviae str. HAI135 LS454170-BP3KB-A10NB-1-463 Sample	Generic sample from Leptospira interrogans serovar Bataviae str. HAI135	1085538	Leptospira interrogans serovar Bataviae str. HAI135	J. Craig Venter Institute	Generic	NA	Generic.1.0	strain	HAI135	NA	NA	live	41214.9	HAI135	suppressed	current	Annotation submitted by J. Craig Venter Institute	PRJNA74155	41349
Contig	GCF_000244655.1	GCF_000244655.1	gls454171v2.0	Leptospira santarosai	#N/A	38	Leptospira_santarosai	Leptospira santarosai str. HAI1380	Leptospira santarosai str. HAI1380 Genome sequencing and assembly	Leptospira santarosai serovar Shermani str. LT 821	3990385	3990385	199635	7	38	199635	7	38	1667655	42	3990385	haploid	J. Craig Venter Institute	PRJNA74157	SAMN02436497	42142.5	41612.6	41612.6	Sample name	AHOJ	Generic sample from Leptospira santarosai str. HAI1380	1049982	Leptospira santarosai str. HAI1380	NCBI	Generic	PRJNA74157	Generic.1.0	strain	HAI1380	host	Homo sapiens	live	41612.6	HAI1380	current	current	Annotation submitted by J. Craig Venter Institute	PRJNA74157	41349
Contig	GCF_000244675.1	GCF_000244675.1	gls454175v2.0	Leptospira santarosai	#N/A	52	Leptospira_santarosai	Leptospira santarosai str. HAI821	Leptospira santarosai str. HAI821 Genome sequencing and assembly	Leptospira santarosai serovar Shermani str. LT 821	3992158	3992158	201223	7	52	201223	7	52	1666250	415	3992156	haploid	J. Craig Venter Institute	PRJNA74159	SAMN02436585	42142.5	41612.6	41612.6	Sample name	AHOK	Generic sample from Leptospira santarosai str. HAI821	1049983	Leptospira santarosai str. HAI821	NCBI	Generic	PRJNA74159	Generic.1.0	strain	HAI821	host	Homo sapiens	live	41612.6	HAI821	current	current	Annotation submitted by J. Craig Venter Institute	PRJNA74159	41349
Contig	GCF_000244695.2	GCF_000244695.2	gls454177v02	Leptospira interrogans	#N/A	38	Leptospira_interrogans	Leptospira interrogans str. MMD3731	Leptospira interrogans str. MMD3731 Genome sequencing and assembly	Leptospira interrogans	4591690	4591690	205888	8	38	205888	8	38	1607718	35	4591687	haploid	J. Craig Venter Institute	PRJNA74161	SAMN02436498	42142.5	41612.6	41612.6	Sample name	AHOL	Generic sample from Leptospira interrogans str. MMD3731	1049934	Leptospira interrogans str. MMD3731	NCBI	Generic	PRJNA74161	Generic.1.0	strain	MMD3731	host	Rattus norvegicus	live	41612.6	MMD3731	current	current	Annotation submitted by J. Craig Venter Institute	PRJNA74161	41349
Contig	GCF_000244735.1	GCF_000244735.1	gls454179v2.0	Leptospira santarosai	#N/A	90	Leptospira_santarosai	Leptospira santarosai str. MOR084	Leptospira santarosai str. MOR084 Genome sequencing and assembly	Leptospira santarosai serovar Shermani str. LT 821	4139620	4139620	116409	10	90	116409	10	90	1722384	415	4139619	haploid	J. Craig Venter Institute	PRJNA74165	SAMN02436420	42142.5	41612.6	41612.6	Sample name	AHON	Generic sample from Leptospira santarosai str. MOR084	1049984	Leptospira santarosai str. MOR084	NCBI	Generic	PRJNA74165	Generic.1.0	strain	MOR084	host	Homo sapiens	live	41612.6	MOR084	current	current	Annotation submitted by J. Craig Venter Institute	PRJNA74165	41205
Contig	GCF_000244775.1	GCF_000244775.1	gls454186v02	Leptospira noguchii	Autumnalis	68	Leptospira_noguchii	Leptospira noguchii serovar Autumnalis str. ZUN142	Leptospira noguchii serovar Autumnalis str. ZUN142 Genome sequencing and assembly	Leptospira noguchii serovar Panama str. CZ214	4844090	4844090	125346	12	68	125346	12	68	1719824	355	4844089	haploid	J. Craig Venter Institute	PRJNA74169	SAMN02436382	42142.5	41612.6	41612.6	Sample name	AHOP	Generic sample from Leptospira noguchii serovar Autumnalis str. ZUN142	1085540	Leptospira noguchii serovar Autumnalis str. ZUN142	NCBI	Generic	PRJNA74169	Generic.1.0	strain	ZUN142	host	Homo sapiens	live	41612.6	ZUN142	current	current	Annotation submitted by J. Craig Venter Institute	PRJNA74169	41349
Contig	GCF_000244795.1	GCF_000244795.1	gls454187v02	Leptospira santarosai	#N/A	55	Leptospira_santarosai	Leptospira santarosai str. ZUN179	Leptospira santarosai str. ZUN179 Genome sequencing and assembly	Leptospira santarosai serovar Shermani str. LT 821	4072579	4072579	158402	8	55	158402	8	55	1697857	415	4072579	haploid	J. Craig Venter Institute	PRJNA74171	SAMN02436422	42142.5	41612.6	41612.6	Sample name	AHOQ	Generic sample from Leptospira santarosai str. ZUN179	1049985	Leptospira santarosai str. ZUN179	NCBI	Generic	PRJNA74171	Generic.1.0	strain	ZUN179	host	Homo sapiens	live	41612.6	ZUN179	current	current	Annotation submitted by J. Craig Venter Institute	PRJNA74171	41349
Contig	GCF_000244835.1	GCF_000244835.1	gls454191v02	Leptospira borgpetersenii	Mini	41	Leptospira_borgpetersenii	Leptospira borgpetersenii serovar Mini str. 201000851	Leptospira borgpetersenii serovar Mini str. 201000851 Genome sequencing and assembly	Leptospira borgpetersenii serovar Javanica	3973764	3973764	273279	5	41	273279	5	41	1597136	40	3973764	haploid	J. Craig Venter Institute	PRJNA74175	SAMN02436414	42142.5	41612.6	41612.6	Sample name	AHOS	Generic sample from Leptospira borgpetersenii serovar Mini str. 201000851	1049776	Leptospira borgpetersenii serovar Mini str. 201000851	NCBI	Generic	PRJNA74175	Generic.1.0	strain	201000851	host	Homo sapiens	live	41612.6	201000851	current	current	Annotation submitted by J. Craig Venter Institute	PRJNA74175	41379
Scaffold	GCF_000245995.1	GCF_000245995.1	CLC_glsol001	Leptospira interrogans	Manilae	277	Leptospira_interrogans	Leptospira interrogans serovar Manilae str. M001_Tn_Mutant_Parent	Leptospira interrogans serovar Manilae str. M001_Tn_Mutant_Parent Genome sequencing and assembly	Leptospira interrogans	4592418	4592320	31940	46	271	31940	46	271	1605093	35	4591828	haploid	J. Craig Venter Institute	PRJNA74177	SAMN00739360	41695.5	40833.6	40833.6	Sample name	1131391106501 Leptospira interrogans serovar Manilae str. M001_Tn_Mutant_Parent LSOL001-PE-ILI5-1 Sample	Generic sample from Leptospira interrogans serovar Manilae str. M001_Tn_Mutant_Parent	1085548	Leptospira interrogans serovar Manilae str. M001_Tn_Mutant_Parent	J. Craig Venter Institute	Generic	NA	Generic.1.0	strain	M001_Tn_Mutant_Parent	NA	NA	live	41214.9	M001_Tn_Mutant_Parent	current	current	NA	PRJNA74177	40942
Scaffold	GCF_000246015.1	GCF_000246015.1	CLC_glsol002	Leptospira interrogans	Manilae	277	Leptospira_interrogans	Leptospira interrogans serovar Manilae str. M933_lip32_mutant	Leptospira interrogans serovar Manilae str. M933_lip32_mutant Genome sequencing and assembly	Leptospira interrogans	4594682	4594607	31765	46	271	32402	46	271	1606319	35	4594209	haploid	J. Craig Venter Institute	PRJNA74179	SAMN00739361	41695.5	40833.6	40833.6	Sample name	1131391106503 Leptospira interrogans serovar Manilae str. M933_lipL32_mutant LSOL002-PE-ILI6-1 Sample	Generic sample from Leptospira interrogans serovar Manilae str. M933_lip32_mutant	1085547	Leptospira interrogans serovar Manilae str. M933_lip32_mutant	J. Craig Venter Institute	Generic	NA	Generic.1.0	strain	M933_lip32_mutant	NA	NA	live	41214.9	M933_lip32_mutant	current	current	NA	PRJNA74179	40942
Scaffold	GCF_000246035.1	GCF_000246035.1	CLC_glsol003	Leptospira interrogans	Manilae	327	Leptospira_interrogans	Leptospira interrogans serovar Manilae str. M776_fur_mutant	Leptospira interrogans serovar Manilae str. M776_fur_mutant Genome sequencing and assembly	Leptospira interrogans serovar Icterohaemorrhagiae str. RGA	4598978	4598325	28295	53	282	30953	47	282	1607548	35	4597993	haploid	J. Craig Venter Institute	PRJNA74181	SAMN00739362	41695.5	40833.6	40833.6	Sample name	1131391106505 Leptospira interrogans serovar Manilae str. M776_fur_mutant LSOL003-PE-ILI7-1 Sample	Generic sample from Leptospira interrogans serovar Manilae str. M776_fur_mutant	1085545	Leptospira interrogans serovar Manilae str. M776_fur_mutant	J. Craig Venter Institute	Generic	NA	Generic.1.0	strain	M776_fur_mutant	NA	NA	live	41214.9	M776_fur_mutant	current	current	NA	PRJNA74181	40942
Scaffold	GCF_000246055.1	GCF_000246055.1	CLC_glsol004	Leptospira interrogans	Manilae	331	Leptospira_interrogans	Leptospira interrogans serovar Manilae str. M874_LA0615_mutant	Leptospira interrogans serovar Manilae str. M874_LA0615_mutant Genome sequencing and assembly	Leptospira interrogans serovar Icterohaemorrhagiae str. RGA	4602799	4602393	28672	52	309	30113	49	309	1609437	35	4602039	haploid	J. Craig Venter Institute	PRJNA74183	SAMN00739363	41695.5	40833.6	40833.6	Sample name	1131391106507 Leptospira interrogans serovar Manilae str. M874_LA0615_mutant LSOL004-PE-ILI8-1 Sample	Generic sample from Leptospira interrogans serovar Manilae str. M874_LA0615_mutant	1085546	Leptospira interrogans serovar Manilae str. M874_LA0615_mutant	J. Craig Venter Institute	Generic	NA	Generic.1.0	strain	M874_LA0615_mutant	NA	NA	live	41214.9	M874_LA0615_mutant	current	current	NA	PRJNA74183	40942
Scaffold	GCF_000246075.1	GCF_000246075.1	CLC_glsol005	Leptospira interrogans	Manilae	328	Leptospira_interrogans	Leptospira interrogans serovar Manilae str. M1352_LPS_mutant	Leptospira interrogans serovar Manilae str. M1352_LPS_mutant Genome sequencing and assembly	Leptospira interrogans serovar Icterohaemorrhagiae str. RGA	4597337	4596630	27521	54	283	29697	48	283	1606747	35	4596309	haploid	J. Craig Venter Institute	PRJNA74185	SAMN00739397	41695.5	40833.6	40833.6	Sample name	1131386628178 Leptospira interrogans serovar Manilae str. M1352_LPS_mutant LSOL5-PE-ILI10-1 Sample	Generic sample from Leptospira interrogans serovar Manilae str. M1352_LPS_mutant	1085544	Leptospira interrogans serovar Manilae str. M1352_LPS_mutant	J. Craig Venter Institute	Generic	NA	Generic.1.0	strain	M1352_LPS_mutant	NA	NA	live	41214.9	M1352_LPS_mutant	current	current	NA	PRJNA74185	40942
Scaffold	GCF_000246095.1	GCF_000246095.1	CLC_glsol031	Leptospira interrogans	Pyrogenes	363	Leptospira_interrogans	Leptospira interrogans serovar Pyrogenes str. 2006006956	Leptospira interrogans serovar Pyrogenes str. 2006006956 Genome sequencing and assembly	Leptospira interrogans serovar Icterohaemorrhagiae str. RGA	4772789	4772500	26700	55	344	28556	53	344	1667361	35	4772177	haploid	J. Craig Venter Institute	PRJNA74187	SAMN00739364	41695.5	40833.6	40833.6	Sample name	1131391106511 Leptospira interrogans serovar Pyrogenes str. 2006006956 LSOL031-PE-ILI1-1 Sample	Generic sample from Leptospira interrogans serovar Pyrogenes str. 2006006956	1049926	Leptospira interrogans serovar Pyrogenes str. 2006006956	J. Craig Venter Institute	Generic	NA	Generic.1.0	strain	2006006956	NA	NA	live	41214.9	2006006956	current	current	NA	PRJNA74187	40942
Scaffold	GCF_000246115.1	GCF_000246115.1	CLC_glsol033	Leptospira interrogans	Bataviae	341	Leptospira_interrogans	Leptospira interrogans serovar Bataviae str. 2006006976	Leptospira interrogans serovar Bataviae str. 2006006976 Genome sequencing and assembly	Leptospira interrogans	4708826	4708342	30075	50	314	32119	46	314	1649089	35	4707841	haploid	J. Craig Venter Institute	PRJNA74189	SAMN00739365	41695.5	40833.6	40833.6	Sample name	1131391106513 Leptospira interrogans serovar Bataviae str. 2006006976 LSOL033-PE-ILI2-1 Sample	Generic sample from Leptospira interrogans serovar Bataviae str. 2006006976	1049802	Leptospira interrogans serovar Bataviae str. 2006006976	J. Craig Venter Institute	Generic	NA	Generic.1.0	strain	2006006976	NA	NA	live	41214.9	2006006976	current	current	NA	PRJNA74189	40942
Scaffold	GCF_000246135.1	GCF_000246135.1	CLC_glsol034	Leptospira interrogans	Bataviae	349	Leptospira_interrogans	Leptospira interrogans serovar Bataviae str. 2006006959	Leptospira interrogans serovar Bataviae str. 2006006959 Genome sequencing and assembly	Leptospira interrogans serovar Icterohaemorrhagiae str. RGA	4709453	4708896	27734	53	319	30952	49	319	1649311	35	4708606	haploid	J. Craig Venter Institute	PRJNA74191	SAMN00739366	41695.5	40833.6	40833.6	Sample name	1131391106515 Leptospira interrogans serovar Bataviae str. 2006006959 LSOL034-PE-ILI3-1 Sample	Generic sample from Leptospira interrogans serovar Bataviae str. 2006006959	1049801	Leptospira interrogans serovar Bataviae str. 2006006959	J. Craig Venter Institute	Generic	NA	Generic.1.0	strain	2006006959	NA	NA	live	41214.9	2006006959	current	current	NA	PRJNA74191	40942
Scaffold	GCF_000246155.1	GCF_000246155.1	CLC_glsol046	Leptospira kirschneri	Grippotyphosa	274	Leptospira_kirschneri	Leptospira kirschneri serovar Grippotyphosa str. Duyster-Boelhouwer	Leptospira kirschneri serovar Grippotyphosa str. Duyster-Boelhouwer Genome sequencing and assembly	Leptospira kirschneri serovar Cynopteri str. 3522 CT	4270628	4270528	33100	42	266	33786	42	266	1531390	36	4270310	haploid	J. Craig Venter Institute	PRJNA74193	SAMN00739367	41695.5	40833.6	40833.6	Sample name	1131391106517 Leptospira kirschneri serovar Grippotyphosa str. Duyster-Boelhouwer LSOL046-PE-ILI4-1 Sample	Generic sample from Leptospira kirschneri serovar Grippotyphosa str. 'Brem 127 Duyster'	1049944	Leptospira kirschneri serovar Grippotyphosa str. Duyster-Boelhouwer	J. Craig Venter Institute	Generic	NA	Generic.1.0	strain	Duyster-Boelhouwer	NA	NA	live	41214.9	Duyster-Boelhouwer	current	current	NA	PRJNA74193	40942
Scaffold	GCF_000246175.1	GCF_000246175.1	CLC_glsol047	Leptospira kirschneri	Grippotyphosa	269	Leptospira_kirschneri	Leptospira kirschneri serovar Grippotyphosa str. 'Brem 127 Duyster'	Leptospira kirschneri serovar Grippotyphosa str. 'Brem 127 Duyster' Genome sequencing and assembly	Leptospira kirschneri serovar Cynopteri str. 3522 CT	4267588	4267495	33436	41	263	33436	41	263	1530039	36	4267305	haploid	J. Craig Venter Institute	PRJNA74195	SAMN00739368	41695.5	40833.6	40833.6	Sample name	1131391106519 Leptospira kirschneri serovar Grippotyphosa str. Brem 127 Duyster LSOL047-PE-ILI5-1 Sample	Generic sample from Leptospira kirschneri serovar Valbuzzi str. Brem 179	1049943	Leptospira kirschneri serovar Grippotyphosa str. 'Brem 127 Duyster'	J. Craig Venter Institute	Generic	NA	Generic.1.0	strain	'Brem 127 Duyster'	NA	NA	live	41214.9	'Brem 127 Duyster'	current	current	NA	PRJNA74195	40942
Scaffold	GCF_000246195.1	GCF_000246195.1	CLC_glsol048	Leptospira interrogans	Lai	285	Leptospira_interrogans	Leptospira interrogans serovar Lai str. Lai	Leptospira interrogans serovar Lai str. Lai Genome sequencing and assembly	Leptospira interrogans serovar Icterohaemorrhagiae str. RGA	4600310	4599778	32350	42	256	37861	38	256	1606866	35	4599537	haploid	J. Craig Venter Institute	PRJNA74197	SAMN00739369	41695.5	40833.6	40833.6	Sample name	1131391106521 Leptospira interrogans serovar Lai str. Lai LSOL048-PE-ILI6-1 Sample	Generic sample from Leptospira interrogans serovar Bratislava str. Brem 137	1049911	Leptospira interrogans serovar Lai str. Lai	J. Craig Venter Institute	Generic	NA	Generic.1.0	strain	Lai	NA	NA	live	41214.9	Lai	suppressed	current	NA	PRJNA74197	40942
Scaffold	GCF_000246215.1	GCF_000246215.1	CLC_glsol049	Leptospira interrogans	Lai	269	Leptospira_interrogans	Leptospira interrogans serovar Lai str. Lai LPS mutant	Leptospira interrogans serovar Lai str. Lai LPS mutant Genome sequencing and assembly	Leptospira interrogans serovar Icterohaemorrhagiae str. RGA	4598894	4598574	32369	43	250	34668	41	250	1606307	35	4598258	haploid	J. Craig Venter Institute	PRJNA74199	SAMN00739370	41695.5	40833.6	40833.6	Sample name	1131391106523 Leptospira interrogans serovar Lai str. Lai LPS mutant LSOL049-PE-ILI7-1 Sample	Generic sample from Leptospira kirschneri serovar Mozdok str. Brem 166	1049912	Leptospira interrogans serovar Lai str. Lai LPS mutant	J. Craig Venter Institute	Generic	NA	Generic.1.0	strain	Lai LPS mutant	NA	NA	live	41214.9	Lai LPS mutant	current	current	NA	PRJNA74199	40942
Scaffold	GCF_000246235.1	GCF_000246235.1	CLC_glsol050	Leptospira interrogans	Lai	328	Leptospira_interrogans	Leptospira interrogans serovar Lai str. Langkawi	Leptospira interrogans serovar Lai str. Langkawi Genome sequencing and assembly	Leptospira interrogans serovar Icterohaemorrhagiae str. RGA	4771678	4771213	28389	45	304	32436	42	304	1675376	35	4770879	haploid	J. Craig Venter Institute	PRJNA74201	SAMN00739371	41695.5	40833.6	40833.6	Sample name	1131391106525 Leptospira interrogans serovar Lai str. Langkawi LSOL050-PE-ILI8-1 Sample	Generic sample from Leptospira kirschneri serovar Mozdok str. 'B 81/7 type 3/Tsaratsovo'	1049913	Leptospira interrogans serovar Lai str. Langkawi	J. Craig Venter Institute	Generic	NA	Generic.1.0	strain	Langkawi	NA	NA	live	41214.9	Langkawi	current	current	NA	PRJNA74201	40942
Scaffold	GCF_000246255.1	GCF_000246255.1	CLC_glsol051	Leptospira interrogans	Bataviae	354	Leptospira_interrogans	Leptospira interrogans serovar Bataviae str. Swart	Leptospira interrogans serovar Bataviae str. Swart Genome sequencing and assembly	Leptospira interrogans serovar Icterohaemorrhagiae str. RGA	4721878	4721243	29619	51	318	32956	47	318	1653235	35	4720920	haploid	J. Craig Venter Institute	PRJNA74203	SAMN00739372	41695.5	40833.6	40833.6	Sample name	1131391106527 Leptospira interrogans serovar Bataviae str. Swart LSOL051-PE-ILI9-1 Sample	Generic sample from Leptospira interrogans serovar Pyrogenes str. SriLanka2	1049805	Leptospira interrogans serovar Bataviae str. Swart	J. Craig Venter Institute	Generic	NA	Generic.1.0	strain	Swart	NA	NA	live	41214.9	Swart	current	current	NA	PRJNA74203	40942
Scaffold	GCF_000246275.1	GCF_000246275.1	CLC_glsol052	Leptospira interrogans	Bataviae	370	Leptospira_interrogans	Leptospira interrogans serovar Bataviae str. Kariadi-Satu	Leptospira interrogans serovar Bataviae str. Kariadi-Satu Genome sequencing and assembly	Leptospira interrogans serovar Icterohaemorrhagiae str. RGA	4681849	4681174	25577	53	331	30451	47	331	1639501	35	4680757	haploid	J. Craig Venter Institute	PRJNA74205	SAMN00739373	41695.5	40833.6	40833.6	Sample name	1131391106529 Leptospira interrogans serovar Bataviae str. Kariadi-Satu LSOL052-PE-ILI10-1 Sample	Generic sample from Leptospira interrogans serovar Copenhageni str. P2518	1049803	Leptospira interrogans serovar Bataviae str. Kariadi-Satu	J. Craig Venter Institute	Generic	NA	Generic.1.0	strain	Kariadi-Satu	NA	NA	live	41214.9	Kariadi-Satu	current	current	NA	PRJNA74205	40942
Scaffold	GCF_000246295.1	GCF_000246295.1	CLC_glsol056	Leptospira kirschneri	Valbuzzi	342	Leptospira_kirschneri	Leptospira kirschneri serovar Valbuzzi str. Brem 179	Leptospira kirschneri serovar Valbuzzi str. Brem 179 Genome sequencing and assembly	Leptospira kirschneri serovar Cynopteri str. 3522 CT	4310799	4310497	24181	53	321	27202	50	321	1545204	36	4309884	haploid	J. Craig Venter Institute	PRJNA74207	SAMN00739374	41695.5	40833.6	40833.6	Sample name	1131391106531 Leptospira kirschneri serovar Valbuzzi str. Brem 179 LSOL056-PE-ILI11-1 Sample	Generic sample from Leptospira interrogans serovar Bim str. P2529	1049969	Leptospira kirschneri serovar Valbuzzi str. Brem 179	J. Craig Venter Institute	Generic	NA	Generic.1.0	strain	Brem 179	NA	NA	live	41214.9	Brem 179	current	current	NA	PRJNA74207	40942
Scaffold	GCF_000246315.1	GCF_000246315.1	CLC_glsol058	Leptospira interrogans	Bratislava	303	Leptospira_interrogans	Leptospira interrogans serovar Bratislava str. Brem 137	Leptospira interrogans serovar Bratislava str. Brem 137 Genome sequencing and assembly	Leptospira interrogans serovar Icterohaemorrhagiae str. RGA	4629078	4628597	32261	46	270	34515	41	270	1618015	35	4628186	haploid	J. Craig Venter Institute	PRJNA74209	SAMN00739375	41695.5	40833.6	40833.6	Sample name	1131391106533 Leptospira interrogans serovar Bratislava str. Brem 137 LSOL058-PE-ILI12-1 Sample	Generic sample from Leptospira borgpetersenii serovar Kenya str. TE 0159	1049815	Leptospira interrogans serovar Bratislava str. Brem 137	J. Craig Venter Institute	Generic	NA	Generic.1.0	strain	Brem 137	NA	NA	live	41214.9	Brem 137	current	current	NA	PRJNA74209	40942
Scaffold	GCF_000246335.1	GCF_000246335.1	CLC_glsol059	Leptospira kirschneri	Mozdok	491	Leptospira_kirschneri	Leptospira kirschneri serovar Mozdok str. Brem 166	Leptospira kirschneri serovar Mozdok str. Brem 166 Genome sequencing and assembly	Leptospira kirschneri serovar Cynopteri str. 3522 CT	4353628	4353376	16068	87	475	16573	85	475	1560542	36	4352889	haploid	J. Craig Venter Institute	PRJNA74211	SAMN00739376	41695.5	40833.6	40833.6	Sample name	1131391106535 Leptospira kirschneri serovar Mozdok str. Brem 166 Serogroup Proechymis LSOL059-PE-ILI13-1 Sample	Generic sample from Leptospira kirschneri serovar Mozdok str. Brem 166	1049962	Leptospira kirschneri serovar Mozdok str. Brem 166	J. Craig Venter Institute	Generic	NA	Generic.1.0	strain	Brem 166	NA	NA	live	41214.9	Brem 166	current	current	NA	PRJNA74211	40942
Scaffold	GCF_000246355.1	GCF_000246355.1	CLC_glsol065	Leptospira kirschneri	Mozdok	592	Leptospira_kirschneri	Leptospira kirschneri serovar Mozdok str. 'B 81/7 type 3/Tsaratsovo'	Leptospira kirschneri serovar Mozdok str. 'B 81/7 type 3/Tsaratsovo' Genome sequencing and assembly	Leptospira kirschneri serovar Cynopteri str. 3522 CT	4247341	4247053	13815	98	570	14401	96	570	1522913	36	4246668	haploid	J. Craig Venter Institute	PRJNA74213	SAMN00739378	41695.5	40833.6	40833.6	Sample name	1131391106537 Leptospira kirschneri serovar Mozdok str. B 81/7 type 3/Tsaratsovo LSOL065-PE-ILI14-1 Sample	Generic sample from Leptospira kirschneri serovar Mozdok str. 'B 81/7 type 3/Tsaratsovo'	1049961	Leptospira kirschneri serovar Mozdok str. 'B 81/7 type 3/Tsaratsovo'	J. Craig Venter Institute	Generic	NA	Generic.1.0	strain	'B 81/7 type 3/Tsaratsovo'	NA	NA	live	41214.9	'B 81/7 type 3/Tsaratsovo'	current	current	NA	PRJNA74213	40942
Scaffold	GCF_000246375.1	GCF_000246375.1	CLC_glsol066	Leptospira santarosai	Arenal	537	Leptospira_santarosai	Leptospira santarosai serovar Arenal str. 7	Leptospira santarosai serovar Arenal str. 7 Genome sequencing and assembly	Leptospira santarosai serovar Shermani str. LT 821	4179638	4179624	21069	60	536	21676	60	536	1736749	415	4179487	haploid	J. Craig Venter Institute	PRJNA74215	SAMN00739379	41695.5	40833.6	40833.6	Sample name	1131391106539 Leptospira santarosai serovar Arenal str. 7 LSOL066-PE-ILI15-1 Sample	Generic sample from Leptospira santarosai serovar Arenal str. 7	1085550	Leptospira santarosai serovar Arenal str. 7	J. Craig Venter Institute	Generic	NA	Generic.1.0	strain	7	NA	NA	live	41214.9	7	current	current	NA	PRJNA74215	40942
Scaffold	GCF_000246395.1	GCF_000246395.1	CLC_glsol067	Leptospira santarosai	Arenal	411	Leptospira_santarosai	Leptospira santarosai serovar Arenal str. 11	Leptospira santarosai serovar Arenal str. 11 Genome sequencing and assembly	Leptospira santarosai serovar Shermani str. LT 821	4013562	4013504	24451	47	407	24451	47	407	1671668	415	4013368	haploid	J. Craig Venter Institute	PRJNA74217	SAMN00739380	41695.5	40833.6	40833.6	Sample name	1131391106541 Leptospira santarosai serovar Arenal str. 11 LSOL067-PE-ILI16-1 Sample	Generic sample from Leptospira santarosai serovar Arenal str. 11	1085549	Leptospira santarosai serovar Arenal str. 11	J. Craig Venter Institute	Generic	NA	Generic.1.0	strain	11	NA	NA	live	41214.9	11	current	current	NA	PRJNA74217	40942
Scaffold	GCF_000246415.1	GCF_000246415.1	CLC_glsol068	Leptospira interrogans	Pyrogenes	689	Leptospira_interrogans	Leptospira interrogans serovar Pyrogenes str. SriLanka1	Leptospira interrogans serovar Pyrogenes str. SriLanka1 Genome sequencing and assembly	Leptospira interrogans serovar Icterohaemorrhagiae str. RGA	4837126	4836847	14142	108	667	14772	105	667	1694401	35	4836348	haploid	J. Craig Venter Institute	PRJNA74219	SAMN00739381	41695.5	40833.6	40833.6	Sample name	1131391106543 Leptospira interrogans serovar Pyrogenes str. SriLanka1 LSOL068-PE-ILI17-1 Sample	Generic sample from Leptospira interrogans serovar Pyrogenes str. SriLanka1	1085542	Leptospira interrogans serovar Pyrogenes str. SriLanka1	J. Craig Venter Institute	Generic	NA	Generic.1.0	strain	SriLanka1	NA	NA	live	41214.9	SriLanka1	current	current	NA	PRJNA74219	40942
Scaffold	GCF_000246435.1	GCF_000246435.1	CLC_glsol069	Leptospira interrogans	Pyrogenes	1003	Leptospira_interrogans	Leptospira interrogans serovar Pyrogenes str. SriLanka2	Leptospira interrogans serovar Pyrogenes str. SriLanka2 Genome sequencing and assembly	Leptospira interrogans serovar Icterohaemorrhagiae str. RGA	4902160	4901573	9163	155	964	9510	149	964	1721228	35	4900911	haploid	J. Craig Venter Institute	PRJNA74221	SAMN00739377	41695.5	40833.6	40833.6	Sample name	1131391106545 Leptospira interrogans serovar Pyrogenes str. SriLanka2 LSOL069-PE-ILI18-1 Sample	Generic sample from Leptospira interrogans serovar Pyrogenes str. SriLanka2	1085543	Leptospira interrogans serovar Pyrogenes str. SriLanka2	J. Craig Venter Institute	Generic	NA	Generic.1.0	strain	SriLanka2	NA	NA	live	41214.9	SriLanka2	current	current	NA	PRJNA74221	40942
Scaffold	GCF_000246455.1	GCF_000246455.1	CLC_glsol071	Leptospira interrogans	Copenhageni	525	Leptospira_interrogans	Leptospira interrogans serovar Copenhageni str. P2518	Leptospira interrogans serovar Copenhageni str. P2518 Genome sequencing and assembly	Leptospira interrogans serovar Icterohaemorrhagiae str. RGA	4545020	4544572	15931	90	492	16663	83	492	1589591	35	4544103	haploid	J. Craig Venter Institute	PRJNA74223	SAMN00739382	41695.5	40833.6	40833.6	Sample name	1131391106547 Leptospira interrogans serovar Copenhageni str. P2518 LSOL071-PE-ILI19-1 Sample	Generic sample from Leptospira interrogans serovar Copenhageni str. P2518	1049820	Leptospira interrogans serovar Copenhageni str. P2518	J. Craig Venter Institute	Generic	NA	Generic.1.0	strain	P2518	NA	NA	live	41214.9	P2518	current	current	NA	PRJNA74223	40942
Scaffold	GCF_000246475.1	GCF_000246475.1	CLC_glsol073	Leptospira interrogans	Icterohaemorrhagiae	426	Leptospira_interrogans	Leptospira interrogans serovar Icterohaemorrhagiae str. P2422	Leptospira interrogans serovar Icterohaemorrhagiae str. P2422 Genome sequencing and assembly	Leptospira interrogans serovar Icterohaemorrhagiae str. RGA	4530019	4529828	20884	66	412	21204	64	412	1584066	35	4529314	haploid	J. Craig Venter Institute	PRJNA74225	SAMN00739388	41695.5	40833.6	40833.6	Sample name	1131391106549 Leptospira interrogans serovar Icterohaemorrhagiae str. P2422 LSOL073-PE-ILI20-1 Sample	Generic sample from Leptospira interrogans serovar Icterohaemorrhagiae str. P2422	1049907	Leptospira interrogans serovar Icterohaemorrhagiae str. P2422	J. Craig Venter Institute	Generic	NA	Generic.1.0	strain	P2422	NA	NA	live	41214.9	P2422	current	current	NA	PRJNA74225	40942
Scaffold	GCF_000246495.1	GCF_000246495.1	CLC_glsol074	Leptospira interrogans	Icterohaemorrhagiae	486	Leptospira_interrogans	Leptospira interrogans serovar Icterohaemorrhagiae str. P2554	Leptospira interrogans serovar Icterohaemorrhagiae str. P2554 Genome sequencing and assembly	Leptospira interrogans serovar Icterohaemorrhagiae str. RGA	4547086	4546870	17092	83	471	17895	79	471	1590089	35	4546385	haploid	J. Craig Venter Institute	PRJNA74227	SAMN00739383	41695.5	40833.6	40833.6	Sample name	1131391106551 Leptospira interrogans serovar Icterohaemorrhagiae str. P2554 LSOL074-PE-ILI21-1 Sample	Generic sample from Leptospira interrogans serovar Icterohaemorrhagiae str. P2554	1049909	Leptospira interrogans serovar Icterohaemorrhagiae str. P2554	J. Craig Venter Institute	Generic	NA	Generic.1.0	strain	P2554	NA	NA	live	41214.9	P2554	current	current	NA	PRJNA74227	40942
Scaffold	GCF_000246515.1	GCF_000246515.1	CLC_glsol075	Leptospira interrogans	Icterohaemorrhagiae	479	Leptospira_interrogans	Leptospira interrogans serovar Icterohaemorrhagiae str. P2547	Leptospira interrogans serovar Icterohaemorrhagiae str. P2547 Genome sequencing and assembly	Leptospira interrogans serovar Icterohaemorrhagiae str. RGA	4547256	4547004	17773	83	462	18294	79	462	1590532	35	4546553	haploid	J. Craig Venter Institute	PRJNA74229	SAMN00739384	41695.5	40833.6	40833.6	Sample name	1131391106553 Leptospira interrogans serovar Icterohaemorrhagiae str. P2547 LSOL075-PE-ILI22-1 Sample	Generic sample from Leptospira interrogans serovar Icterohaemorrhagiae str. P2547	1049908	Leptospira interrogans serovar Icterohaemorrhagiae str. P2547	J. Craig Venter Institute	Generic	NA	Generic.1.0	strain	P2547	NA	NA	live	41214.9	P2547	current	current	NA	PRJNA74229	40942
Scaffold	GCF_000246535.1	GCF_000246535.1	CLC_glsol076	Leptospira interrogans	Bim	976	Leptospira_interrogans	Leptospira interrogans serovar Bim str. P2529	Leptospira interrogans serovar Bim str. P2529 Genome sequencing and assembly	Leptospira interrogans serovar Icterohaemorrhagiae str. RGA	4837877	4837583	8946	159	957	9002	156	957	1694552	35	4837034	haploid	J. Craig Venter Institute	PRJNA74231	SAMN00739385	41695.5	40833.6	40833.6	Sample name	1131391106555 Leptospira interrogans serovar Bim str. P2529 LSOL076-PE-ILI23-1 Sample	Generic sample from Leptospira interrogans serovar Bim str. P2529	1049814	Leptospira interrogans serovar Bim str. P2529	J. Craig Venter Institute	Generic	NA	Generic.1.0	strain	P2529	NA	NA	live	41214.9	P2529	current	current	NA	PRJNA74231	40942
Scaffold	GCF_000246555.1	GCF_000246555.1	CLC_glsol078	Leptospira borgpetersenii	Kenya	245	Leptospira_borgpetersenii	Leptospira borgpetersenii serovar Kenya str. TE 0159	Leptospira borgpetersenii serovar Kenya str. TE 0159 Genome sequencing and assembly	Leptospira borgpetersenii serovar Javanica	3923830	3923771	32283	39	241	33344	38	241	1572920	40	3923644	haploid	J. Craig Venter Institute	PRJNA74233	SAMN00739389	41695.5	40833.6	40833.6	Sample name	1131391106557 Leptospira borgpetersenii serovar Kenya str. TE 0159 LSOL078-PE-ILI24-1 Sample	Generic sample from Leptospira borgpetersenii serovar Kenya str. TE 0159	1049773	Leptospira borgpetersenii serovar Kenya str. TE 0159	J. Craig Venter Institute	Generic	NA	Generic.1.0	strain	TE 0159	NA	NA	live	41214.9	TE 0159	current	current	NA	PRJNA74233	40942
Scaffold	GCF_000246575.1	GCF_000246575.1	CLC_glsol166	Leptospira interrogans	Copenhageni	255	Leptospira_interrogans	Leptospira interrogans serovar Copenhageni str. R103	Leptospira interrogans serovar Copenhageni str. R103 Genome sequencing and assembly	Leptospira interrogans serovar Icterohaemorrhagiae str. RGA	4557317	4556952	35336	39	228	39144	35	228	1593736	35	4556635	haploid	J. Craig Venter Institute	PRJNA74235	SAMN00739390	41695.5	40833.6	40833.6	Sample name	1131391106559 Leptospira interrogans serovar Copenhageni str. R103 LSOL166-PE-ILI11-1 Sample	Generic sample from Leptospira interrogans serovar Copenhageni str. R103	1049821	Leptospira interrogans serovar Copenhageni str. R103	J. Craig Venter Institute	Generic	NA	Generic.1.0	strain	R103	NA	NA	live	41214.9	R103	current	current	NA	PRJNA74235	40942
Scaffold	GCF_000246595.1	GCF_000246595.1	CLC_glsol169	Leptospira interrogans	Bataviae	416	Leptospira_interrogans	Leptospira interrogans serovar Bataviae str. UT234	Leptospira interrogans serovar Bataviae str. UT234 Genome sequencing and assembly	Leptospira interrogans serovar Icterohaemorrhagiae str. RGA	4830171	4830072	24908	60	410	24931	59	410	1693436	35	4829798	haploid	J. Craig Venter Institute	PRJNA74237	SAMN00739391	41695.5	40833.6	40833.6	Sample name	1131386628180 Leptospira interrogans serovar Bataviae str. UT234 LSOL169-PE-ILI12-2 Sample	Generic sample from Leptospira interrogans serovar Bataviae str. UT234	1049807	Leptospira interrogans serovar Bataviae str. UT234	J. Craig Venter Institute	Generic	NA	Generic.1.0	strain	UT234	NA	NA	live	41214.9	UT234	current	current	NA	PRJNA74237	40942
Scaffold	GCF_000246615.1	GCF_000246615.1	CLC_glsol170	Leptospira interrogans	Medanensis	374	Leptospira_interrogans	Leptospira interrogans serovar Medanensis str. L0887	Leptospira interrogans serovar Medanensis str. L0887 Genome sequencing and assembly	Leptospira interrogans serovar Icterohaemorrhagiae str. RGA	4760420	4760260	24931	57	365	25400	55	365	1669674	35	4760032	haploid	J. Craig Venter Institute	PRJNA74239	SAMN00739392	41695.5	40833.6	40833.6	Sample name	1131391106563 Leptospira interrogans serovar Medanensis str. L0887 LSOL170-PE-ILI13-1 Sample	Generic sample from Leptospira interrogans serovar Medanensis str. L0887	1049921	Leptospira interrogans serovar Medanensis str. L0887	J. Craig Venter Institute	Generic	NA	Generic.1.0	strain	L0887	NA	NA	live	41214.9	L0887	current	current	NA	PRJNA74239	40942
Scaffold	GCF_000246675.1	GCF_000246675.1	CLC_glsol173	Leptospira kirschneri	Grippotyphosa	422	Leptospira_kirschneri	Leptospira kirschneri serovar Grippotyphosa str. UT130	Leptospira kirschneri serovar Grippotyphosa str. UT130 Genome sequencing and assembly	Leptospira kirschneri serovar Cynopteri str. 3522 CT	4465030	4464839	22641	55	410	24809	53	410	1609327	36	4464644	haploid	J. Craig Venter Institute	PRJNA74245	SAMN00739395	41695.5	40833.6	40833.6	Sample name	1131391106569 Leptospira kirschneri serovar Grippotyphosa str. UT130 LSOL173-PE-ILI16-1 Sample	Generic sample from Leptospira kirschneri serovar Grippotyphosa str. UT130	1049947	Leptospira kirschneri serovar Grippotyphosa str. UT130	J. Craig Venter Institute	Generic	NA	Generic.1.0	strain	UT130	NA	NA	live	41214.9	UT130	current	current	NA	PRJNA74245	40942
Scaffold	GCF_000246695.1	GCF_000246695.1	CLC_glsol175	Leptospira borgpetersenii	Javanica	181	Leptospira_borgpetersenii	Leptospira borgpetersenii serovar Javanica str. L0864	Leptospira borgpetersenii serovar Javanica str. L0864 Genome sequencing and assembly	Leptospira borgpetersenii serovar Javanica	3855185	3855146	56786	24	178	56786	24	178	1544306	40	3855080	haploid	J. Craig Venter Institute	PRJNA74247	SAMN00739396	41695.5	40833.6	40833.6	Sample name	1131391106571 Leptospira borgpetersenii serovar Javanica str. L0864 LSOL175-PE-ILI17-1 Sample	Generic sample from Leptospira borgpetersenii serovar Javanica str. L0864	1049765	Leptospira borgpetersenii serovar Javanica str. L0864	J. Craig Venter Institute	Generic	NA	Generic.1.0	strain	L0864	NA	NA	live	41214.9	L0864	current	current	NA	PRJNA74247	40942
Contig	GCF_000306075.1	GCF_000306075.1	gls454009v2.0	Leptospira interrogans	Grippotyphosa	80	Leptospira_interrogans	Leptospira interrogans serovar Grippotyphosa str. Andaman	Leptospira interrogans serovar Grippotyphosa str. Andaman Genome sequencing and assembly	Leptospira interrogans serovar Icterohaemorrhagiae str. RGA	4937420	4937420	159632	12	80	159632	12	80	1732082	35	4937418	haploid	J. Craig Venter Institute	PRJNA167223	SAMN02436576	42142.5	41612.6	41612.6	Sample name	AKXG	Generic sample from Leptospira interrogans serovar Grippotyphosa str. Andaman	1193018	Leptospira interrogans serovar Grippotyphosa str. Andaman	NCBI	Generic	PRJNA167223	Generic.1.0	strain	Andaman	serovar	Grippotyphosa	live	41612.6	Andaman	current	current	Annotation submitted by J. Craig Venter Institute	PRJNA167223	41206
Contig	GCF_000306135.1	GCF_000306135.1	gls454069v2.0	Leptospira interrogans	Canicola	89	Leptospira_interrogans	Leptospira interrogans serovar Canicola str. Fiocruz LV133	Leptospira interrogans serovar Canicola str. Fiocruz LV133 Genome sequencing and assembly	Leptospira interrogans	4719846	4719846	100868	14	89	100868	14	89	1651617	35	4719846	haploid	J. Craig Venter Institute	PRJNA167235	SAMN02436487	42142.5	41612.6	41612.6	Sample name	AKWU	Generic sample from Leptospira interrogans serovar Canicola str. Fiocruz LV133	1193014	Leptospira interrogans serovar Canicola str. Fiocruz LV133	NCBI	Generic	PRJNA167235	Generic.1.0	strain	Fiocruz LV133	host	Homo sapiens	live	41612.6	Fiocruz LV133	current	current	Annotation submitted by J. Craig Venter Institute	PRJNA167235	41206
Contig	GCF_000306155.2	GCF_000306155.2	gls454012v02	Leptospira interrogans	Valbuzzi	39	Leptospira_interrogans	Leptospira interrogans serovar Valbuzzi str. Valbuzzi	Leptospira interrogans serovar Valbuzzi str. Valbuzzi Genome sequencing and assembly	Leptospira interrogans	4539794	4539794	233741	7	39	233741	7	39	1585547	35	4539794	haploid	J. Craig Venter Institute	PRJNA167224	SAMN02436490	42142.5	41612.6	41612.6	Sample name	AKXF	Generic sample from Leptospira interrogans serovar Valbuzzi str. Valbuzzi	1193044	Leptospira interrogans serovar Valbuzzi str. Valbuzzi	NCBI	Generic	PRJNA167224	Generic.1.0	strain	Valbuzzi	host	Homo sapiens	live	41612.6	Valbuzzi	suppressed	current	Annotation submitted by J. Craig Venter Institute	PRJNA167224	41379
Contig	GCF_000306175.1	GCF_000306175.1	gls454018v2.0	Leptospira kirschneri	#N/A	51	Leptospira_kirschneri	Leptospira kirschneri str. 2008720114	Leptospira kirschneri str. 2008720114 Genome sequencing and assembly	Leptospira kirschneri serovar Cynopteri str. 3522 CT	4391771	4391771	174378	8	51	174378	8	51	1578206	36	4391768	haploid	J. Craig Venter Institute	PRJNA167226	SAMN02436489	42142.5	41612.6	41612.6	Sample name	AKXD	Generic sample from Leptospira kirschneri str. 2008720114	1193049	Leptospira kirschneri str. 2008720114	NCBI	Generic	PRJNA167226	Generic.1.0	strain	2008720114	host	Rodentia	live	41612.6	2008720114	current	current	Annotation submitted by J. Craig Venter Institute	PRJNA167226	41213
Contig	GCF_000306195.1	GCF_000306195.1	gls454024v02	Leptospira noguchii	#N/A	175	Leptospira_noguchii	Leptospira noguchii str. 2001034031	Leptospira noguchii str. 2001034031 Genome sequencing and assembly	Leptospira noguchii serovar Panama str. CZ214	4938803	4938803	60236	26	175	60236	26	175	1763898	355	4938800	haploid	J. Craig Venter Institute	PRJNA167228	SAMN02436392	42142.5	41612.6	41612.6	Sample name	AKXB	Generic sample from Leptospira noguchii str. 2001034031	1193053	Leptospira noguchii str. 2001034031	NCBI	Generic	PRJNA167228	Generic.1.0	strain	2001034031	host	Homo sapiens	live	41612.6	2001034031	current	current	Annotation submitted by J. Craig Venter Institute	PRJNA167228	41349
Contig	GCF_000306215.1	GCF_000306215.1	gls454057v2.0	Leptospira interrogans	#N/A	53	Leptospira_interrogans	Leptospira interrogans str. Brem 329	Leptospira interrogans str. Brem 329 Genome sequencing and assembly	Leptospira interrogans	4754898	4754898	219107	7	53	219107	7	53	1665051	35	4754897	haploid	J. Craig Venter Institute	PRJNA167229	SAMN02436488	42142.5	41612.6	41612.6	Sample name	AKXA	Generic sample from Leptospira interrogans str. Brem 329	1193039	Leptospira interrogans str. Brem 329	NCBI	Generic	PRJNA167229	Generic.1.0	strain	Brem 329	host	Equus ferus caballus	live	41612.6	Brem 329	current	current	Annotation submitted by J. Craig Venter Institute	PRJNA167229	41213
Contig	GCF_000306255.2	GCF_000306255.2	gls454059v02	Leptospira noguchii	Panama	35	Leptospira_kirschneri	Leptospira noguchii serovar Panama str. CZ214	Leptospira noguchii serovar Panama str. CZ214 Genome sequencing and assembly	NA	4710917	4710917	280299	6	35	280299	6	35	1674304	355	4710917	haploid	J. Craig Venter Institute	PRJNA167231	SAMN02436411	43636.7	41612	41612.6	Sample name	AKWY	Generic sample from Leptospira noguchii serovar Panama str. CZ214	1001595	Leptospira noguchii serovar Panama str. CZ214	NCBI	Generic	PRJNA167231	Generic.1.0	strain	CZ214	host	Didelphis marsupialis	live	41612.6	CZ214	current	current	Annotation submitted by J. Craig Venter Institute	PRJNA167231	41493
Contig	GCF_000306275.2	GCF_000306275.2	gls454067v02	Leptospira interrogans	Lora	79	Leptospira_interrogans	Leptospira interrogans serovar Lora str. TE 1992	Leptospira interrogans serovar Lora str. TE 1992 Genome sequencing and assembly	Leptospira interrogans	4778839	4778839	111638	14	79	111638	14	79	-	-	-	haploid	J. Craig Venter Institute	PRJNA167233	SAMN01036683	41738.5	41064.5	41064.5	Sample name	1132976704040 Leptospira interrogans serovar Lora str. TE 1992 LS454067-BP3KB-A7NB-1-591 Sample	Generic sample from Leptospira interrogans serovar Lora str. TE 1992	1193028	Leptospira interrogans serovar Lora str. TE 1992	J. Craig Venter Institute	Generic	NA	Generic.1.0	strain	TE 1992	NA	NA	live	41702.7	TE 1992	suppressed	current	Annotation submitted by J. Craig Venter Institute	PRJNA167233	41333
Contig	GCF_000306295.1	GCF_000306295.1	gls454117v2.0	Leptospira interrogans	Icterohaemorrhagiae	31	Leptospira_interrogans	Leptospira interrogans serovar Icterohaemorrhagiae str. Verdun LP	Leptospira interrogans serovar Icterohaemorrhagiae str. Verdun LP Genome sequencing and assembly	Leptospira interrogans	4609830	4609830	351336	5	31	351336	5	31	1613828	35	4609830	haploid	J. Craig Venter Institute	PRJNA167244	SAMN02436410	42142.5	41612.6	41612.6	Sample name	AKWP	Generic sample from Leptospira interrogans serovar Icterohaemorrhagiae str. Verdun LP	1193019	Leptospira interrogans serovar Icterohaemorrhagiae str. Verdun LP	NCBI	Generic	PRJNA167244	Generic.1.0	strain	Verdun LP	host	Homo sapiens	live	41612.6	Verdun LP	current	current	Annotation submitted by J. Craig Venter Institute	PRJNA167244	41213
Contig	GCF_000306315.1	GCF_000306315.1	gls454123v02	Leptospira borgpetersenii	#N/A	111	Leptospira_borgpetersenii	Leptospira borgpetersenii str. 200701203	Leptospira borgpetersenii str. 200701203 Genome sequencing and assembly	Leptospira borgpetersenii serovar Javanica	3973215	3973215	74348	15	111	74348	15	111	-	-	-	haploid	J. Craig Venter Institute	PRJNA167245	SAMN01036697	41738.5	41263.6	41064.5	Sample name	1132976704056 Leptospira borgpetersenii serovar undetermined str. 200701203 Serogroup Mini LS454123-BP3KB-A7NB-01-570 Sample	Generic sample from Leptospira borgpetersenii str. 200701203	1193007	Leptospira borgpetersenii str. 200701203	J. Craig Venter Institute	Generic	NA	Generic.1.0	strain	200701203	NA	NA	live	41702.7	200701203	suppressed	current	Annotation submitted by J. Craig Venter Institute	PRJNA167245	41334
Contig	GCF_000306355.1	GCF_000306355.1	gls454127v02	Leptospira kirschneri	#N/A	200	Leptospira_kirschneri	Leptospira kirschneri str. 200801925	Leptospira kirschneri str. 200801925 Genome sequencing and assembly	Leptospira kirschneri serovar Cynopteri str. 3522 CT	4508188	4508188	63109	26	200	63109	26	200	-	-	-	haploid	J. Craig Venter Institute	PRJNA167249	SAMN01036858	41738.5	41064.6	41064.6	Sample name	1132976704064 Leptospira kirschneri serovar undetermined str. 200801925 Serogroup Mini LS454127-BP3KB-A9NB-01-608 Sample	Generic sample from Leptospira kirschneri str. 200801925	1193046	Leptospira kirschneri str. 200801925	J. Craig Venter Institute	Generic	NA	Generic.1.0	strain	200801925	NA	NA	live	41702.7	200801925	suppressed	current	Annotation submitted by J. Craig Venter Institute	PRJNA167249	41349
Contig	GCF_000306375.1	GCF_000306375.1	gls454128v2.0	Leptospira borgpetersenii	#N/A	39	Leptospira_borgpetersenii	Leptospira borgpetersenii str. 200801926	Leptospira borgpetersenii str. 200801926 Genome sequencing and assembly	Leptospira borgpetersenii serovar Javanica	3974386	3974386	322377	4	39	322377	4	39	1596900	40	3974386	haploid	J. Craig Venter Institute	PRJNA167250	SAMN02436387	42142.5	41612.6	41612.6	Sample name	AKWJ	Generic sample from Leptospira borgpetersenii str. 200801926	1193009	Leptospira borgpetersenii str. 200801926	NCBI	Generic	PRJNA167250	Generic.1.0	strain	200801926	host	Homo sapiens	live	41612.6	200801926	current	current	Annotation submitted by J. Craig Venter Institute	PRJNA167250	41213
Contig	GCF_000306395.1	GCF_000306395.1	gls454131v2.0	Leptospira kirschneri	#N/A	91	Leptospira_kirschneri	Leptospira kirschneri str. 200802841	Leptospira kirschneri str. 200802841 Genome sequencing and assembly	Leptospira kirschneri serovar Cynopteri str. 3522 CT	4691430	4691430	148269	11	91	148269	11	91	1699706	36	4691430	haploid	J. Craig Venter Institute	PRJNA167253	SAMN02436493	42142.5	41612.6	41612.6	Sample name	AKWH	Generic sample from Leptospira kirschneri str. 200802841	1193047	Leptospira kirschneri str. 200802841	NCBI	Generic	PRJNA167253	Generic.1.0	strain	200802841	host	Homo sapiens	live	41612.6	200802841	current	current	Annotation submitted by J. Craig Venter Institute	PRJNA167253	41206
Contig	GCF_000306415.1	GCF_000306415.1	gls454133v02	Leptospira borgpetersenii	Pomona	144	Leptospira_borgpetersenii	Leptospira borgpetersenii serovar Pomona str. 200901868	Leptospira borgpetersenii serovar Pomona str. 200901868 Genome sequencing and assembly	Leptospira borgpetersenii serovar Javanica	4267627	4267627	96790	15	144	96790	15	144	-	-	-	haploid	J. Craig Venter Institute	PRJNA167255	SAMN01036874	41738.5	41064.6	41064.6	Sample name	1132976704074 Leptospira borgpetersenii serovar Pomona str. 200901868 LS454133-BP3KB-A11NB-01-575 Sample	Generic sample from Leptospira borgpetersenii serovar Pomona str. 200901868	1192866	Leptospira borgpetersenii serovar Pomona str. 200901868	J. Craig Venter Institute	Generic	NA	Generic.1.0	strain	200901868	NA	NA	live	41702.7	200901868	suppressed	current	Annotation submitted by J. Craig Venter Institute	PRJNA167255	41349
Contig	GCF_000306435.1	GCF_000306435.1	gls454068v2.0	Leptospira santarosai	#N/A	91	Leptospira_santarosai	Leptospira sp. Fiocruz LV3954	Leptospira sp. Fiocruz LV3954 Genome sequencing and assembly	na	4038391	4038391	103437	15	91	103437	15	91	1684744	415	4038390	haploid	J. Craig Venter Institute	PRJNA167234	SAMN02436391	42142.5	41612.6	41612.6	Sample name	AKWV	Generic sample from Leptospira sp. Fiocruz LV3954	1193012	Leptospira sp. Fiocruz LV3954	NCBI	Generic	PRJNA167234	Generic.1.0	strain	Fiocruz LV3954	host	Homo sapiens	live	41612.6	Fiocruz LV3954	current	current	Annotation submitted by J. Craig Venter Institute	PRJNA167234	41206
Contig	GCF_000306455.1	GCF_000306455.1	gls454070v02	Leptospira santarosai	#N/A	72	Leptospira_santarosai	Leptospira santarosai str. AIM	Leptospira santarosai str. AIM Genome sequencing and assembly	Leptospira santarosai serovar Shermani str. LT 821	4071195	4071195	120673	10	72	120673	10	72	1697895	415	4071193	haploid	J. Craig Venter Institute	PRJNA167236	SAMN02436390	42142.5	41612.6	41612.6	Sample name	AKWT	Generic sample from Leptospira santarosai str. AIM	1193056	Leptospira santarosai str. AIM	NCBI	Generic	PRJNA167236	Generic.1.0	strain	AIM	host	Homo sapiens	live	41612.6	AIM	current	current	Annotation submitted by J. Craig Venter Institute	PRJNA167236	41349
Contig	GCF_000306475.1	GCF_000306475.1	gls454071v02	Leptospira santarosai	#N/A	82	Leptospira_santarosai	Leptospira santarosai str. JET	Leptospira santarosai str. JET Genome sequencing and assembly	Leptospira santarosai serovar Shermani str. LT 821	4128169	4128169	111803	12	82	111803	12	82	1718891	415	4128167	haploid	J. Craig Venter Institute	PRJNA167237	SAMN02436486	42142.5	41612.6	41612.6	Sample name	AKWS	Generic sample from Leptospira santarosai str. JET	1193057	Leptospira santarosai str. JET	NCBI	Generic	PRJNA167237	Generic.1.0	strain	JET	host	Homo sapiens	live	41612.6	JET	current	current	Annotation submitted by J. Craig Venter Institute	PRJNA167237	41218
Contig	GCF_000306495.2	GCF_000306495.2	gls454079v02	Leptospira interrogans	#N/A	264	Leptospira_interrogans	Leptospira interrogans str. FPW1039	Leptospira interrogans str. FPW1039 Genome sequencing and assembly	Leptospira interrogans serovar Icterohaemorrhagiae str. RGA	5113365	5113365	62640	25	264	62640	25	264	1789997	35	5113362	haploid	J. Craig Venter Institute	PRJNA167242	SAMN02436495	42142.5	41612.6	41612.6	Sample name	AKWR	Generic sample from Leptospira interrogans str. FPW1039	1193040	Leptospira interrogans str. FPW1039	NCBI	Generic	PRJNA167242	Generic.1.0	strain	FPW1039	host	Homo sapiens	live	41612.6	FPW1039	suppressed	current	Annotation submitted by J. Craig Venter Institute	PRJNA167242	41348
Contig	GCF_000306515.1	GCF_000306515.1	gls454082v2.0	Leptospira kirschneri	#N/A	80	Leptospira_kirschneri	Leptospira kirschneri str. H2	Leptospira kirschneri str. H2 Genome sequencing and assembly	Leptospira kirschneri serovar Cynopteri str. 3522 CT	4686300	4686300	96782	13	80	96782	13	80	1699754	365	4686300	haploid	J. Craig Venter Institute	PRJNA167243	SAMN02436389	42142.5	41612.6	41612.6	Sample name	AKWQ	Generic sample from Leptospira kirschneri str. H2	1193050	Leptospira kirschneri str. H2	NCBI	Generic	PRJNA167243	Generic.1.0	strain	H2	host	Homo sapiens	live	41612.6	H2	current	current	Annotation submitted by J. Craig Venter Institute	PRJNA167243	41206
Contig	GCF_000306535.2	GCF_000306535.2	gls454124v02	Leptospira interrogans	Pyrogenes	527	Leptospira_interrogans	Leptospira interrogans serovar Pyrogenes str. 200701872	Leptospira interrogans serovar Pyrogenes str. 200701872 Genome sequencing and assembly	Leptospira interrogans serovar Icterohaemorrhagiae str. RGA	4351235	4351235	27797	50	527	27797	50	527	-	-	-	haploid	J. Craig Venter Institute	PRJNA167246	SAMN01036700	41738.5	41263.6	41064.5	Sample name	1132976704058 Leptospira interrogans serovar Pyrogenes str. 200701872 LS454124-BP3KB-A8NB-01-599 Sample	Generic sample from Leptospira interrogans serovar Pyrogenes str. 200701872	1193029	Leptospira interrogans serovar Pyrogenes str. 200701872	J. Craig Venter Institute	Generic	NA	Generic.1.0	strain	200701872	NA	NA	live	41702.7	200701872	suppressed	current	Annotation submitted by J. Craig Venter Institute	PRJNA167246	41349
Contig	GCF_000306555.1	GCF_000306555.1	gls454126v02	Leptospira kirschneri	#N/A	54	Leptospira_kirschneri	Leptospira kirschneri str. 200801774	Leptospira kirschneri str. 200801774 Genome sequencing and assembly	Leptospira kirschneri serovar Cynopteri str. 3522 CT	4643998	4643998	239548	7	54	239548	7	54	1676539	36	4643997	haploid	J. Craig Venter Institute	PRJNA167248	SAMN02436494	42142.5	41612.6	41612.6	Sample name	AKWL	Generic sample from Leptospira kirschneri str. 200801774	1193045	Leptospira kirschneri str. 200801774	NCBI	Generic	PRJNA167248	Generic.1.0	strain	200801774	host	Homo sapiens	live	41612.6	200801774	current	current	Annotation submitted by J. Craig Venter Institute	PRJNA167248	41349
Contig	GCF_000306575.1	GCF_000306575.1	gls454130v02	Leptospira santarosai	#N/A	44	Leptospira_santarosai	Leptospira santarosai str. 200403458	Leptospira santarosai str. 200403458 Genome sequencing and assembly	Leptospira santarosai serovar Shermani str. LT 821	4001694	4001694	268340	7	44	268340	7	44	1675256	42	4001694	haploid	J. Craig Venter Institute	PRJNA167252	SAMN02436577	42142.5	41612.6	41612.6	Sample name	AKWI	Generic sample from Leptospira santarosai str. 200403458	1193058	Leptospira santarosai str. 200403458	NCBI	Generic	PRJNA167252	Generic.1.0	strain	200403458	host	Homo sapiens	live	41612.6	200403458	current	current	Annotation submitted by J. Craig Venter Institute	PRJNA167252	41349
Contig	GCF_000306595.1	GCF_000306595.1	Lkirs200803703v0.2	Leptospira kirschneri	#N/A	87	Leptospira_kirschneri	Leptospira kirschneri str. 200803703	Leptospira kirschneri str. 200803703 Genome sequencing and assembly	Leptospira kirschneri serovar Cynopteri str. 3522 CT	4703609	4703609	133676	10	87	133676	10	87	1695250	36	4703608	haploid	J. Craig Venter Institute	PRJNA167254	SAMN02436492	42142.5	41612.6	41612.6	Sample name	AKWG	Generic sample from Leptospira kirschneri str. 200803703	1193048	Leptospira kirschneri str. 200803703	NCBI	Generic	PRJNA167254	Generic.1.0	strain	200803703	host	Homo sapiens	live	41612.6	200803703	current	current	Annotation submitted by J. Craig Venter Institute	PRJNA167254	41349
Contig	GCF_000306615.1	GCF_000306615.1	gls454161v02	Leptospira santarosai	#N/A	191	Leptospira_santarosai	Leptospira santarosai str. CBC1416	Leptospira santarosai str. CBC1416 Genome sequencing and assembly	Leptospira santarosai serovar Shermani str. LT 821	3974848	3974848	47216	26	191	47216	26	191	-	-	-	haploid	J. Craig Venter Institute	PRJNA167256	SAMN01036871	41738.5	41064.6	41064.6	Sample name	1132972704041 Leptospira santarosai serovar undetermined str. CBC1416 LS454161-BP3KB-A3NB-1-560 Sample	Generic sample from Leptospira santarosai str. CBC1416	1193059	Leptospira santarosai str. CBC1416	J. Craig Venter Institute	Generic	NA	Generic.1.0	strain	CBC1416	NA	NA	live	41702.7	CBC1416	suppressed	current	Annotation submitted by J. Craig Venter Institute	PRJNA167256	41349
Contig	GCF_000306635.1	GCF_000306635.1	gls454172v02	Leptospira noguchii	#N/A	69	Leptospira_noguchii	Leptospira noguchii	Leptospira noguchii strain:HAI1536 Genome sequencing and assembly	Leptospira noguchii serovar Panama str. CZ214	4694952	4694952	165394	8	69	165394	8	69	1657672	355	4694952	haploid	J. Craig Venter Institute	PRJNA167257	SAMN02436491	43402.6	41612	41612.6	Sample name	AKWD	Generic sample from Leptospira interrogans str. HAI1536	28182	Leptospira noguchii	NCBI	Generic	PRJNA167257	Generic.1.0	strain	HAI1536	host	Homo sapiens	live	43402.6	HAI1536	current	current	Annotation submitted by J. Craig Venter Institute	PRJNA167257	41349
Contig	GCF_000306655.1	GCF_000306655.1	gls454173v2.0	Leptospira interrogans	#N/A	41	Leptospira_interrogans	Leptospira interrogans str. HAI1594	Leptospira interrogans str. HAI1594 Genome sequencing and assembly	Leptospira interrogans serovar Icterohaemorrhagiae str. RGA	4608233	4608233	263356	6	41	263356	6	41	1613571	35	4608233	haploid	J. Craig Venter Institute	PRJNA167258	SAMN02436413	42142.5	41612.6	41612.6	Sample name	AKWC	Generic sample from Leptospira interrogans str. HAI1594	1193060	Leptospira interrogans str. HAI1594	NCBI	Generic	PRJNA167258	Generic.1.0	strain	HAI1594	host	Homo sapiens	live	41612.6	HAI1594	current	current	Annotation submitted by J. Craig Venter Institute	PRJNA167258	41213
Contig	GCF_000306925.1	GCF_000306925.1	gls454020v2.0	Leptospira interrogans	Grippotyphosa	60	Leptospira_interrogans	Leptospira interrogans serovar Grippotyphosa str. 2006006986	Leptospira interrogans serovar Grippotyphosa str. 2006006986 Genome sequencing and assembly	Leptospira interrogans serovar Icterohaemorrhagiae str. RGA	4935986	4935986	348371	5	60	348371	5	60	1731836	35	4935985	haploid	J. Craig Venter Institute	PRJNA167227	SAMN02436575	42142.5	41612.6	41612.6	Sample name	AKXC	Generic sample from Leptospira interrogans serovar Grippotyphosa str. 2006006986	1193017	Leptospira interrogans serovar Grippotyphosa str. 2006006986	NCBI	Generic	PRJNA167227	Generic.1.0	strain	2006006986	host	Homo sapiens	live	41612.6	2006006986	current	current	Annotation submitted by J. Craig Venter Institute	PRJNA167227	41213
Complete Genome	GCF_000313175.2	GCF_000313175.2	ASM31317v2	Leptospira santarosai	Shermani	2	Leptospira_alexanderi	Leptospira santarosai serovar Shermani str. LT 821	Leptospira santarosai serovar Shermani genome sequencing project	NA	3983611	3983611	3659905	1	2	3659905	1	2	1665811	42	3983611	haploid	Kidney research center, Chang Gung Memorial Hospital	PRJNA47139	SAMN02470123	43636.7	41627	41627.5	Sample name	ADOR	Sample from Leptospira santarosai serovar Shermani str. LT 821	758847	Leptospira santarosai serovar Shermani str. LT 821	NCBI	Generic	PRJNA47139	Generic.1.0	strain	LT 821	culture_collection	ATCC:43286	live	41627.6	LT 821	current	current	NCBI Prokaryotic Genome Annotation Pipeline (PGAP)	PRJNA47139	41920
Contig	GCF_000332395.2	GCF_000332395.2	gls454048v02	Leptospira santarosai	Shermani	68	Leptospira_santarosai	Leptospira santarosai serovar Shermani str. 1342KT	Leptospira Genomics And Human Health	Leptospira santarosai serovar Shermani str. LT 821	3987811	3987811	108025	12	68	108025	12	68	1665403	42	3987809	haploid	J. Craig Venter Institute	PRJNA178172	SAMN02436395	44255.1	41612	41612.6	Sample name	AOHB	Generic sample from Leptospira santarosai serovar Shermani str. 1342KT	1242989	Leptospira santarosai serovar Shermani str. 1342KT	NCBI	Generic	PRJNA178172	Generic.1.0	strain	1342KT	host	Homo sapiens	live	41612.6	1342KT	current	current	Annotation submitted by J. Craig Venter Institute	PRJNA178172	41446
Contig	GCF_000332435.1	GCF_000332435.1	gls454005v02	Leptospira santarosai	#N/A	88	Leptospira_santarosai	Leptospira santarosai str. ST188	Leptospira Genomics And Human Health	Leptospira santarosai serovar Shermani str. LT 821	4062704	4062704	90930	12	88	90930	12	88	1697693	42	4062704	haploid	J. Craig Venter Institute	PRJNA177125	SAMN02436570	44255.1	41612	41612.6	Sample name	AOHA	Generic sample from Leptospira santarosai str. ST188	1218593	Leptospira santarosai str. ST188	NCBI	Generic	PRJNA177125	Generic.1.0	strain	ST188	host	Canis lupus familiaris	live	41612.6	ST188	current	current	Annotation submitted by J. Craig Venter Institute	PRJNA177125	41334
Contig	GCF_000332535.1	GCF_000332535.1	gls454204v02	Leptospira interrogans	Copenhageni	53	Leptospira_interrogans	Leptospira interrogans serovar Copenhageni str. M20	Leptospira interrogans serovar Copenhageni str. M20 Genome sequencing and assembly	Leptospira interrogans	4628955	4628955	203115	9	53	203115	9	53	1623160	35	4628954	haploid	J. Craig Venter Institute	PRJNA178718	SAMN02436483	42142.5	41612.6	41612.6	Sample name	AOGV	Generic sample from Leptospira interrogans serovar Copenhageni str. M20	1249484	Leptospira interrogans serovar Copenhageni str. M20	NCBI	Generic	PRJNA178718	Generic.1.0	strain	M20	host	Homo sapiens	live	41612.6	M20	current	current	Annotation submitted by J. Craig Venter Institute	PRJNA178718	41372
Contig	GCF_000342365.1	GCF_000342365.1	gls454201v02	Leptospira interrogans	Pomona	172	Leptospira_interrogans	Leptospira interrogans serovar Pomona str. Fox 32256	Leptospira Genomics And Human Health	Leptospira interrogans serovar Icterohaemorrhagiae str. RGA	4583716	4583716	47406	29	172	47406	29	172	1604337	35	4583716	haploid	J. Craig Venter Institute	PRJNA177162	SAMN01886736	41737.8	41289.8	41289.8	Sample name	1134129726106 Leptospira interrogans serovar Pomona str. Fox 32256 LS454201-PE-IL27-1 Sample	Sample from Leptospira interrogans serovar Pomona str. Fox 32256	1218574	Leptospira interrogans serovar Pomona str. Fox 32256	J. Craig Venter Institute	Generic	NA	Generic.1.0	strain	Fox 32256	NA	NA	live	41627.5	Fox 32256	current	current	Annotation submitted by J. Craig Venter Institute	PRJNA177162	41333
Contig	GCF_000342645.1	GCF_000342645.1	CA_glsol063	Leptospira interrogans	Canicola	178	Leptospira_interrogans	Leptospira interrogans serovar Canicola str. P2655	Leptospira Genomics And Human Health	Leptospira interrogans serovar Icterohaemorrhagiae str. RGA	4606909	4606909	48331	31	178	48331	31	178	1612383	35	4606909	haploid	J. Craig Venter Institute	PRJNA188981	SAMN01919808	41737.8	41318.8	41318.8	Sample name	1134117518513 Leptospira interrogans serovar Canicola str. P2655 LSOL063-PE-IL26-1 Sample	Sample from Leptospira interrogans serovar Canicola str. P2655	1291307	Leptospira interrogans serovar Canicola str. P2655	J. Craig Venter Institute	Generic	NA	Generic.1.0	strain	P2655	NA	NA	live	41627.6	P2655	current	current	NA	PRJNA188981	41334
Contig	GCF_000342665.1	GCF_000342665.1	CA_glsol095	Leptospira interrogans	Copenhageni	133	Leptospira_interrogans	Leptospira interrogans serovar Copenhageni str. Fiocruz LV4113	Leptospira Genomics And Human Health	Leptospira interrogans serovar Icterohaemorrhagiae str. RGA	4620855	4620855	55068	24	133	55068	24	133	1617993	35	4620855	haploid	J. Craig Venter Institute	PRJNA188990	SAMN01920633	41737.8	41319.4	41319.4	Sample name	1134117518531 Leptospira interrogans serovar Copenhageni str. Fiocruz LV4108 LSOL095-PE-IL33-1 Sample	Sample from Leptospira interrogans serovar Copenhageni str. Fiocruz LV4113	1291326	Leptospira interrogans serovar Copenhageni str. Fiocruz LV4113	J. Craig Venter Institute	Generic	NA	Generic.1.0	strain	Fiocruz LV4113	NA	NA	live	41627.6	Fiocruz LV4113	current	current	NA	PRJNA188990	41334
Contig	GCF_000342685.1	GCF_000342685.1	CA_glsol055	Leptospira interrogans	Pyrogenes	208	Leptospira_interrogans	Leptospira interrogans serovar Pyrogenes str. Sri Lanka 30	Leptospira Genomics And Human Health	Leptospira interrogans serovar Icterohaemorrhagiae str. RGA	5032494	5032494	41720	37	208	41720	37	208	1771452	35	5032494	haploid	J. Craig Venter Institute	PRJNA188976	SAMN01920597	41737.8	41319.4	41319.4	Sample name	1134117518503 Leptospira interrogans serovar Pyrogenes str. Sri Lanka 30 LSOL055-PE-IL16-1 Sample	Sample from Leptospira interrogans serovar Pyrogenes str. Sri Lanka 30	1291356	Leptospira interrogans serovar Pyrogenes str. Sri Lanka 30	J. Craig Venter Institute	Generic	NA	Generic.1.0	strain	Sri Lanka 30	NA	NA	live	41627.6	Sri Lanka 30	current	current	NA	PRJNA188976	41334
Contig	GCF_000342705.1	GCF_000342705.1	CA_glsol153	Leptospira interrogans	Copenhageni	140	Leptospira_interrogans	Leptospira interrogans serovar Copenhageni str. Fiocruz LV3409	Leptospira Genomics And Human Health	Leptospira interrogans serovar Icterohaemorrhagiae str. RGA	4602194	4602194	48273	25	140	48273	25	140	1610993	35	4602194	haploid	J. Craig Venter Institute	PRJNA189013	SAMN01920632	41737.8	41319.4	41319.4	Sample name	1134129726215 Leptospira interrogans serovar Copenhageni str. Fiocruz LV3373 LSOL153-PE-IL59-1 Sample	Sample from Leptospira interrogans serovar Copenhageni str. Fiocruz LV3409	1291345	Leptospira interrogans serovar Copenhageni str. Fiocruz LV3409	J. Craig Venter Institute	Generic	NA	Generic.1.0	strain	Fiocruz LV3409	NA	NA	live	41627.6	Fiocruz LV3409	current	current	NA	PRJNA189013	41334
Contig	GCF_000342725.1	GCF_000342725.1	CA_glsol062	Leptospira kirschneri	Mozdok	179	Leptospira_kirschneri	Leptospira kirschneri serovar Mozdok 1 str. Vehlefans 3	Leptospira Genomics And Human Health	Leptospira kirschneri serovar Cynopteri str. 3522 CT	4400994	4400994	45659	31	179	45659	31	179	1579039	36	4400994	haploid	J. Craig Venter Institute	PRJNA188980	SAMN01919807	41737.8	41318.8	41318.8	Sample name	1134117518511 Leptospira kirschneri serovar Mozdok 1 str. Vehlefans 3 LSOL062-PE-IL24-1 Sample	Sample from Leptospira kirschneri serovar Mozdok 1 str. Vehlefans 3	1291234	Leptospira kirschneri serovar Mozdok 1 str. Vehlefans 3	J. Craig Venter Institute	Generic	NA	Generic.1.0	strain	Vehlefans 3	NA	NA	live	41627.6	Vehlefans 3	current	current	NA	PRJNA188980	41334
Contig	GCF_000342745.1	GCF_000342745.1	CA_glsol168	Leptospira interrogans	Naam	209	Leptospira_interrogans	Leptospira interrogans serovar Naam str. Naam	Leptospira Genomics And Human Health	Leptospira interrogans serovar Icterohaemorrhagiae str. RGA	4987881	4987881	45594	33	209	45594	33	209	1753084	35	4987881	haploid	J. Craig Venter Institute	PRJNA189019	SAMN01920596	41737.8	41319.4	41319.4	Sample name	1134129726227 Leptospira interrogans serovar Copenhageni str. Fiocruz LV4231 LSOL168-PE-IL77-1 Sample	Sample from Leptospira interrogans serovar Naam str. Naam	1291361	Leptospira interrogans serovar Naam str. Naam	J. Craig Venter Institute	Generic	NA	Generic.1.0	strain	Naam	NA	NA	live	41627.6	Naam	suppressed	current	NA	PRJNA189019	41334
Contig	GCF_000342765.1	GCF_000342765.1	CA_glsol043	Leptospira interrogans	Copenhageni	148	Leptospira_interrogans	Leptospira interrogans serovar Copenhageni str. 2007005490	Leptospira Genomics And Human Health	Leptospira interrogans serovar Icterohaemorrhagiae str. RGA	4601396	4601396	50979	26	148	50979	26	148	1611347	35	4601396	haploid	J. Craig Venter Institute	PRJNA188972	SAMN01920622	41737.8	41319.4	41319.4	Sample name	1134117518497 Leptospira interrogans serovar Copenhageni str. 2007005490 LSOL043-PE-IL13-1 Sample	Sample from Leptospira interrogans serovar Copenhageni str. 2007005490	1291319	Leptospira interrogans serovar Copenhageni str. 2007005490	J. Craig Venter Institute	Generic	NA	Generic.1.0	strain	2007005490	NA	NA	live	41627.6	2007005490	current	current	NA	PRJNA188972	41334
Contig	GCF_000342805.1	GCF_000342805.1	CA_glsol064	Leptospira interrogans	Pyrogenes	242	Leptospira_interrogans	Leptospira interrogans serovar Pyrogenes str. Sri Lanka 14	Leptospira Genomics And Human Health	Leptospira interrogans serovar Icterohaemorrhagiae str. RGA	4830118	4830118	36765	43	242	36765	43	242	1689393	35	4830118	haploid	J. Craig Venter Institute	PRJNA188982	SAMN01919809	41737.8	41318.8	41318.8	Sample name	1134117518515 Leptospira interrogans serovar Pyrogenes str. Sri Lanka 14 LSOL064-PE-IL27-1 Sample	Sample from Leptospira interrogans serovar Pyrogenes str. Sri Lanka 14	1291358	Leptospira interrogans serovar Pyrogenes str. Sri Lanka 14	J. Craig Venter Institute	Generic	NA	Generic.1.0	strain	Sri Lanka 14	NA	NA	live	41627.6	Sri Lanka 14	current	current	NA	PRJNA188982	41334
Contig	GCF_000342825.1	GCF_000342825.1	CA_glsol094	Leptospira interrogans	Copenhageni	127	Leptospira_interrogans	Leptospira interrogans serovar Copenhageni str. Fiocruz LV4108	Leptospira Genomics And Human Health	Leptospira interrogans serovar Icterohaemorrhagiae str. RGA	4619561	4619561	52818	23	127	52818	23	127	1618529	35	4619561	haploid	J. Craig Venter Institute	PRJNA188989	SAMN01920570	41737.8	41319.4	41319.4	Sample name	1134117518529 Leptospira interrogans serovar Copenhageni str. Fiocruz LV237 LSOL094-PE-IL32-1 Sample	Sample from Leptospira interrogans serovar Copenhageni str. Fiocruz LV4108	1291325	Leptospira interrogans serovar Copenhageni str. Fiocruz LV4108	J. Craig Venter Institute	Generic	NA	Generic.1.0	strain	Fiocruz LV4108	NA	NA	live	41627.6	Fiocruz LV4108	current	current	NA	PRJNA188989	41334
Contig	GCF_000342845.1	GCF_000342845.1	CA_glsol098	Leptospira interrogans	Copenhageni	151	Leptospira_interrogans	Leptospira interrogans serovar Copenhageni str. Fiocruz LV4118	Leptospira Genomics And Human Health	Leptospira interrogans serovar Icterohaemorrhagiae str. RGA	4603270	4603270	47095	27	151	47095	27	151	1611784	35	4603270	haploid	J. Craig Venter Institute	PRJNA188993	SAMN01919804	41737.8	41318.8	41318.8	Sample name	1134117518537 Leptospira interrogans str. Fiocruz LV4117 LSOL098-PE-IL36-1 Sample	Sample from Leptospira interrogans serovar Copenhageni str. Fiocruz LV4118	1291327	Leptospira interrogans serovar Copenhageni str. Fiocruz LV4118	J. Craig Venter Institute	Generic	NA	Generic.1.0	strain	Fiocruz LV4118	NA	NA	live	41627.6	Fiocruz LV4118	current	current	NA	PRJNA188993	41334
Contig	GCF_000342865.1	GCF_000342865.1	CA_glsol054	Leptospira interrogans	Pyrogenes	215	Leptospira_interrogans	Leptospira interrogans serovar Pyrogenes str. Sri Lanka 39	Leptospira Genomics And Human Health	Leptospira interrogans serovar Icterohaemorrhagiae str. RGA	4852809	4852809	39737	35	215	39737	35	215	1703502	35	4852809	haploid	J. Craig Venter Institute	PRJNA188975	SAMN01920626	41737.8	41319.4	41319.4	Sample name	1134117518501 Leptospira interrogans serovar Pyrogenes str. Sri Lanka 39 LSOL054-PE-IL15-1 Sample	Sample from Leptospira interrogans serovar Pyrogenes str. Sri Lanka 39	1291355	Leptospira interrogans serovar Pyrogenes str. Sri Lanka 39	J. Craig Venter Institute	Generic	NA	Generic.1.0	strain	Sri Lanka 39	NA	NA	live	41627.6	Sri Lanka 39	current	current	NA	PRJNA188975	41334
Contig	GCF_000342885.1	GCF_000342885.1	CA_glsol060	Leptospira borgpetersenii	Hardjo-bovis	198	Leptospira_borgpetersenii	Leptospira borgpetersenii serovar Hardjo-bovis str. Lely 607	Leptospira Genomics And Human Health	Leptospira borgpetersenii serovar Javanica	3774172	3774172	33297	33	198	33297	33	198	1519445	405	3774172	haploid	J. Craig Venter Institute	PRJNA188978	SAMN01919805	41737.8	41318.8	41318.8	Sample name	1134117518507 Leptospira borgpetersenii serovar Hardjo-bovis str. Lely 607 LSOL060-PE-IL21-1 Sample	Sample from Leptospira borgpetersenii serovar Hardjo-bovis str. Lely 607	1291206	Leptospira borgpetersenii serovar Hardjo-bovis str. Lely 607	J. Craig Venter Institute	Generic	NA	Generic.1.0	strain	Lely 607	NA	NA	live	41627.6	Lely 607	current	current	NA	PRJNA188978	41334
Contig	GCF_000342905.1	GCF_000342905.1	CA_glsol053	Leptospira interrogans	Pyrogenes	197	Leptospira_interrogans	Leptospira interrogans serovar Pyrogenes str. Sri Lanka 46	Leptospira Genomics And Human Health	Leptospira interrogans serovar Icterohaemorrhagiae str. RGA	4809837	4809837	43116	34	197	43116	34	197	1687525	35	4809837	haploid	J. Craig Venter Institute	PRJNA188973	SAMN01920595	41737.8	41319.4	41319.4	Sample name	1134117518499 Leptospira interrogans serovar Pyrogenes str. Sri Lanka 46 LSOL053-PE-IL12-1 Sample	Sample from Leptospira interrogans serovar Pyrogenes str. Sri Lanka 46	1291354	Leptospira interrogans serovar Pyrogenes str. Sri Lanka 46	J. Craig Venter Institute	Generic	NA	Generic.1.0	strain	Sri Lanka 46	NA	NA	live	41627.6	Sri Lanka 46	current	current	NA	PRJNA188973	41334
Contig	GCF_000342925.1	GCF_000342925.1	CA_glsol201	Leptospira interrogans	Szwajizak	250	Leptospira_interrogans	Leptospira interrogans serovar Szwajizak str. Szwajizak	Leptospira Genomics And Human Health	Leptospira interrogans serovar Icterohaemorrhagiae str. RGA	4879788	4879788	31905	49	250	31905	49	250	1718103	35	4879788	haploid	J. Craig Venter Institute	PRJNA189023	SAMN01919802	41737.8	41318.8	41318.8	Sample name	1134129726235 Leptospira interrogans serovar Copenhageni str. MMD1562 LSOL201-PE-IL92-1 Sample	Sample from Leptospira interrogans serovar Szwajizak str. Szwajizak	1291310	Leptospira interrogans serovar Szwajizak str. Szwajizak	J. Craig Venter Institute	Generic	NA	Generic.1.0	strain	Szwajizak	NA	NA	live	41627.6	Szwajizak	suppressed	current	NA	PRJNA189023	41334
Contig	GCF_000342945.1	GCF_000342945.1	CA_glsol184	Leptospira interrogans	Manilae	137	Leptospira_interrogans	Leptospira interrogans serovar Manilae str. K56	Leptospira Genomics And Human Health	Leptospira interrogans	4669465	4669465	50604	26	137	50604	26	137	1634400	35	4669465	haploid	J. Craig Venter Institute	PRJNA189022	SAMN01919801	41737.8	41318.8	41318.8	Sample name	1134129726233 Leptospira interrogans serovar Manilae str. UP-OM LSOL184-PE-IL82-1 Sample	Sample from Leptospira interrogans serovar Manilae str. K56	1291363	Leptospira interrogans serovar Manilae str. K56	J. Craig Venter Institute	Generic	NA	Generic.1.0	strain	K56	NA	NA	live	41627.6	K56	current	current	NA	PRJNA189022	41334
Contig	GCF_000342965.1	GCF_000342965.1	CA_glsol128	Leptospira interrogans	Copenhageni	148	Leptospira_interrogans	Leptospira interrogans serovar Copenhageni str. Fiocruz LV2841	Leptospira Genomics And Human Health	Leptospira interrogans serovar Icterohaemorrhagiae str. RGA	4610408	4610408	51371	25	148	51371	25	148	1615507	35	4610408	haploid	J. Craig Venter Institute	PRJNA189002	SAMN01920630	41737.8	41319.4	41319.4	Sample name	1134117518555 Leptospira interrogans serovar Copenhageni str. Fiocruz LV2840 LSOL128-PE-IL99-1 Sample	Sample from Leptospira interrogans serovar Copenhageni str. Fiocruz LV2841	1291335	Leptospira interrogans serovar Copenhageni str. Fiocruz LV2841	J. Craig Venter Institute	Generic	NA	Generic.1.0	strain	Fiocruz LV2841	NA	NA	live	41627.6	Fiocruz LV2841	current	current	NA	PRJNA189002	41334
Contig	GCF_000342985.1	GCF_000342985.1	CA_glsol037	Leptospira interrogans	Copenhageni	174	Leptospira_interrogans	Leptospira interrogans serovar Copenhageni str. 2006006982	Leptospira Genomics And Human Health	Leptospira interrogans serovar Icterohaemorrhagiae str. RGA	4643597	4643597	46838	30	174	46838	30	174	1625663	35	4643597	haploid	J. Craig Venter Institute	PRJNA188967	SAMN01920564	41737.8	41319.4	41319.4	Sample name	1134117518567 Leptospira interrogans serovar Copenhageni str. 2006006982 LSOL037-PE-il6-1 Sample	Sample from Leptospira interrogans serovar Copenhageni str. 2006006982	1291316	Leptospira interrogans serovar Copenhageni str. 2006006982	J. Craig Venter Institute	Generic	NA	Generic.1.0	strain	2006006982	NA	NA	live	41627.6	2006006982	current	current	NA	PRJNA188967	41334
Contig	GCF_000343005.1	GCF_000343005.1	CA_glsol041	Leptospira interrogans	Copenhageni	148	Leptospira_interrogans	Leptospira interrogans serovar Copenhageni str. 2002000634	Leptospira Genomics And Human Health	Leptospira interrogans serovar Icterohaemorrhagiae str. RGA	4615771	4615771	60213	24	148	60213	24	148	1615325	35	4615771	haploid	J. Craig Venter Institute	PRJNA188970	SAMN01920610	41737.8	41319.4	41319.4	Sample name	1134117518493 Leptospira interrogans serovar Copenhageni str. 2002000634 LSOL041-PE-IL9-1 Sample	Sample from Leptospira interrogans serovar Copenhageni str. 2002000634	1291317	Leptospira interrogans serovar Copenhageni str. 2002000634	J. Craig Venter Institute	Generic	NA	Generic.1.0	strain	2002000634	NA	NA	live	41627.6	2002000634	current	current	NA	PRJNA188970	41334
Contig	GCF_000343025.1	GCF_000343025.1	CA_glsol038	Leptospira interrogans	Pomona	204	Leptospira_interrogans	Leptospira interrogans serovar Pomona str. 2006006962	Leptospira Genomics And Human Health	Leptospira interrogans serovar Icterohaemorrhagiae str. RGA	4563168	4563168	37213	39	204	37213	39	204	1595611	35	4563168	haploid	J. Craig Venter Institute	PRJNA188968	SAMN01920608	41737.8	41319.4	41319.4	Sample name	1134117518569 Leptospira interrogans serovar Pomona str. 2006006962 LSOL038-PE-IL7-1 Sample	Sample from Leptospira interrogans serovar Pomona str. 2006006962	1291359	Leptospira interrogans serovar Pomona str. 2006006962	J. Craig Venter Institute	Generic	NA	Generic.1.0	strain	2006006962	NA	NA	live	41627.6	2006006962	current	current	NA	PRJNA188968	41334
Contig	GCF_000343085.1	GCF_000343085.1	CA_glsol093	Leptospira interrogans	Copenhageni	136	Leptospira_interrogans	Leptospira interrogans serovar Copenhageni str. Fiocruz LV237	Leptospira Genomics And Human Health	Leptospira interrogans serovar Icterohaemorrhagiae str. RGA	4617811	4617811	64403	21	136	64403	21	136	1617109	35	4617811	haploid	J. Craig Venter Institute	PRJNA188988	SAMN01920569	41737.8	41319.4	41319.4	Sample name	1134117518527 Leptospira interrogans serovar Copenhageni str. 200901383 LSOL093-PE-IL31-1 Sample	Sample from Leptospira interrogans serovar Copenhageni str. Fiocruz LV237	1291324	Leptospira interrogans serovar Copenhageni str. Fiocruz LV237	J. Craig Venter Institute	Generic	NA	Generic.1.0	strain	Fiocruz LV237	NA	NA	live	41627.6	Fiocruz LV237	current	current	NA	PRJNA188988	41334
Contig	GCF_000343105.1	GCF_000343105.1	CA_glsol042	Leptospira interrogans	Copenhageni	155	Leptospira_interrogans	Leptospira interrogans serovar Copenhageni str. 2002009669	Leptospira Genomics And Human Health	Leptospira interrogans serovar Icterohaemorrhagiae str. RGA	4572939	4572939	49767	25	155	49767	25	155	1600888	35	4572939	haploid	J. Craig Venter Institute	PRJNA188971	SAMN01920624	41737.8	41319.4	41319.4	Sample name	1134117518495 Leptospira interrogans serovar Copenhageni str. 2002009669 LSOL042-PE-IL10-1 Sample	Sample from Leptospira interrogans serovar Copenhageni str. 2002009669	1291318	Leptospira interrogans serovar Copenhageni str. 2002009669	J. Craig Venter Institute	Generic	NA	Generic.1.0	strain	2002009669	NA	NA	live	41627.6	2002009669	current	current	NA	PRJNA188971	41334
Contig	GCF_000343125.1	GCF_000343125.1	CA_glsol096	Leptospira interrogans	#N/A	141	Leptospira_interrogans	Leptospira interrogans str. Fiocruz LV4114	Leptospira Genomics And Human Health	Leptospira interrogans serovar Icterohaemorrhagiae str. RGA	4613819	4613819	56561	24	141	56561	24	141	1615418	35	4613819	haploid	J. Craig Venter Institute	PRJNA188991	SAMN01920130	41737.8	41318.8	41318.8	Sample name	1134117518533 Leptospira interrogans serovar Copenhageni str. Fiocruz LV4113 LSOL096-PE-IL34-1 Sample	Sample from Leptospira interrogans str. Fiocruz LV4114	1291364	Leptospira interrogans str. Fiocruz LV4114	J. Craig Venter Institute	Generic	NA	Generic.1.0	strain	Fiocruz LV4114	NA	NA	live	41627.6	Fiocruz LV4114	current	current	NA	PRJNA188991	41334
Contig	GCF_000343145.1	GCF_000343145.1	CA_glsol097	Leptospira interrogans	#N/A	130	Leptospira_interrogans	Leptospira interrogans str. Fiocruz LV4117	Leptospira Genomics And Human Health	Leptospira interrogans serovar Icterohaemorrhagiae str. RGA	4605596	4605596	63995	20	130	63995	20	130	1612834	35	4605596	haploid	J. Craig Venter Institute	PRJNA188992	SAMN01919803	41737.8	41318.8	41318.8	Sample name	1134117518535 Leptospira interrogans str. Fiocruz LV4114 LSOL097-PE-IL35-1 Sample	Sample from Leptospira interrogans str. Fiocruz LV4117	1291365	Leptospira interrogans str. Fiocruz LV4117	J. Craig Venter Institute	Generic	NA	Generic.1.0	strain	Fiocruz LV4117	NA	NA	live	41627.6	Fiocruz LV4117	current	current	NA	PRJNA188992	41334
Contig	GCF_000343165.1	GCF_000343165.1	CA_glsol113	Leptospira interrogans	Icterohaemorrhagiae	143	Leptospira_interrogans	Leptospira interrogans serovar Icterohaemorrhagiae str. RGA	Leptospira Genomics And Human Health	Leptospira interrogans	4600016	4600016	61199	23	143	61199	23	143	1609968	35	4600016	haploid	J. Craig Venter Institute	PRJNA188999	SAMN01920605	41737.8	41319.4	41319.4	Sample name	1134117518549 Leptospira interrogans serovar Copenhageni str. Fiocruz LV2776 LSOL113-PE-IL42-1 Sample	Sample from Leptospira interrogans serovar Icterohaemorrhagiae str. RGA	1291351	Leptospira interrogans serovar Icterohaemorrhagiae str. RGA	J. Craig Venter Institute	Generic	NA	Generic.1.0	strain	RGA	NA	NA	live	41627.6	RGA	current	current	NA	PRJNA188999	41334
Contig	GCF_000343185.1	GCF_000343185.1	CA_glsol099	Leptospira interrogans	Copenhageni	158	Leptospira_interrogans	Leptospira interrogans serovar Copenhageni str. Fiocruz LV4152	Leptospira Genomics And Human Health	Leptospira interrogans serovar Icterohaemorrhagiae str. RGA	4671937	4671937	49503	28	158	49503	28	158	1636335	35	4671937	haploid	J. Craig Venter Institute	PRJNA188994	SAMN01920115	41737.8	41318.8	41318.8	Sample name	1134117518539 Leptospira interrogans serovar Copenhageni str. Fiocruz LV4118 LSOL099-PE-IL37-1 Sample	Sample from Leptospira interrogans serovar Copenhageni str. Fiocruz LV4152	1291328	Leptospira interrogans serovar Copenhageni str. Fiocruz LV4152	J. Craig Venter Institute	Generic	NA	Generic.1.0	strain	Fiocruz LV4152	NA	NA	live	41627.6	Fiocruz LV4152	current	current	NA	PRJNA188994	41334
Contig	GCF_000343205.1	GCF_000343205.1	CA_glsol121	Leptospira interrogans	Copenhageni	162	Leptospira_interrogans	Leptospira interrogans serovar Copenhageni str. Fiocruz LV2807	Leptospira Genomics And Human Health	Leptospira interrogans serovar Icterohaemorrhagiae str. RGA	4617269	4617269	46188	30	162	46188	30	162	1616888	35	4617269	haploid	J. Craig Venter Institute	PRJNA189000	SAMN01920565	41737.8	41319.4	41319.4	Sample name	1134117518551 Leptospira interrogans serovar Copenhageni str. Fiocruz LV2806 LSOL121-PE-IL43-1 Sample	Sample from Leptospira interrogans serovar Copenhageni str. Fiocruz LV2807	1291333	Leptospira interrogans serovar Copenhageni str. Fiocruz LV2807	J. Craig Venter Institute	Generic	NA	Generic.1.0	strain	Fiocruz LV2807	NA	NA	live	41627.6	Fiocruz LV2807	current	current	NA	PRJNA189000	41334
Contig	GCF_000343225.1	GCF_000343225.1	CA_glsol138	Leptospira interrogans	Copenhageni	142	Leptospira_interrogans	Leptospira interrogans serovar Copenhageni str. Fiocruz LV4173	Leptospira Genomics And Human Health	Leptospira interrogans serovar Icterohaemorrhagiae str. RGA	4611929	4611929	55834	25	142	55834	25	142	1615859	35	4611929	haploid	J. Craig Venter Institute	PRJNA189004	SAMN01920631	41737.8	41319.4	41319.4	Sample name	1134128946378 Leptospira interrogans serovar Copenhageni str. Fiocruz LV2973 LSOL138-PE-IL49-1 Sample	Sample from Leptospira interrogans serovar Copenhageni str. Fiocruz LV4173	1291337	Leptospira interrogans serovar Copenhageni str. Fiocruz LV4173	J. Craig Venter Institute	Generic	NA	Generic.1.0	strain	Fiocruz LV4173	NA	NA	live	41627.6	Fiocruz LV4173	current	current	NA	PRJNA189004	41334
Contig	GCF_000343245.1	GCF_000343245.1	CA_glsol131	Leptospira interrogans	Copenhageni	144	Leptospira_interrogans	Leptospira interrogans serovar Copenhageni str. Fiocruz LV2919	Leptospira Genomics And Human Health	Leptospira interrogans serovar Icterohaemorrhagiae str. RGA	4613090	4613090	49783	30	144	49783	30	144	1615115	35	4613090	haploid	J. Craig Venter Institute	PRJNA189003	SAMN01920118	41737.8	41318.8	41318.8	Sample name	1134117518557 Leptospira interrogans serovar Copenhageni str. Fiocruz LV2908 LSOL131-PE-IL48-1 Sample	Sample from Leptospira interrogans serovar Copenhageni str. Fiocruz LV2919	1291336	Leptospira interrogans serovar Copenhageni str. Fiocruz LV2919	J. Craig Venter Institute	Generic	NA	Generic.1.0	strain	Fiocruz LV2919	NA	NA	live	41627.6	Fiocruz LV2919	current	current	NA	PRJNA189003	41334
Contig	GCF_000343265.1	GCF_000343265.1	CA_glsol159	Leptospira interrogans	Copenhageni	138	Leptospira_interrogans	Leptospira interrogans serovar Copenhageni str. Fiocruz LV4034	Leptospira Genomics And Human Health	Leptospira interrogans serovar Icterohaemorrhagiae str. RGA	4615887	4615887	59502	23	138	59502	23	138	1617014	35	4615887	haploid	J. Craig Venter Institute	PRJNA189014	SAMN01920127	41737.8	41318.8	41318.8	Sample name	1134129726217 Leptospira interrogans serovar Copenhageni str. Fiocruz LV3879 LSOL159-PE-IL60-1 Sample	Sample from Leptospira interrogans serovar Copenhageni str. Fiocruz LV4034	1291346	Leptospira interrogans serovar Copenhageni str. Fiocruz LV4034	J. Craig Venter Institute	Generic	NA	Generic.1.0	strain	Fiocruz LV4034	NA	NA	live	41627.6	Fiocruz LV4034	current	current	NA	PRJNA189014	41334
Contig	GCF_000343285.1	GCF_000343285.1	CA_glsol160	Leptospira interrogans	Copenhageni	142	Leptospira_interrogans	Leptospira interrogans serovar Copenhageni str. Fiocruz LV4211	Leptospira Genomics And Human Health	Leptospira interrogans serovar Icterohaemorrhagiae str. RGA	4614427	4614427	57212	26	142	57212	26	142	1616373	35	4614427	haploid	J. Craig Venter Institute	PRJNA189015	SAMN01920567	41737.8	41319.4	41319.4	Sample name	1134129726219 Leptospira interrogans serovar Copenhageni str. Fiocruz LV4034 LSOL160-PE-IL62-1 Sample	Sample from Leptospira interrogans serovar Copenhageni str. Fiocruz LV4211	1291347	Leptospira interrogans serovar Copenhageni str. Fiocruz LV4211	J. Craig Venter Institute	Generic	NA	Generic.1.0	strain	Fiocruz LV4211	NA	NA	live	41627.6	Fiocruz LV4211	current	current	NA	PRJNA189015	41334
Contig	GCF_000343305.1	GCF_000343305.1	CA_glsol164	Leptospira interrogans	Icterohaemorrhagiae	149	Leptospira_interrogans	Leptospira interrogans serovar Icterohaemorrhagiae str. Kantorowic	Leptospira Genomics And Human Health	Leptospira interrogans serovar Icterohaemorrhagiae str. RGA	4609240	4609240	48240	29	149	48240	29	149	1614842	35	4609240	haploid	J. Craig Venter Institute	PRJNA189017	SAMN01920611	41737.8	41319.4	41319.4	Sample name	1134129726223 Leptospira interrogans serovar Copenhageni str. Fiocruz R154 LSOL164-PE-IL65-1 Sample	Sample from Leptospira interrogans serovar Icterohaemorrhagiae str. Kantorowic	1291353	Leptospira interrogans serovar Icterohaemorrhagiae str. Kantorowic	J. Craig Venter Institute	Generic	NA	Generic.1.0	strain	Kantorowic	NA	NA	live	41627.6	Kantorowic	current	current	NA	PRJNA189017	41334
Contig	GCF_000343345.1	GCF_000343345.1	CA_glsol039	Leptospira interrogans	Pomona	224	Leptospira_interrogans	Leptospira interrogans serovar Pomona str. 2006006968	Leptospira Genomics And Human Health	Leptospira interrogans serovar Icterohaemorrhagiae str. RGA	4555706	4555706	33291	42	224	33291	42	224	1593078	35	4555706	haploid	J. Craig Venter Institute	PRJNA188969	SAMN01920609	41737.8	41319.4	41319.4	Sample name	1134117518571 Leptospira interrogans serovar Pomona str. 2006006968 LSOL039-PE-IL8-1 Sample	Sample from Leptospira interrogans serovar Pomona str. 2006006968	1291360	Leptospira interrogans serovar Pomona str. 2006006968	J. Craig Venter Institute	Generic	NA	Generic.1.0	strain	2006006968	NA	NA	live	41627.6	2006006968	current	current	NA	PRJNA188969	41334
Contig	GCF_000343375.1	GCF_000343375.1	CA_glsol183	Leptospira interrogans	Manilae	145	Leptospira_interrogans	Leptospira interrogans serovar Manilae str. UP-OM	Leptospira Genomics And Human Health	Leptospira interrogans serovar Icterohaemorrhagiae str. RGA	4657516	4657516	49849	26	145	49849	26	145	1628908	35	4657516	haploid	J. Craig Venter Institute	PRJNA189021	SAMN01920112	41737.8	41318.8	41318.8	Sample name	1134129726231 Leptospira borgpetersenii serovar Javanica str. L0864 LSOL183-PE-IL84-1 Sample	Sample from Leptospira interrogans serovar Manilae str. UP-OM	1291362	Leptospira interrogans serovar Manilae str. UP-OM	J. Craig Venter Institute	Generic	NA	Generic.1.0	strain	UP-OM	NA	NA	live	41627.6	UP-OM	current	current	NA	PRJNA189021	41334
Contig	GCF_000343395.1	GCF_000343395.1	CA_glsol025	Leptospira santarosai	Szwajizak	123	Leptospira_santarosai	Leptospira santarosai serovar Szwajizak str. Oregon	Leptospira Genomics And Human Health	Leptospira santarosai serovar Shermani str. LT 821	3906522	3906522	71946	19	123	71946	19	123	1635972	42	3906522	haploid	J. Craig Venter Institute	PRJNA188962	SAMN01920623	41737.8	41319.4	41319.4	Sample name	1134117518477 Leptospira santarosai serovar Szwajizak str. Oregon LSOL025-PE-IL1-1 Sample	Sample from Leptospira santarosai serovar Szwajizak str. Oregon	1291304	Leptospira santarosai serovar Szwajizak str. Oregon	J. Craig Venter Institute	Generic	NA	Generic.1.0	strain	Oregon	NA	NA	live	41627.6	Oregon	current	current	NA	PRJNA188962	41334
Contig	GCF_000343415.1	GCF_000343415.1	CA_glsol026	Leptospira interrogans	Jalna	183	Leptospira_interrogans	Leptospira interrogans serovar Jalna str. 2008720116	Leptospira Genomics And Human Health	Leptospira interrogans serovar Icterohaemorrhagiae str. RGA	4649604	4649604	42461	34	183	42461	34	183	1627207	35	4649604	haploid	J. Craig Venter Institute	PRJNA188963	SAMN01920105	41737.8	41318.8	41318.8	Sample name	1134117518479 Leptospira interrogans serovar Jalna str. 2008720116 LSOL026-PE-IL2-1 Sample	Sample from Leptospira interrogans serovar Jalna str. 2008720116	1291308	Leptospira interrogans serovar Jalna str. 2008720116	J. Craig Venter Institute	Generic	NA	Generic.1.0	strain	2008720116	NA	NA	live	41627.6	2008720116	current	current	NA	PRJNA188963	41334
Contig	GCF_000343435.1	GCF_000343435.1	CA_glsol027	Leptospira interrogans	Jalna	176	Leptospira_interrogans	Leptospira interrogans serovar Jalna str. 2008720117	Leptospira Genomics And Human Health	Leptospira interrogans serovar Icterohaemorrhagiae str. RGA	4637861	4637861	48689	30	176	48689	30	176	1623541	35	4637861	haploid	J. Craig Venter Institute	PRJNA188964	SAMN01920628	41737.8	41319.4	41319.4	Sample name	1134117518481 Leptospira interrogans serovar Jalna str. 2008720117 LSOL027-PE-IL3-1 Sample	Sample from Leptospira interrogans serovar Jalna str. 2008720117	1291309	Leptospira interrogans serovar Jalna str. 2008720117	J. Craig Venter Institute	Generic	NA	Generic.1.0	strain	2008720117	NA	NA	live	41627.6	2008720117	current	current	NA	PRJNA188964	41334
Contig	GCF_000343455.1	GCF_000343455.1	CA_glsol032	Leptospira interrogans	Pyrogenes	195	Leptospira_interrogans	Leptospira interrogans serovar Pyrogenes str. 2006006973	Leptospira Genomics And Human Health	Leptospira interrogans serovar Icterohaemorrhagiae str. RGA	4798347	4798347	50003	26	195	50003	26	195	1678603	35	4798347	haploid	J. Craig Venter Institute	PRJNA188965	SAMN01920108	41737.8	41318.8	41318.8	Sample name	1134117518563 Leptospira interrogans serovar Pyrogenes str. 2006006973 LSOL032-PE-IL4-1 Sample	Sample from Leptospira interrogans serovar Pyrogenes str. 2006006973	1291357	Leptospira interrogans serovar Pyrogenes str. 2006006973	J. Craig Venter Institute	Generic	NA	Generic.1.0	strain	2006006973	NA	NA	live	41627.6	2006006973	current	current	NA	PRJNA188965	41334
Contig	GCF_000343475.1	GCF_000343475.1	CA_glsol036	Leptospira interrogans	Copenhageni	161	Leptospira_interrogans	Leptospira interrogans serovar Copenhageni str. 2006006972	Leptospira Genomics And Human Health	Leptospira interrogans serovar Icterohaemorrhagiae str. RGA	4597314	4597314	50308	23	161	50308	23	161	1609424	35	4597314	haploid	J. Craig Venter Institute	PRJNA188966	SAMN01920629	41737.8	41319.4	41319.4	Sample name	1134117518565 Leptospira interrogans serovar Copenhageni str. 2006006972 LSOL036-PE-IL5-1 Sample	Sample from Leptospira interrogans serovar Copenhageni str. 2006006972	1291315	Leptospira interrogans serovar Copenhageni str. 2006006972	J. Craig Venter Institute	Generic	NA	Generic.1.0	strain	2006006972	NA	NA	live	41627.6	2006006972	current	current	NA	PRJNA188966	41334
Contig	GCF_000343495.1	GCF_000343495.1	CA_glsol072	Leptospira interrogans	Copenhageni	154	Leptospira_interrogans	Leptospira interrogans serovar Copenhageni str. P2431	Leptospira Genomics And Human Health	Leptospira interrogans serovar Icterohaemorrhagiae str. RGA	4608915	4608915	55071	25	154	55071	25	154	1614076	35	4608915	haploid	J. Craig Venter Institute	PRJNA188983	SAMN01920592	41737.8	41319.4	41319.4	Sample name	1134117518517 Leptospira interrogans serovar Copenhageni str. P2431 LSOL072-PE-IL28-1 Sample	Sample from Leptospira interrogans serovar Copenhageni str. P2431	1291320	Leptospira interrogans serovar Copenhageni str. P2431	J. Craig Venter Institute	Generic	NA	Generic.1.0	strain	P2431	NA	NA	live	41627.6	P2431	current	current	NA	PRJNA188983	41334
Contig	GCF_000343515.1	GCF_000343515.1	CA_glsol090	Leptospira interrogans	Icterohaemorrhagiae	162	Leptospira_interrogans	Leptospira interrogans serovar Icterohaemorrhagiae str. 201100516	Leptospira Genomics And Human Health	Leptospira interrogans serovar Icterohaemorrhagiae str. RGA	4619999	4619999	45191	29	162	45191	29	162	1617910	35	4619999	haploid	J. Craig Venter Institute	PRJNA188985	SAMN01920593	41737.8	41319.4	41319.4	Sample name	1134117518521 Leptospira interrogans serovar Copenhageni str. Fiocruz LV580 LSOL090-PE-IL34-1 Sample	Sample from Leptospira interrogans serovar Icterohaemorrhagiae str. 201100516	1291352	Leptospira interrogans serovar Icterohaemorrhagiae str. 201100516	J. Craig Venter Institute	Generic	NA	Generic.1.0	strain	201100516	NA	NA	live	41627.6	201100516	current	current	NA	PRJNA188985	41334
Contig	GCF_000343535.1	GCF_000343535.1	CA_glsol086	Leptospira interrogans	Copenhageni	161	Leptospira_interrogans	Leptospira interrogans serovar Copenhageni str. Fiocruz LV256	Leptospira Genomics And Human Health	Leptospira interrogans serovar Icterohaemorrhagiae str. RGA	4593268	4593268	51500	31	161	51500	31	161	1607616	35	4593268	haploid	J. Craig Venter Institute	PRJNA188984	SAMN01920621	41737.8	41319.4	41319.4	Sample name	1134117518519 Leptospira interrogans serovar Copenhageni str. Fiocruz LV251 LSOL086-PE-IL30-1 Sample	Sample from Leptospira interrogans serovar Copenhageni str. Fiocruz LV256	1291321	Leptospira interrogans serovar Copenhageni str. Fiocruz LV256	J. Craig Venter Institute	Generic	NA	Generic.1.0	strain	Fiocruz LV256	NA	NA	live	41627.6	Fiocruz LV256	current	current	NA	PRJNA188984	41334
Contig	GCF_000343555.1	GCF_000343555.1	CA_glsol061	Leptospira kirschneri	Mozdok	186	Leptospira_kirschneri	Leptospira kirschneri serovar Mozdok 1 str. Vehlefans 2	Leptospira Genomics And Human Health	Leptospira kirschneri serovar Cynopteri str. 3522 CT	4412676	4412676	39231	34	186	39231	34	186	1583579	36	4412676	haploid	J. Craig Venter Institute	PRJNA188979	SAMN01919806	41737.8	41318.8	41318.8	Sample name	1134117518509 Leptospira kirschneri serovar Mozdok 1 str. Vehlefans 2 LSOL061-PE-IL23-1 Sample	Sample from Leptospira kirschneri serovar Mozdok 1 str. Vehlefans 2	1291233	Leptospira kirschneri serovar Mozdok 1 str. Vehlefans 2	J. Craig Venter Institute	Generic	NA	Generic.1.0	strain	Vehlefans 2	NA	NA	live	41627.6	Vehlefans 2	current	current	NA	PRJNA188979	41334
Contig	GCF_000343575.1	GCF_000343575.1	CA_glsol102	Leptospira interrogans	Copenhageni	155	Leptospira_interrogans	Leptospira interrogans serovar Copenhageni str. Fiocruz LV4160	Leptospira Genomics And Human Health	Leptospira interrogans serovar Icterohaemorrhagiae str. RGA	4617778	4617778	46235	33	155	46235	33	155	1616648	35	4617778	haploid	J. Craig Venter Institute	PRJNA188996	SAMN01920591	41737.8	41319.4	41319.4	Sample name	1134117518543 Leptospira interrogans serovar Copenhageni str. 200701182 LSOL102-PE-IL39-1 Sample	Sample from Leptospira interrogans serovar Copenhageni str. Fiocruz LV4160	1291330	Leptospira interrogans serovar Copenhageni str. Fiocruz LV4160	J. Craig Venter Institute	Generic	NA	Generic.1.0	strain	Fiocruz LV4160	NA	NA	live	41627.6	Fiocruz LV4160	current	current	NA	PRJNA188996	41334
Contig	GCF_000343595.1	GCF_000343595.1	CA_glsol101	Leptospira interrogans	Copenhageni	155	Leptospira_interrogans	Leptospira interrogans serovar Copenhageni str. 200701182	Leptospira Genomics And Human Health	Leptospira interrogans serovar Icterohaemorrhagiae str. RGA	4571977	4571977	50882	30	155	50882	30	155	1600686	35	4571977	haploid	J. Craig Venter Institute	PRJNA188995	SAMN01920617	41737.8	41319.4	41319.4	Sample name	1134117518541 Leptospira interrogans serovar Copenhageni str. Fiocruz LV999 LSOL101-PE-IL38-1 Sample	Sample from Leptospira interrogans serovar Copenhageni str. 200701182	1291329	Leptospira interrogans serovar Copenhageni str. 200701182	J. Craig Venter Institute	Generic	NA	Generic.1.0	strain	200701182	NA	NA	live	41627.6	200701182	current	current	NA	PRJNA188995	41334
Contig	GCF_000343615.1	GCF_000343615.1	CA_glsol103	Leptospira interrogans	Copenhageni	154	Leptospira_interrogans	Leptospira interrogans serovar Copenhageni str. Fiocruz LV2750	Leptospira Genomics And Human Health	Leptospira interrogans serovar Icterohaemorrhagiae str. RGA	4610924	4610924	45832	30	154	45832	30	154	1615324	35	4610924	haploid	J. Craig Venter Institute	PRJNA188997	SAMN01920618	41737.8	41319.4	41319.4	Sample name	1134117518545 Leptospira interrogans serovar Copenhageni str. Fiocruz LV4160 LSOL103-PE-IL40-1 Sample	Sample from Leptospira interrogans serovar Copenhageni str. Fiocruz LV2750	1291331	Leptospira interrogans serovar Copenhageni str. Fiocruz LV2750	J. Craig Venter Institute	Generic	NA	Generic.1.0	strain	Fiocruz LV2750	NA	NA	live	41627.6	Fiocruz LV2750	current	current	NA	PRJNA188997	41334
Contig	GCF_000343635.1	GCF_000343635.1	CA_glsol108	Leptospira interrogans	Copenhageni	146	Leptospira_interrogans	Leptospira interrogans serovar Copenhageni str. Fiocruz LV2766	Leptospira Genomics And Human Health	Leptospira interrogans serovar Icterohaemorrhagiae str. RGA	4624842	4624842	49766	24	146	49766	24	146	1619132	35	4624842	haploid	J. Craig Venter Institute	PRJNA188998	SAMN01920604	41737.8	41319.4	41319.4	Sample name	1134117518547 Leptospira interrogans serovar Copenhageni str. Fiocruz LV2763 LSOL108-PE-IL41-1 Sample	Sample from Leptospira interrogans serovar Copenhageni str. Fiocruz LV2766	1291332	Leptospira interrogans serovar Copenhageni str. Fiocruz LV2766	J. Craig Venter Institute	Generic	NA	Generic.1.0	strain	Fiocruz LV2766	NA	NA	live	41627.6	Fiocruz LV2766	current	current	NA	PRJNA188998	41334
Contig	GCF_000343655.1	GCF_000343655.1	CA_glsol124	Leptospira interrogans	Copenhageni	137	Leptospira_interrogans	Leptospira interrogans serovar Copenhageni str. Fiocruz LV2816	Leptospira Genomics And Human Health	Leptospira interrogans serovar Icterohaemorrhagiae str. RGA	4636877	4636877	55420	23	137	55420	23	137	1624389	35	4636877	haploid	J. Craig Venter Institute	PRJNA189001	SAMN01920566	41737.8	41319.4	41319.4	Sample name	1134117518553 Leptospira interrogans serovar Copenhageni str. Fiocruz LV2812 LSOL124-PE-IL44-1 Sample	Sample from Leptospira interrogans serovar Copenhageni str. Fiocruz LV2816	1291334	Leptospira interrogans serovar Copenhageni str. Fiocruz LV2816	J. Craig Venter Institute	Generic	NA	Generic.1.0	strain	Fiocruz LV2816	NA	NA	live	41627.6	Fiocruz LV2816	current	current	NA	PRJNA189001	41334
Contig	GCF_000343675.1	GCF_000343675.1	CA_glsol139	Leptospira interrogans	Copenhageni	133	Leptospira_interrogans	Leptospira interrogans serovar Copenhageni str. Fiocruz LV3076	Leptospira Genomics And Human Health	Leptospira interrogans serovar Icterohaemorrhagiae str. RGA	4597955	4597955	61524	24	133	61524	24	133	1609857	35	4597955	haploid	J. Craig Venter Institute	PRJNA189005	SAMN01920121	41737.8	41318.8	41318.8	Sample name	1134129726199 Leptospira interrogans serovar Copenhageni str. Fiocruz LV4173 LSOL139-PE-IL50-1 Sample	Sample from Leptospira interrogans serovar Copenhageni str. Fiocruz LV3076	1291338	Leptospira interrogans serovar Copenhageni str. Fiocruz LV3076	J. Craig Venter Institute	Generic	NA	Generic.1.0	strain	Fiocruz LV3076	NA	NA	live	41627.6	Fiocruz LV3076	current	current	NA	PRJNA189005	41334
Contig	GCF_000343695.1	GCF_000343695.1	CA_glsol143	Leptospira interrogans	Copenhageni	165	Leptospira_interrogans	Leptospira interrogans serovar Copenhageni str. Fiocruz LV3213	Leptospira Genomics And Human Health	Leptospira interrogans serovar Icterohaemorrhagiae str. RGA	4632963	4632963	45192	32	165	45192	32	165	1622763	35	4632963	haploid	J. Craig Venter Institute	PRJNA189006	SAMN01920619	41737.8	41319.4	41319.4	Sample name	1134129726201 Leptospira interrogans serovar Copenhageni str. Fiocruz LV3096 LSOL143-PE-IL51-1 Sample	Sample from Leptospira interrogans serovar Copenhageni str. Fiocruz LV3213	1291339	Leptospira interrogans serovar Copenhageni str. Fiocruz LV3213	J. Craig Venter Institute	Generic	NA	Generic.1.0	strain	Fiocruz LV3213	NA	NA	live	41627.6	Fiocruz LV3213	current	current	NA	PRJNA189006	41334
Contig	GCF_000343715.1	GCF_000343715.1	CA_glsol145	Leptospira interrogans	Copenhageni	147	Leptospira_interrogans	Leptospira interrogans serovar Copenhageni str. Fiocruz LV4212	Leptospira Genomics And Human Health	Leptospira interrogans serovar Icterohaemorrhagiae str. RGA	4619742	4619742	51089	29	147	51089	29	147	1618122	35	4619742	haploid	J. Craig Venter Institute	PRJNA189007	SAMN01920587	41737.8	41319.4	41319.4	Sample name	1134129726203 Leptospira interrogans serovar Copenhageni str. Fiocruz LV3244 LSOL145-PE-IL52-1 Sample	Sample from Leptospira interrogans serovar Copenhageni str. Fiocruz LV4212	1291340	Leptospira interrogans serovar Copenhageni str. Fiocruz LV4212	J. Craig Venter Institute	Generic	NA	Generic.1.0	strain	Fiocruz LV4212	NA	NA	live	41627.6	Fiocruz LV4212	current	current	NA	PRJNA189007	41334
Contig	GCF_000343735.1	GCF_000343735.1	CA_glsol146	Leptospira interrogans	Copenhageni	151	Leptospira_interrogans	Leptospira interrogans serovar Copenhageni str. Wijnberg	Leptospira Genomics And Human Health	Leptospira interrogans serovar Icterohaemorrhagiae str. RGA	4613312	4613312	49052	29	151	49052	29	151	1615208	35	4613312	haploid	J. Craig Venter Institute	PRJNA189008	SAMN01920588	41737.8	41319.4	41319.4	Sample name	1134129726205 Leptospira interrogans serovar Copenhageni str. Fiocruz LV4212 LSOL146-PE-IL53-1 Sample	Sample from Leptospira interrogans serovar Copenhageni str. Wijnberg	1291341	Leptospira interrogans serovar Copenhageni str. Wijnberg	J. Craig Venter Institute	Generic	NA	Generic.1.0	strain	Wijnberg	NA	NA	live	41627.6	Wijnberg	current	current	NA	PRJNA189008	41334
Contig	GCF_000343755.1	GCF_000343755.1	CA_glsol147	Leptospira interrogans	Copenhageni	163	Leptospira_interrogans	Leptospira interrogans serovar Copenhageni str. Fiocruz LV4217	Leptospira Genomics And Human Health	Leptospira interrogans serovar Icterohaemorrhagiae str. RGA	4611364	4611364	44532	30	163	44532	30	163	1614212	35	4611364	haploid	J. Craig Venter Institute	PRJNA189009	SAMN01920589	41737.8	41319.4	41319.4	Sample name	1134129726207 Leptospira interrogans serovar Copenhageni str. Wijnberg LSOL147-PE-IL54-1 Sample	Sample from Leptospira interrogans serovar Copenhageni str. Fiocruz LV4217	1291342	Leptospira interrogans serovar Copenhageni str. Fiocruz LV4217	J. Craig Venter Institute	Generic	NA	Generic.1.0	strain	Fiocruz LV4217	NA	NA	live	41627.6	Fiocruz LV4217	current	current	NA	PRJNA189009	41334
Contig	GCF_000343775.1	GCF_000343775.1	CA_glsol148	Leptospira interrogans	Copenhageni	165	Leptospira_interrogans	Leptospira interrogans serovar Copenhageni str. Fiocruz LV4174	Leptospira Genomics And Human Health	Leptospira interrogans serovar Icterohaemorrhagiae str. RGA	4625646	4625646	44063	31	165	44063	31	165	1620115	35	4625646	haploid	J. Craig Venter Institute	PRJNA189010	SAMN01920590	41737.8	41319.4	41319.4	Sample name	1134129726209 Leptospira interrogans serovar Copenhageni str. Fiocruz LV4217 LSOL148-PE-IL55-1 Sample	Sample from Leptospira interrogans serovar Copenhageni str. Fiocruz LV4174	1291343	Leptospira interrogans serovar Copenhageni str. Fiocruz LV4174	J. Craig Venter Institute	Generic	NA	Generic.1.0	strain	Fiocruz LV4174	NA	NA	live	41627.6	Fiocruz LV4174	current	current	NA	PRJNA189010	41334
Contig	GCF_000343795.1	GCF_000343795.1	CA_glsol150	Leptospira interrogans	Copenhageni	167	Leptospira_interrogans	Leptospira interrogans serovar Copenhageni str. Fiocruz LV4188	Leptospira Genomics And Human Health	Leptospira interrogans serovar Icterohaemorrhagiae str. RGA	4614115	4614115	47809	29	167	47809	29	167	1616492	35	4614115	haploid	J. Craig Venter Institute	PRJNA189012	SAMN01920124	41737.8	41318.8	41318.8	Sample name	1134129726213 Leptospira interrogans str. Fiocruz LV4225 LSOL150-PE-IL57-1 Sample	Sample from Leptospira interrogans serovar Copenhageni str. Fiocruz LV4188	1291344	Leptospira interrogans serovar Copenhageni str. Fiocruz LV4188	J. Craig Venter Institute	Generic	NA	Generic.1.0	strain	Fiocruz LV4188	NA	NA	live	41627.6	Fiocruz LV4188	current	current	NA	PRJNA189012	41334
Contig	GCF_000343815.1	GCF_000343815.1	CA_glsol149	Leptospira interrogans	#N/A	147	Leptospira_interrogans	Leptospira interrogans str. Fiocruz LV4225	Leptospira Genomics And Human Health	Leptospira interrogans serovar Icterohaemorrhagiae str. RGA	4596397	4596397	49358	25	147	49358	25	147	1609523	35	4596397	haploid	J. Craig Venter Institute	PRJNA189011	SAMN01920620	41737.8	41319.4	41319.4	Sample name	1134129726211 Leptospira interrogans serovar Copenhageni str. Fiocruz LV4174 LSOL149-PE-IL56-1 Sample	Sample from Leptospira interrogans str. Fiocruz LV4225	1291366	Leptospira interrogans str. Fiocruz LV4225	J. Craig Venter Institute	Generic	NA	Generic.1.0	strain	Fiocruz LV4225	NA	NA	live	41627.6	Fiocruz LV4225	current	current	NA	PRJNA189011	41334
Contig	GCF_000343835.1	GCF_000343835.1	CA_glsol161	Leptospira interrogans	Copenhageni	168	Leptospira_interrogans	Leptospira interrogans serovar Copenhageni str. Fiocruz LV4234	Leptospira Genomics And Human Health	Leptospira interrogans serovar Icterohaemorrhagiae str. RGA	4598345	4598345	46393	30	168	46393	30	168	1609586	35	4598345	haploid	J. Craig Venter Institute	PRJNA189016	SAMN01920568	41737.8	41319.4	41319.4	Sample name	1134129726221 Leptospira interrogans serovar Copenhageni str. Fiocruz LV4211 LSOL161-PE-IL63-1 Sample	Sample from Leptospira interrogans serovar Copenhageni str. Fiocruz LV4234	1291348	Leptospira interrogans serovar Copenhageni str. Fiocruz LV4234	J. Craig Venter Institute	Generic	NA	Generic.1.0	strain	Fiocruz LV4234	NA	NA	live	41627.6	Fiocruz LV4234	current	current	NA	PRJNA189016	41334
Contig	GCF_000346655.1	GCF_000346655.1	gls454072v02	Leptospira noguchii	#N/A	309	Leptospira_noguchii	Leptospira noguchii str. Bonito	Leptospira Genomics And Human Health	Leptospira noguchii serovar Panama str. CZ214	4498978	4498978	25497	55	309	25497	55	309	1604440	355	4498978	haploid	J. Craig Venter Institute	PRJNA177135	SAMN01801600	41737.8	41218.5	41218.5	Sample name	1133602079158 Leptospira noguchii str. Bonito LS454072-PE-IL92-1 Sample	Sample from Leptospira noguchii str. Bonito	1218586	Leptospira noguchii str. Bonito	J. Craig Venter Institute	Generic	NA	Generic.1.0	strain	Bonito	NA	NA	live	41627.6	Bonito	current	current	Annotation submitted by J. Craig Venter Institute	PRJNA177135	41347
Contig	GCF_000346675.1	GCF_000346675.1	gls454076v02	Leptospira santarosai	#N/A	133	Leptospira_santarosai	Leptospira sp. Fiocruz LV4135	Leptospira sp. Fiocruz LV4135 Genome sequencing and assembly	na	4002389	4002389	72608	21	133	72608	21	133	1669617	415	4002389	haploid	J. Craig Venter Institute	PRJNA167241	SAMN01886732	41737.8	41289.8	41289.8	Sample name	1134129726100 Leptospira sp. Fiocruz LV4135 LS454076-PE-IL15-1 Sample	Sample from Leptospira sp. Fiocruz LV4135	1193013	Leptospira sp. Fiocruz LV4135	J. Craig Venter Institute	Generic	NA	Generic.1.0	strain	Fiocruz LV4135	NA	NA	live	41627.5	Fiocruz LV4135	current	current	Annotation submitted by J. Craig Venter Institute	PRJNA167241	41347
Contig	GCF_000346695.1	GCF_000346695.1	gls454200v02	Leptospira interrogans	Pomona	182	Leptospira_interrogans	Leptospira interrogans serovar Pomona str. CSL10083	Leptospira Genomics And Human Health	Leptospira interrogans serovar Icterohaemorrhagiae str. RGA	4574387	4574387	44679	30	182	44679	30	182	1600580	35	4574387	haploid	J. Craig Venter Institute	PRJNA177161	SAMN01886735	41737.8	41289.8	41289.8	Sample name	1134129726104 Leptospira interrogans serovar Pomona str. CSL10083 LS454200-PE-IL26-1 Sample	Sample from Leptospira interrogans serovar Pomona str. CSL10083	1240692	Leptospira interrogans serovar Pomona str. CSL10083	J. Craig Venter Institute	Generic	NA	Generic.1.0	strain	CSL10083	NA	NA	live	41627.5	CSL10083	current	current	Annotation submitted by J. Craig Venter Institute	PRJNA177161	41347
Contig	GCF_000346895.1	GCF_000346895.1	gls454198v01	Leptospira kirschneri	#N/A	157	Leptospira_kirschneri	Leptospira kirschneri str. JB	Leptospira Genomics And Human Health	Leptospira kirschneri serovar Cynopteri str. 3522 CT	4360155	4360155	45633	30	157	45633	30	157	1569798	36	4360155	haploid	J. Craig Venter Institute	PRJNA177159	SAMN01801607	41737.8	41218.5	41218.5	Sample name	1133602079172 Leptospira kirschneri str. JB LS454198-PE-IL51-1 Sample	Sample from Leptospira kirschneri str. JB	1218584	Leptospira kirschneri str. JB	J. Craig Venter Institute	Generic	NA	Generic.1.0	strain	JB	NA	NA	live	41627.6	JB	current	current	Annotation submitted by J. Craig Venter Institute	PRJNA177159	41348
Contig	GCF_000346915.1	GCF_000346915.1	gls454169v01	Leptospira santarosai	#N/A	114	Leptospira_santarosai	Leptospira santarosai str. HAI1349	Leptospira santarosai str. HAI1349 Genome sequencing and assembly	Leptospira santarosai serovar Shermani str. LT 821	3851754	3851754	76259	16	114	76259	16	114	1607688	415	3851754	haploid	J. Craig Venter Institute	PRJNA74153	SAMN01047922	41738.5	41071.8	41071.8	Sample name	1133001704027 Leptospira santarosai serovar undetermined str. HAI1349 LS454169-PE-ILI42-1 Sample	Generic sample from Leptospira santarosai str. HAI1349	1049981	Leptospira santarosai str. HAI1349	J. Craig Venter Institute	Generic	NA	Generic.1.0	strain	HAI1349	NA	NA	live	41702.7	HAI1349	current	current	Annotation submitted by J. Craig Venter Institute	PRJNA74153	41348
Contig	GCF_000346935.1	GCF_000346935.1	gls454013v01	Leptospira interrogans	Valbuzzi	142	Leptospira_interrogans	Leptospira interrogans serovar Valbuzzi str. Duyster	Leptospira Genomics And Human Health	Leptospira interrogans serovar Icterohaemorrhagiae str. RGA	4672622	4672622	52754	27	142	52754	27	142	1638602	35	4672622	haploid	J. Craig Venter Institute	PRJNA177127	SAMN01801580	41737.8	41218.5	41218.5	Sample name	1133602079142 Leptospira kirschneri serovar Valbuzzi str. Duyster LS454013-PE-IL45-1 Sample	Sample from Leptospira interrogans serovar Valbuzzi str. Duyster	1218582	Leptospira interrogans serovar Valbuzzi str. Duyster	J. Craig Venter Institute	Generic	NA	Generic.1.0	strain	Duyster	NA	NA	live	41627.6	Duyster	current	current	Annotation submitted by J. Craig Venter Institute	PRJNA177127	41348
Contig	GCF_000346975.1	GCF_000346975.1	gls454016v01	Leptospira borgpetersenii	Hardjo-bovis	196	Leptospira_borgpetersenii	Leptospira borgpetersenii serovar Hardjo-bovis str. Sponselee	Leptospira Genomics And Human Health	Leptospira borgpetersenii serovar Javanica	3776198	3776198	31392	36	196	31392	36	196	1519237	40	3776198	haploid	J. Craig Venter Institute	PRJNA177128	SAMN01801594	42080.6	41218.5	41218.5	Sample name	1133602079144 Leptospira borgpetersenii serovar Hardjo-bovis str. Sponselee LS454016-PE-IL47-1 Sample	Sample from Leptospira borgpetersenii serovar Hardjo-bovis str. Sponselee CDC	1218567	Leptospira borgpetersenii serovar Hardjo-bovis str. Sponselee CDC	J. Craig Venter Institute	Generic	NA	Generic.1.0	strain	Sponselee CDC	NA	NA	live	41627.6	Sponselee CDC	current	current	Annotation submitted by J. Craig Venter Institute	PRJNA177128	41348
Contig	GCF_000346995.1	GCF_000346995.1	gls454166v01	Leptospira kirschneri	#N/A	175	Leptospira_kirschneri	Leptospira kirschneri	Leptospira kirschneri strain:CBC613 Genome sequencing and assembly	Leptospira kirschneri serovar Cynopteri str. 3522 CT	4459895	4459895	44537	27	175	44537	27	175	1610367	36	4459895	haploid	J. Craig Venter Institute	PRJNA177150	SAMN01801599	43402.6	41218	41218.5	Sample name	1133602079160 Leptospira santarosai str. CBC613 LS454166-PE-IL32-1 Sample	Sample from Leptospira kirschneri	29507	Leptospira kirschneri	J. Craig Venter Institute	Generic	NA	Generic.1.0	strain	CBC613	note	Originally submitted as Leptospira santarosai str. CBC613 but changed in October 2018 because of ANI results to Leptospira kirschneri	live	43402.6	CBC613	current	current	Annotation submitted by J. Craig Venter Institute	PRJNA177150	41348
Contig	GCF_000347015.1	GCF_000347015.1	gls454176v01	Leptospira kirschneri	#N/A	161	Leptospira_kirschneri	Leptospira kirschneri str. MMD1493	Leptospira Genomics And Human Health	Leptospira kirschneri serovar Cynopteri str. 3522 CT	4289160	4289160	49147	30	161	49147	30	161	1538671	36	4289160	haploid	J. Craig Venter Institute	PRJNA177151	SAMN01801602	41738.5	41218.5	41218.5	Sample name	1133602079162 Leptospira kirschneri str. MMD1493 LS454176-PE-IL36-1 Sample	Generic sample from Leptospira kirschneri str. MMD1493	1218583	Leptospira kirschneri str. MMD1493	J. Craig Venter Institute	Generic	NA	Generic.1.0	strain	MMD1493	NA	NA	live	41702.7	MMD1493	current	current	Annotation submitted by J. Craig Venter Institute	PRJNA177151	41348
Contig	GCF_000347055.1	GCF_000347055.1	gls454034v01	Leptospira interrogans	#N/A	223	Leptospira_interrogans	Leptospira interrogans str. 2003000735	Leptospira Genomics And Human Health	Leptospira interrogans serovar Icterohaemorrhagiae str. RGA	4893012	4893012	41353	41	223	41353	41	223	1725889	355	4893012	haploid	J. Craig Venter Institute	PRJNA177131	SAMN01801596	41737.8	41218.5	41218.5	Sample name	1133602079150 Leptospira interrogans str. 2003000735 LS454034-PE-IL54-1 Sample	Sample from Leptospira interrogans str. 2003000735	1218579	Leptospira interrogans str. 2003000735	J. Craig Venter Institute	Generic	NA	Generic.1.0	strain	2003000735	NA	NA	live	41627.6	2003000735	current	current	Annotation submitted by J. Craig Venter Institute	PRJNA177131	41348
Contig	GCF_000347095.1	GCF_000347095.1	gls454111v01	Leptospira interrogans	#N/A	239	Leptospira_interrogans	Leptospira interrogans str. UT126	Leptospira interrogans str. UT126 Genome sequencing and assembly	Leptospira interrogans serovar Icterohaemorrhagiae str. RGA	4862914	4862914	32911	41	239	32911	41	239	1706929	35	4862914	haploid	J. Craig Venter Institute	PRJNA74129	SAMN01766539	41737.8	41198.5	41198.5	Sample name	1133446244317 Leptospira interrogans serovar undetermined str. UT126 LS454111-PE-ILI34-2 Sample	Sample from Leptospira interrogans str. UT126	1049940	Leptospira interrogans str. UT126	J. Craig Venter Institute	Generic	NA	Generic.1.0	strain	UT126	NA	NA	live	41627.6	UT126	current	current	Annotation submitted by J. Craig Venter Institute	PRJNA74129	41348
Contig	GCF_000347115.1	GCF_000347115.1	gls454033v01	Leptospira interrogans	#N/A	217	Leptospira_interrogans	Leptospira interrogans str. 2002000632	Leptospira Genomics And Human Health	Leptospira interrogans serovar Icterohaemorrhagiae str. RGA	4896897	4896897	37125	40	217	37125	40	217	1727122	355	4896897	haploid	J. Craig Venter Institute	PRJNA177130	SAMN01801595	41737.8	41218.5	41218.5	Sample name	1133602079148 Leptospira interrogans str. 2002000632 LS454033-PE-IL53-1 Sample	Sample from Leptospira interrogans str. 2002000632	1218578	Leptospira interrogans str. 2002000632	J. Craig Venter Institute	Generic	NA	Generic.1.0	strain	2002000632	NA	NA	live	41627.6	2002000632	current	current	Annotation submitted by J. Craig Venter Institute	PRJNA177130	41348
Contig	GCF_000347135.1	GCF_000347135.1	gls454032v01	Leptospira interrogans	#N/A	224	Leptospira_interrogans	Leptospira interrogans str. 2002000631	Leptospira Genomics And Human Health	Leptospira interrogans serovar Icterohaemorrhagiae str. RGA	4847936	4847936	36430	44	224	36430	44	224	1707242	35	4847936	haploid	J. Craig Venter Institute	PRJNA177129	SAMN01801593	41737.8	41218.5	41218.5	Sample name	1133602079146 Leptospira interrogans str. 2002000631 LS454032-PE-IL52-1 Sample	Sample from Leptospira interrogans str. 2002000631	1218577	Leptospira interrogans str. 2002000631	J. Craig Venter Institute	Generic	NA	Generic.1.0	strain	2002000631	NA	NA	live	41627.6	2002000631	current	current	Annotation submitted by J. Craig Venter Institute	PRJNA177129	41348
Contig	GCF_000347155.1	GCF_000347155.1	gls454197v01	Leptospira interrogans	Pomona	187	Leptospira_interrogans	Leptospira interrogans serovar Pomona str. CSL4002	Leptospira Genomics And Human Health	Leptospira interrogans serovar Icterohaemorrhagiae str. RGA	4591338	4591338	41059	37	187	41059	37	187	1605417	35	4591338	haploid	J. Craig Venter Institute	PRJNA177158	SAMN01801606	41737.8	41218.5	41218.5	Sample name	1133602079170 Leptospira interrogans serovar Pomona str. CSL4002 LS454197-PE-IL50-1 Sample	Sample from Leptospira interrogans serovar Pomona str. CSL4002	1240691	Leptospira interrogans serovar Pomona str. CSL4002	J. Craig Venter Institute	Generic	NA	Generic.1.0	strain	CSL4002	NA	NA	live	41627.6	CSL4002	current	current	Annotation submitted by J. Craig Venter Institute	PRJNA177158	41348
Contig	GCF_000347215.1	GCF_000347215.1	gls454042v01	Leptospira kirschneri	Bim	158	Leptospira_kirschneri	Leptospira kirschneri serovar Bim str. PUO 1247	Leptospira Genomics And Human Health	Leptospira kirschneri serovar Cynopteri str. 3522 CT	4377203	4377203	45376	27	158	45376	27	158	1571432	36	4377203	haploid	J. Craig Venter Institute	PRJNA177132	SAMN01801597	41737.8	41218.5	41218.5	Sample name	1133602079152 Leptospira kirschneri serovar Bim str. PUO 1247 LS454042-PE-IL59-1 Sample	Sample from Leptospira kirschneri serovar Bim str. PUO 1247	1240688	Leptospira kirschneri serovar Bim str. PUO 1247	J. Craig Venter Institute	Generic	NA	Generic.1.0	strain	PUO 1247	NA	NA	live	41627.6	PUO 1247	current	current	Annotation submitted by J. Craig Venter Institute	PRJNA177132	41348
Contig	GCF_000347235.1	GCF_000347235.1	gls454008v01	Leptospira kirschneri	Bulgarica	221	Leptospira_kirschneri	Leptospira kirschneri serovar Bulgarica str. Nikolaevo	Leptospira Genomics And Human Health	Leptospira kirschneri serovar Cynopteri str. 3522 CT	4489381	4489381	38690	34	221	38690	34	221	1631479	365	4489381	haploid	J. Craig Venter Institute	PRJNA177126	SAMN01798240	41737.8	41215.6	41215.6	Sample name	1133515260207 Leptospira kirschneri serovar Bulgarica str. Nikolaevo LS454008-PE-IL41-1 Sample	Sample from Leptospira kirschneri serovar Bulgarica str. Nikolaevo	1240687	Leptospira kirschneri serovar Bulgarica str. Nikolaevo	J. Craig Venter Institute	Generic	NA	Generic.1.0	strain	Nikolaevo	NA	NA	live	41627.6	Nikolaevo	current	current	Annotation submitted by J. Craig Venter Institute	PRJNA177126	41348
Contig	GCF_000347255.1	GCF_000347255.1	gls454075v01	Leptospira interrogans	#N/A	197	Leptospira_interrogans	Leptospira interrogans str. Kito	Leptospira interrogans str. Kito Genome sequencing and assembly	Leptospira interrogans serovar Icterohaemorrhagiae str. RGA	4684013	4684013	41578	35	197	41578	35	197	1637701	35	4684013	haploid	J. Craig Venter Institute	PRJNA167240	SAMN01162021	41737.8	41157.4	41157.4	Sample name	1133274704287 Leptospira interrogans serovar undetermined str. Kito Serogroup Canicola LS454075-PE-IL98-1 Sample	Sample from Leptospira interrogans str. Kito	1193042	Leptospira interrogans str. Kito	J. Craig Venter Institute	Generic	NA	Generic.1.0	strain	Kito	NA	NA	live	41627.6	Kito	current	current	Annotation submitted by J. Craig Venter Institute	PRJNA167240	41348
Contig	GCF_000348015.1	GCF_000348015.1	gls454162v01	Leptospira santarosai	#N/A	285	Leptospira_santarosai	Leptospira santarosai str. CBC1531	Leptospira Genomics And Human Health	Leptospira santarosai serovar Shermani str. LT 821	3835045	3835045	25912	43	285	25912	43	285	1602827	42	3835045	haploid	J. Craig Venter Institute	PRJNA177149	SAMN01919772	41737.8	41318.7	41318.7	Sample name	1134127920164 Leptospira santarosai str. CBC1531 LS454162-PE-IL25-1 Sample	Sample from Leptospira santarosai str. CBC1531	1218594	Leptospira santarosai str. CBC1531	J. Craig Venter Institute	Generic	NA	Generic.1.0	strain	CBC1531	NA	NA	live	41627.6	CBC1531	current	current	Annotation submitted by J. Craig Venter Institute	PRJNA177149	41354
Contig	GCF_000350585.1	GCF_000350585.1	gls454073v01	Leptospira noguchii	#N/A	338	Leptospira_noguchii	Leptospira noguchii str. Cascata	Leptospira noguchii str. Cascata Genome sequencing and assembly	Leptospira noguchii serovar Panama str. CZ214	4547785	4547785	21776	64	338	21776	64	338	1625732	355	4547785	haploid	J. Craig Venter Institute	PRJNA167238	SAMN01162017	41737.8	41157.4	41157.4	Sample name	1133274704283 Leptospira noguchii serovar undetermined str. Cascata Serogroup Bataviae LS454073-PE-IL93-1 Sample	Sample from Leptospira noguchii str. Cascata	1193054	Leptospira noguchii str. Cascata	J. Craig Venter Institute	Generic	NA	Generic.1.0	strain	Cascata	NA	NA	live	41627.6	Cascata	current	current	Annotation submitted by J. Craig Venter Institute	PRJNA167238	41367
Contig	GCF_000350605.1	GCF_000350605.1	gls454074v01	Leptospira noguchii	#N/A	300	Leptospira_noguchii	Leptospira noguchii str. Hook	Leptospira noguchii str. Hook Genome sequencing and assembly	Leptospira noguchii serovar Panama str. CZ214	4545395	4545395	24154	55	300	24154	55	300	1616385	355	4545395	haploid	J. Craig Venter Institute	PRJNA167239	SAMN01162022	41737.8	41157.4	41157.4	Sample name	1133274704285 Leptospira noguchii serovar undetermined str. Hook Serogroup Australis LS454074-PE-IL95-1 Sample	Sample from Leptospira noguchii str. Hook	1193055	Leptospira noguchii str. Hook	J. Craig Venter Institute	Generic	NA	Generic.1.0	strain	Hook	NA	NA	live	41627.6	Hook	current	current	Annotation submitted by J. Craig Venter Institute	PRJNA167239	41367
Contig	GCF_000353225.1	GCF_000353225.1	CA_glsol174	Leptospira borgpetersenii	Javanica	93	Leptospira_borgpetersenii	Leptospira borgpetersenii serovar Javanica str. L0066	Leptospira Genomics And Human Health	Leptospira borgpetersenii serovar Javanica	3879562	3879562	82820	14	93	82820	14	93	1556037	40	3879562	haploid	J. Craig Venter Institute	PRJNA189020	SAMN01920625	41737.8	41319.4	41319.4	Sample name	1134129726229 Leptospira kirschneri serovar Grippotyphosa str. UT130 LSOL174-PE-IL78-1 Sample	Sample from Leptospira borgpetersenii serovar Javanica str. L0066	1291207	Leptospira borgpetersenii serovar Javanica str. L0066	J. Craig Venter Institute	Generic	NA	Generic.1.0	strain	L0066	NA	NA	live	41627.6	L0066	current	current	NA	PRJNA189020	41334
Contig	GCF_000355135.1	GCF_000355135.1	CA_glsol077	Leptospira borgpetersenii	Hardjo-bovis	187	Leptospira_borgpetersenii	Leptospira borgpetersenii serovar Hardjo-bovis str. Sponselee	Leptospira borgpetersenii serovar Hardjo-bovis str. Sponselee Genome sequencing and assembly	Leptospira borgpetersenii serovar Javanica	3755643	3755643	32590	34	187	32590	34	187	1511484	40	3755643	haploid	J. Craig Venter Institute	PRJNA191805	SAMN01994529	41737.8	41362.6	41362.6	Sample name	1134592563012 Leptospira borgpetersenii serovar Hardjo-bovis str. Sponselee LSOL078-PE-ILI24-1 Sample	Sample from Leptospira borgpetersenii serovar Hardjo-bovis str. Sponselee	1303729	Leptospira borgpetersenii serovar Hardjo-bovis str. Sponselee	J. Craig Venter Institute	Generic	NA	Generic.1.0	strain	Sponselee	NA	NA	live	41627.6	Sponselee	current	current	NA	PRJNA191805	41370
Scaffold	GCF_000612525.2	GCF_000612525.2	M77v1	Leptospira interrogans	Manilae	240	Leptospira_interrogans	Leptospira interrogans serovar Manilae	Leptospira interrogans serovar Manilae strain:mutant m77 Genome sequencing and assembly	Leptospira interrogans	4628941	4622944	37993	40	191	54166	30	191	1617175	35	4622937	haploid	INSTITUT PASTEUR	PRJNA240265	SAMN02673560	43667.1	41704	41704.1	Sample name	m77	Microbe sample from Leptospira interrogans serovar Manilae	214675	Leptospira interrogans serovar Manilae	INSTITUT PASTEUR	Microbe, viral or environmental	NA	Microbe.1.0	strain	mutant m77	collection_date	04-11-2012	live	41704.1	mutant m77	current	current	NCBI Prokaryotic Genome Annotation Pipeline (PGAP)	PRJNA240265	41733
Contig	GCF_000758025.1	GCF_000758025.1	ASM75802v1	Leptospira interrogans	Lai	415	Leptospira_interrogans	Leptospira interrogans serovar Lai	Leptospira interrogans serovar Lai type Langkawi str. SR61 genome sequencing	Leptospira interrogans serovar Icterohaemorrhagiae str. RGA	4891582	4891582	35514	44	415	35514	44	415	1719251	35	4891582	haploid	University of Hyderabad	PRJNA255705	SAMN02928167	41949.7	41839.4	41839.4	Sample name	nal61	Leptospira interrogans serovar Lai type Langkawi str. SR61	57678	Leptospira interrogans serovar Lai	University of Hyderabad	Microbe, viral or environmental	PRJNA255705	Microbe.1.0	strain	SR61	collection_date	2008	live	41839.4	SR61	current	current	NCBI Prokaryotic Genome Annotation Pipeline (PGAP)	PRJNA255705	41907
Contig	GCF_000758045.1	GCF_000758045.1	ASM75804v1	Leptospira borgpetersenii	Ballum	212	Leptospira_borgpetersenii	Leptospira borgpetersenii serovar Ballum	Leptospira borgpetersenii serovar Ballum strain:Muis5 Genome sequencing and assembly	Leptospira borgpetersenii serovar Javanica	3887643	3887643	53113	25	212	53113	25	212	1555378	40	3887643	haploid	University of Hyderabad	PRJNA255706	SAMN02928168	41949.7	41839.5	41839.5	Sample name	nal2638	Leptospira borgpetersenii str. Muis5	280505	Leptospira borgpetersenii serovar Ballum	University of Hyderabad	Microbe, viral or environmental	PRJNA255706	Microbe.1.0	strain	Muis5	collection_date	2008	live	41839.5	Muis5	current	current	NCBI Prokaryotic Genome Annotation Pipeline (PGAP)	PRJNA255706	41907
Scaffold	GCF_000772835.2	GCF_000772835.2	ASM77283v2	Leptospira kirschneri	Mozdok	180	Leptospira_kirschneri	Leptospira kirschneri serovar Mozdok	Leptospira kirschneri serovar Mozdok strain:61H Genome sequencing and assembly	Leptospira kirschneri serovar Cynopteri str. 3522 CT	4483346	4481464	45311	31	174	45618	30	174	1610381	36	4481213	haploid	Universidade Federal de Pelotas	PRJNA264469	SAMN03135151	44251.4	41934	41934.4	Sample name	61H	Pathogen: clinical or host-associated sample from Leptospira kirschneri serovar Mozdok	437752	Leptospira kirschneri serovar Mozdok	Universidade Federal de Pelotas	Pathogen.cl	PRJNA264469	Pathogen.cl.1.0	strain	61H	collected_by	UFPel	live	41934.4	61H	current	current	Annotation submitted by Universidade Federal de Pelotas	PRJNA264469	42241
Complete Genome	GCF_000941035.1	GCF_000941035.1	ASM94103v1	Leptospira interrogans	Linhai	5	Leptospira_interrogans	Leptospira interrogans serovar Linhai str. 56609	Leptospira interrogans serovar Linhai str. 56609 Genome sequencing	Leptospira interrogans	4915652	4915652	4331770	1	5	4331770	1	5	1722710	35	4915652	haploid	Department of Medical Microbiology and Parasitology, Institutes of Medical Science, Shanghai Jiao Tong University School of Medicine	PRJNA217894	SAMN03375751	42061.3	42061.3	42061.3	NA	gb|CP006725	Sample from Leptospira interrogans serovar Linhai str. 56609	1395589	Leptospira interrogans serovar Linhai str. 56609	Medical Science, Shanghai Jiao Tong University School of Medicine, Medical Microbiology and Parasitology	Generic	PRJNA217894	Generic.1.0	strain	56609	serovar	Linhai	live	42061.3	56609	current	current	Annotation submitted by Department of Medical Microbiology and Parasitology, Institutes of Medical Science, Shanghai Jiao Tong University School of Medicine	PRJNA217894	42067
Chromosome	GCF_000988105.2	GCF_000988105.2	ASM98810v2	Leptospira santarosai	#N/A	60	Leptospira_santarosai	Leptospira santarosai	Leptospira santarosai strain:U160 Genome sequencing and assembly	Leptospira santarosai serovar Shermani str. LT 821	4089431	4084611	146405	7	2	3768600	1	2	1707472	42	4083551	haploid	Universidade Federal de Pelotas	PRJNA280847	SAMN03470253	43663.4	42104	42104.3	Sample name	U160	Pathogen: clinical or host-associated sample from Leptospira santarosai	28183	Leptospira santarosai	Universidade Federal de Pelotas	Pathogen.cl	NA	Pathogen.cl.1.0	strain	U160	collected_by	Universidade Federal Fluminense	live	42104.5	U160	current	current	Annotation submitted by Universidade Federal de Pelotas	PRJNA280847	43185
Chromosome	GCF_001008325.2	GCF_001008325.2	ASM100832v2	Leptospira santarosai	#N/A	104	Leptospira_santarosai	Leptospira santarosai	Leptospira santarosai strain:U233 Genome sequencing and assembly	Leptospira santarosai serovar Shermani str. LT 821	3940332	3939267	119109	11	2	3605957	1	2	1653169	42	3938898	haploid	Universidade Federal de Pelotas	PRJNA280849	SAMN03470256	43663.4	42104	42104.3	Sample name	U233	Pathogen: clinical or host-associated sample from Leptospira santarosai	28183	Leptospira santarosai	Universidade Federal de Pelotas	Pathogen.cl	NA	Pathogen.cl.1.0	strain	U233	collected_by	Universidade Federal Fluminense	live	42104.5	U233	current	current	Annotation submitted by Universidade Federal de Pelotas	PRJNA280849	43196
Chromosome	GCF_001008335.2	GCF_001008335.2	ASM100833v2	Leptospira santarosai	#N/A	125	Leptospira_santarosai	Leptospira santarosai	Leptospira santarosai strain:U164 Genome sequencing and assembly	Leptospira santarosai serovar Shermani str. LT 821	4060207	4047927	81762	15	2	3730310	1	2	1695282	42	4047644	haploid	Universidade Federal de Pelotas	PRJNA280848	SAMN03470254	43663.4	42104	42104.3	Sample name	U164	Pathogen: clinical or host-associated sample from Leptospira santarosai	28183	Leptospira santarosai	Universidade Federal de Pelotas	Pathogen.cl	NA	Pathogen.cl.1.0	strain	U164	collected_by	Universidade Federal Fluminense	live	42104.5	U164	current	current	Annotation submitted by Universidade Federal de Pelotas	PRJNA280848	43194
Complete Genome	GCF_001010765.1	GCF_001010765.1	ASM101076v1	Leptospira interrogans	Bratislava	2	Leptospira_interrogans	Leptospira interrogans serovar Bratislava	Leptospira interrogans serovar Bratislava Genome sequencing	Leptospira interrogans	4721584	4721584	4370471	1	2	4370471	1	2	1653828	35	4721584	haploid	USDA, ARS, National Animal Disease Center	PRJNA269972	SAMN03259167	44255.1	41984	41983.6	Sample name	Lint Brat PigK151	Leptospira interrogans serovar Bratislava str. PigK151 clinical isolate As 05 115	338215	Leptospira interrogans serovar Bratislava	USDA, ARS, National Animal Disease Center	Microbe, viral or environmental	PRJNA269972	Microbe.1.0	isolate	AS 05 115	strain	PigK151	live	42144.3	PigK151	current	current	NCBI Prokaryotic Genome Annotation Pipeline (PGAP)	PRJNA269972	42144
Scaffold	GCF_001022315.1	GCF_001022315.1	ASM102231v1	Leptospira interrogans	Muenchen	163	Leptospira_interrogans	Leptospira interrogans serovar Muenchen	Leptospira interrogans serovar Muenchen strain:acegua Genome sequencing and assembly	Leptospira interrogans serovar Icterohaemorrhagiae str. RGA	4647713	4646027	63489	20	158	63489	20	158	1629656	35	4645810	haploid	UFPel	PRJNA283268	SAMN03610058	44251.4	42130	42130.6	Sample name	Leptospira Acegua	Pathogen: clinical or host-associated sample from Leptospira interrogans serovar Muenchen	436145	Leptospira interrogans serovar Muenchen	UFPel	Pathogen.cl	PRJNA283268	Pathogen.cl.1.0	strain	acegua	serovar	Muenchen	live	42164.4	acegua	current	current	Annotation submitted by UFPel	PRJNA283268	42164
Complete Genome	GCF_001047635.1	GCF_001047635.1	ASM104763v1	Leptospira interrogans	Manilae	3	Leptospira_interrogans	Leptospira interrogans serovar Manilae	Leptospira interrogans serovar Manilae strain UP-MMC-NIID low-passage virulent variant genome sequencing and assembly	Leptospira interrogans	4667405	4667405	4238972	1	3	4238972	1	3	1633119	35	4667405	haploid	Okinawa Institute of Advanced Sciences	PRJNA287300	SAMN03780437	43608.7	42173	42173.1	Sample name	Leptospira interrogans serovar Manilae strain UP-MMC-NIID low-passage virulent variant	Pathogen: clinical or host-associated sample from Leptospira interrogans serovar Manilae strain UP-MMC-NIID low-passage virulent variant	214675	Leptospira interrogans serovar Manilae	Okinawa Institute of Advanced Sciences	Pathogen.cl	PRJNA287300	Pathogen.cl.1.0	strain	UP-MMC-NIID LP	collected_by	Department of Molecular Bacteriology and Immunology, Graduate School of Medicine, University of the Ryukyus	live	42173.1	UP-MMC-NIID LP	current	current	NCBI Prokaryotic Genome Annotation Pipeline (PGAP)	PRJNA287300	42193
Complete Genome	GCF_001047655.1	GCF_001047655.1	ASM104765v1	Leptospira interrogans	Manilae	3	Leptospira_interrogans	Leptospira interrogans serovar Manilae	Leptospira interrogans serovar Manilae strain UP-MMC-NIID high-passage avirulent variant genome sequencing and assembly	Leptospira interrogans	4667354	4667354	4238922	1	3	4238922	1	3	1633100	35	4667354	haploid	Okinawa Institute of Advanced Sciences	PRJNA287301	SAMN03780438	43608.7	42173	42173.1	Sample name	Leptospira interrogans serovar Manilae strain UP-MMC-NIID high-passage avirulent variant	Pathogen: clinical or host-associated sample from Leptospira interrogans serovar Manilae strain UP-MMC-NIID high-passage avirulent variant	214675	Leptospira interrogans serovar Manilae	Okinawa Institute of Advanced Sciences	Pathogen.cl	PRJNA287301	Pathogen.cl.1.0	strain	UP-MMC-NIID HP	collected_by	Department of Molecular Bacteriology and Immunology, Graduate School of Medicine, University of the Ryukyus	live	42173.1	UP-MMC-NIID HP	current	current	NCBI Prokaryotic Genome Annotation Pipeline (PGAP)	PRJNA287301	42193
Scaffold	GCF_001276935.1	GCF_001276935.1	ASM127693v1	Leptospira noguchii	#N/A	331	Leptospira_noguchii	Leptospira noguchii	Whole genome analysis of Brazilian Leptospira noguchii serogroup Panama strain U73	Leptospira noguchii serovar Panama str. CZ214	4760980	4759940	21513	74	279	24125	65	279	1696056	355	4751137	haploid	Universidade Federal Fluminense	PRJNA291201	SAMN03943765	42220.6	42215.5	42214.6	Sample name	U73	Leptospira noguchii serogroup Panama strain U73	28182	Leptospira noguchii	School of Veterinary Medicine and Animal Science / University of Sao Paulo	Pathogen.cl	PRJNA291201	Pathogen.cl.1.0	strain	U73	serogroup	Panama	live	42215.5	U73	suppressed	current	NA	PRJNA291201	42247
Contig	GCF_001292605.1	GCF_001292605.1	ASM129260v1	Leptospira interrogans	#N/A	106	Leptospira_interrogans	Leptospira interrogans	Leptospira interrogans strain:Prea Genome sequencing and assembly	Leptospira interrogans serovar Icterohaemorrhagiae str. RGA	4441322	4441322	46508	31	106	46508	31	106	-	-	-	haploid	Universidade Federal de Pelotas	PRJNA293766	SAMN04009303	42249.4	42240.6	42240.4	Sample name	Prea	Pathogen: clinical or host-associated sample from Leptospira interrogans	173	Leptospira interrogans	Universidade Federal de Pelotas	Pathogen.cl	NA	Pathogen.cl.1.0	isolation_source	missing	collection_date	2013	live	42244.4	Prea	suppressed	current	Annotation submitted by Universidade Federal de Pelotas	PRJNA293766	42263
Chromosome	GCF_001292615.2	GCF_001292615.2	ASM129261v2	Leptospira interrogans	#N/A	55	Leptospira_interrogans	Leptospira interrogans	Leptospira interrogans strain:RCA Genome sequencing and assembly	Leptospira interrogans	4592899	4579391	170658	10	2	4241665	1	2	-	-	-	haploid	Universidade Federal de Pelotas	PRJNA293764	SAMN04009307	42249.4	42240.6	42240.4	Sample name	RCA	Pathogen: clinical or host-associated sample from Leptospira interrogans	173	Leptospira interrogans	Universidade Federal de Pelotas	Pathogen.cl	NA	Pathogen.cl.1.0	isolation_source	blood	collection_date	2013	live	42244.4	RCA	suppressed	current	NCBI Prokaryotic Genome Annotation Pipeline (PGAP)	PRJNA293764	42947
Contig	GCF_001292685.1	GCF_001292685.1	ASM129268v1	Leptospira interrogans	#N/A	160	Leptospira_interrogans	Leptospira interrogans	Leptospira interrogans strain:Capivara Genome sequencing and assembly	Leptospira interrogans serovar Icterohaemorrhagiae str. RGA	4513890	4513890	45526	31	160	45526	31	160	-	-	-	haploid	Universidade Federal de Pelotas	PRJNA293768	SAMN04009327	43663.4	42240	42240.4	Sample name	Capivara	Pathogen: clinical or host-associated sample from Leptospira interrogans	173	Leptospira interrogans	Universidade Federal de Pelotas	Pathogen.cl	NA	Pathogen.cl.1.0	isolation_source	Pelotas	collection_date	2012	live	42244.4	Capivara	suppressed	current	Annotation submitted by Universidade Federal de Pelotas	PRJNA293768	42263
Complete Genome	GCF_001293065.1	GCF_001293065.1	ASM129306v1	Leptospira interrogans	Hardjo	2	Leptospira_interrogans	Leptospira interrogans serovar Hardjo str. Norma	Leptospira interrogans serovar Hardjo (subtype hardjoprajitno) strain Norma Genome sequencing	Leptospira interrogans	4762150	4762150	4406718	1	2	4406718	1	2	1667583	35	4762149	haploid	Federal University of Minas Gerais	PRJNA185511	SAMN03853357	42250.4	42194.8	42194.8	Sample name	Norma	Leptospira interrogans serovar Hardjo str. Norma clinical isolate from female cattle in livestock leptospirosis outbreak;Bacterial whole genome sequence from bacteria isolated from urine of infected cattle	1279460	Leptospira interrogans serovar Hardjo str. Norma	Preventive Veterinary Medicine	Pathogen.cl	NA	Pathogen.cl.1.0	isolate	Cattle	strain	Norma	live	42250.4	Norma	current	current	Annotation submitted by Federal University of Minas Gerais	PRJNA185511	42264
Contig	GCF_001401895.1	GCF_001401895.1	ASM140189v1	Leptospira kirschneri	Mozdok	44	Leptospira_kirschneri	Leptospira kirschneri serovar Mozdok	Whole genome analysis of Brazilian Leptospira kirschneri serogroup Pomona serovar Mozdok strain M36/05.	Leptospira kirschneri serovar Cynopteri str. 3522 CT	4459917	4459917	240473	7	44	240473	7	44	1601225	36	4459864	haploid	School of Veterinary Medicine and Animal Science / University of Sao Paulo	PRJNA298236	SAMN04156848	43608.7	42285	42285.6	Sample name	M36/05	Whole genome analysis of Brazilian Leptospira kirschneri serogroup Pomona serovar Mozdok strain M36/05.	437752	Leptospira kirschneri serovar Mozdok	School of Veterinary Medicine and Animal Science / University of Sao Paulo	Pathogen.cl	PRJNA298236	Pathogen.cl.1.0	strain	M36/05	collected_by	FMVZ-USP	live	42285.8	M36/05	current	current	NCBI Prokaryotic Genome Annotation Pipeline (PGAP)	PRJNA298236	42298
Contig	GCF_001412475.2	GCF_001412475.2	ASM141247v2	Leptospira interrogans	Canicola	47	Leptospira_interrogans	Leptospira interrogans serovar Canicola	Whole genome analysis of Leptospira interrogans serovar Canicola Brazilian strains	Leptospira interrogans serovar Icterohaemorrhagiae str. RGA	4744267	4744267	200355	9	47	200355	9	47	1660756	35	4744123	haploid	School of Veterinary Medicine and Animal Science / University of Sao Paulo	PRJNA287446	SAMN03783264	43608.7	42185	42174.6	Sample name	LO-4	Pathogen: clinical or host-associated sample from Leptospira interrogans serovar Canicola	211880	Leptospira interrogans serovar Canicola	School of Veterinary Medicine and Animal Science / University of Sao Paulo	Pathogen.cl	PRJNA287446	Pathogen.cl.1.0	collected_by	FMVZ-USP	collection_date	2000	live	42185.4	LO-4	current	current	NCBI Prokaryotic Genome Annotation Pipeline (PGAP)	PRJNA287446	42752
Contig	GCF_001417585.1	GCF_001417585.1	ASM141758v1	Leptospira interrogans	Canicola	319	Leptospira_interrogans	Leptospira interrogans serovar Canicola	Whole genome analysis of Leptospira interrogans serovar Canicola Brazilian strains	Leptospira interrogans serovar Icterohaemorrhagiae str. RGA	4696320	4696320	24740	55	319	24740	55	319	1649542	35	4695686	haploid	School of Veterinary Medicine and Animal Science / University of Sao Paulo	PRJNA287446	SAMN03783263	43608.7	42185	42174.6	Sample name	LO-3	Pathogen: clinical or host-associated sample from Leptospira interrogans serovar Canicola	211880	Leptospira interrogans serovar Canicola	School of Veterinary Medicine and Animal Science / University of Sao Paulo	Pathogen.cl	PRJNA287446	Pathogen.cl.1.0	strain	LO-3	collected_by	FMVZ-USP	live	42185.4	LO-3	current	current	NA	PRJNA287446	42303
Chromosome	GCF_001443305.1	GCF_001443305.1	ASM144330v1	Leptospira interrogans	Hardjo-prajitno	66	Leptospira_interrogans	Leptospira interrogans serovar Hardjo-prajitno	Leptospira interrogans serovar Hardjo (Hardjoprajitno) genome sequencing and assembly	Leptospira interrogans	4692322	4662732	174697	10	2	4339653	1	2	1632151	35	4662723	haploid	INDICASAT-AIP	PRJNA296687	SAMN04102139	44461.4	42269	42269.6	Sample name	Leptospira interrogans serovar Hardjo lab strain	Leptospira interrogans serovar Hardjo (Hardjoprajitno)	38347	Leptospira interrogans serovar Hardjo-prajitno	INDICASAT-AIP	Pathogen.cl	NA	Pathogen.cl.1.0	strain	Hardjoprajitno	collected_by	Unknown	live	42321.5	Hardjoprajitno	current	current	Annotation submitted by INDICASAT-AIP	PRJNA296687	42321
Complete Genome	GCF_001444465.1	GCF_001444465.1	ASM144446v1	Leptospira borgpetersenii	Ballum	4	Leptospira_borgpetersenii	Leptospira borgpetersenii serovar Ballum	Leptospira borgpetersenii serovar Ballum strain:56604 Genome sequencing	Leptospira borgpetersenii serovar Javanica	4037579	4037579	3550837	1	4	3550837	1	4	1622813	40	4037576	haploid	Shanghai Jiao Tong University School of Medicine	PRJNA287732	SAMN03785545	44251.4	42327	42177.9	Sample name	Leptospira borgpetersenii serogroup Ballum serovar Ballum strain 56604	Pathogen: clinical or host-associated sample from Leptospira borgpetersenii serovar Ballum	280505	Leptospira borgpetersenii serovar Ballum	Shanghai Jiao Tong University School of Medicine	Pathogen.cl	NA	Pathogen.cl.1.0	strain	56604	collected_by	China CDC	live	42327.3	56604	current	current	Annotation submitted by Shanghai Jiao Tong University School of Medicine	PRJNA287732	42325
Contig	GCF_001542585.1	GCF_001542585.1	ASM154258v1	Leptospira interrogans	#N/A	295	Leptospira_interrogans	Leptospira interrogans	Leptospira interrogans Genome sequencing and assembly	Leptospira interrogans serovar Icterohaemorrhagiae str. RGA	4625919	4625919	32265	46	295	32265	46	295	1617113	35	4625919	haploid	MERIAL	PRJNA301003	SAMN04231379	44461.4	42311	42311.5	Sample name	LA702	Pathogen: clinical or host-associated sample from Leptospira interrogans	173	Leptospira interrogans	MERIAL	Pathogen.cl	PRJNA301003	Pathogen.cl.1.0	strain	702	collected_by	MERIAL	live	42312.3	702	current	current	Annotation submitted by MERIAL	PRJNA301003	42396
Contig	GCF_001542605.1	GCF_001542605.1	ASM154260v1	Leptospira interrogans	#N/A	274	Leptospira_interrogans	Leptospira interrogans	Leptospira interrogans Genome sequencing and assembly	Leptospira interrogans serovar Icterohaemorrhagiae str. RGA	4627169	4627169	33971	43	274	33971	43	274	1617557	35	4627169	haploid	MERIAL	PRJNA301003	SAMN04235587	44461.4	42312	42312.1	Sample name	LA733	Pathogen: clinical or host-associated sample from Leptospira interrogans	173	Leptospira interrogans	MERIAL	Pathogen.cl	NA	Pathogen.cl.1.0	strain	733	collected_by	MERIAL	live	42312.5	733	current	current	Annotation submitted by MERIAL	PRJNA301003	42396
Contig	GCF_001567645.1	GCF_001567645.1	ASM156764v1	Leptospira interrogans	#N/A	280	Leptospira_interrogans	Leptospira interrogans	Leptospira interrogans Genome sequencing and assembly	Leptospira interrogans serovar Icterohaemorrhagiae str. RGA	4715808	4715808	34776	45	280	34776	45	280	1651581	35	4715808	haploid	Chinese National Human Genome Center at Shanghai	PRJNA257237	SAMN02949576	41880.7	41852.2	41852.2	Sample name	LH78Shuang4	Pathogen: clinical or host-associated sample from Leptospira interrogans	173	Leptospira interrogans	Chinese National Human Genome Center at Shanghai	Pathogen.cl	NA	Pathogen.cl.1.0	strain	H78Shuang4	host_disease	Leptospirosis	live	41880.7	H78Shuang4	current	current	NA	PRJNA257237	42424
Contig	GCF_001567655.1	GCF_001567655.1	ASM156765v1	Leptospira interrogans	#N/A	255	Leptospira_interrogans	Leptospira interrogans	Leptospira interrogans Genome sequencing and assembly	Leptospira interrogans	4620362	4620362	33333	42	255	33333	42	255	1614356	35	4620362	haploid	Chinese National Human Genome Center at Shanghai	PRJNA257237	SAMN02949560	43629.6	41852	41852.1	Sample name	L56673	Pathogen: clinical or host-associated sample from Leptospira interrogans	173	Leptospira interrogans	Chinese National Human Genome Center at Shanghai	Pathogen.cl	NA	Pathogen.cl.1.0	strain	56673	host_disease	Leptospirosis	live	41880.7	56673	current	current	NA	PRJNA257237	42424
Contig	GCF_001567675.1	GCF_001567675.1	ASM156767v1	Leptospira interrogans	#N/A	235	Leptospira_interrogans	Leptospira interrogans	Leptospira interrogans Genome sequencing and assembly	Leptospira interrogans serovar Icterohaemorrhagiae str. RGA	4618420	4618420	34852	38	235	34852	38	235	1613774	35	4618420	haploid	Chinese National Human Genome Center at Shanghai	PRJNA257237	SAMN02949559	43629.6	41852	41852.1	Sample name	L56666	Pathogen: clinical or host-associated sample from Leptospira interrogans	173	Leptospira interrogans	Chinese National Human Genome Center at Shanghai	Pathogen.cl	NA	Pathogen.cl.1.0	strain	56666	host_disease	Leptospirosis	live	41880.7	56666	current	current	NA	PRJNA257237	42424
Contig	GCF_001567705.1	GCF_001567705.1	ASM156770v1	Leptospira interrogans	#N/A	213	Leptospira_interrogans	Leptospira interrogans	Leptospira interrogans Genome sequencing and assembly	Leptospira interrogans serovar Icterohaemorrhagiae str. RGA	4533171	4533171	40376	33	213	40376	33	213	1585214	35	4533171	haploid	Chinese National Human Genome Center at Shanghai	PRJNA257237	SAMN02947410	43629.6	41850	41850.9	Sample name	L56678	Pathogen: clinical or host-associated sample from Leptospira interrogans	173	Leptospira interrogans	Chinese National Human Genome Center at Shanghai	Pathogen.cl	NA	Pathogen.cl.1.0	strain	56678	host_disease	Leptospirosis	live	41880.7	56678	current	current	NA	PRJNA257237	42424
Contig	GCF_001567725.1	GCF_001567725.1	ASM156772v1	Leptospira interrogans	#N/A	348	Leptospira_interrogans	Leptospira interrogans	Leptospira interrogans Genome sequencing and assembly	Leptospira interrogans serovar Icterohaemorrhagiae str. RGA	4798825	4798825	27823	51	348	27823	51	348	1686684	35	4798825	haploid	Chinese National Human Genome Center at Shanghai	PRJNA257237	SAMN02949561	43629.6	41852	41852.1	Sample name	L200040	Pathogen: clinical or host-associated sample from Leptospira interrogans	173	Leptospira interrogans	Chinese National Human Genome Center at Shanghai	Pathogen.cl	NA	Pathogen.cl.1.0	strain	200040	host_disease	Leptospirosis	live	41880.7	200040	current	current	NA	PRJNA257237	42424
Contig	GCF_001567735.1	GCF_001567735.1	ASM156773v1	Leptospira interrogans	#N/A	338	Leptospira_interrogans	Leptospira interrogans	Leptospira interrogans Genome sequencing and assembly	Leptospira interrogans	4771963	4771963	33167	47	338	33167	47	338	1669140	35	4771963	haploid	Chinese National Human Genome Center at Shanghai	PRJNA257237	SAMN02949562	43629.6	41852	41852.1	Sample name	L200509	Pathogen: clinical or host-associated sample from Leptospira interrogans	173	Leptospira interrogans	Chinese National Human Genome Center at Shanghai	Pathogen.cl	NA	Pathogen.cl.1.0	strain	200509	host_disease	Leptospirosis	live	41880.7	200509	current	current	NA	PRJNA257237	42424
Contig	GCF_001567745.1	GCF_001567745.1	ASM156774v1	Leptospira interrogans	#N/A	287	Leptospira_interrogans	Leptospira interrogans	Leptospira interrogans Genome sequencing and assembly	Leptospira interrogans serovar Icterohaemorrhagiae str. RGA	4784356	4784356	34846	40	287	34846	40	287	1672731	35	4784356	haploid	Chinese National Human Genome Center at Shanghai	PRJNA257237	SAMN02949568	41880.7	41852.1	41852.1	Sample name	LCMCC-1	Pathogen: clinical or host-associated sample from Leptospira interrogans	173	Leptospira interrogans	Chinese National Human Genome Center at Shanghai	Pathogen.cl	NA	Pathogen.cl.1.0	strain	CMCC-1	host_disease	Leptospirosis	live	41880.7	CMCC-1	current	current	NA	PRJNA257237	42424
Contig	GCF_001567785.1	GCF_001567785.1	ASM156778v1	Leptospira interrogans	#N/A	288	Leptospira_interrogans	Leptospira interrogans	Leptospira interrogans Genome sequencing and assembly	Leptospira interrogans serovar Icterohaemorrhagiae str. RGA	4631104	4631104	31816	47	288	31816	47	288	1616349	35	4631104	haploid	Chinese National Human Genome Center at Shanghai	PRJNA257237	SAMN02949572	41880.7	41852.2	41852.2	Sample name	LCMCC-3	Pathogen: clinical or host-associated sample from Leptospira interrogans	173	Leptospira interrogans	Chinese National Human Genome Center at Shanghai	Pathogen.cl	NA	Pathogen.cl.1.0	strain	CMCC-3	host_disease	Leptospirosis	live	41880.7	CMCC-3	current	current	NA	PRJNA257237	42424
Contig	GCF_001567805.1	GCF_001567805.1	ASM156780v1	Leptospira interrogans	#N/A	325	Leptospira_interrogans	Leptospira interrogans	Leptospira interrogans Genome sequencing and assembly	Leptospira interrogans serovar Icterohaemorrhagiae str. RGA	4758101	4758101	34286	46	325	34286	46	325	1667245	35	4758101	haploid	Chinese National Human Genome Center at Shanghai	PRJNA257237	SAMN02949578	43629.6	41852	41852.2	Sample name	LJ50	Pathogen: clinical or host-associated sample from Leptospira interrogans	173	Leptospira interrogans	Chinese National Human Genome Center at Shanghai	Pathogen.cl	NA	Pathogen.cl.1.0	strain	J50	host_disease	Leptospirosis	live	41880.7	J50	suppressed	current	NA	PRJNA257237	42424
Contig	GCF_001567815.1	GCF_001567815.1	ASM156781v1	Leptospira interrogans	#N/A	137	Leptospira_interrogans	Leptospira interrogans	Leptospira interrogans Genome sequencing and assembly	Leptospira interrogans serovar Icterohaemorrhagiae str. RGA	4888434	4888434	130308	13	137	130308	13	137	1723724	355	4888434	haploid	Chinese National Human Genome Center at Shanghai	PRJNA257237	SAMN02947765	43629.6	41851	41851.1	Sample name	L20046	Pathogen: clinical or host-associated sample from Leptospira interrogans	173	Leptospira interrogans	Chinese National Human Genome Center at Shanghai	Pathogen.cl	NA	Pathogen.cl.1.0	strain	20046	host_disease	Leptospirosis	live	41880.7	20046	suppressed	current	NA	PRJNA257237	42424
Contig	GCF_001567825.1	GCF_001567825.1	ASM156782v1	Leptospira interrogans	#N/A	234	Leptospira_interrogans	Leptospira interrogans	Leptospira interrogans Genome sequencing and assembly	Leptospira interrogans serovar Icterohaemorrhagiae str. RGA	4619992	4619992	34657	38	234	34657	38	234	1614269	35	4619992	haploid	Chinese National Human Genome Center at Shanghai	PRJNA257237	SAMN02949574	43629.6	41852	41852.2	Sample name	LG32	Pathogen: clinical or host-associated sample from Leptospira interrogans	173	Leptospira interrogans	Chinese National Human Genome Center at Shanghai	Pathogen.cl	NA	Pathogen.cl.1.0	strain	G32	host_disease	Leptospirosis	live	41880.7	G32	current	current	NA	PRJNA257237	42424
Contig	GCF_001567835.1	GCF_001567835.1	ASM156783v1	Leptospira interrogans	#N/A	361	Leptospira_interrogans	Leptospira interrogans	Leptospira interrogans Genome sequencing and assembly	Leptospira interrogans serovar Icterohaemorrhagiae str. RGA	4692957	4692957	31926	49	361	31926	49	361	1643104	35	4692957	haploid	Chinese National Human Genome Center at Shanghai	PRJNA257237	SAMN02949532	43629.6	41852	41852	Sample name	L56612	Pathogen: clinical or host-associated sample from Leptospira interrogans	173	Leptospira interrogans	Chinese National Human Genome Center at Shanghai	Pathogen.cl	NA	Pathogen.cl.1.0	strain	56612	host_disease	Leptospirosis	live	41880.7	56612	current	current	NA	PRJNA257237	42424
Contig	GCF_001567885.1	GCF_001567885.1	ASM156788v1	Leptospira interrogans	#N/A	221	Leptospira_interrogans	Leptospira interrogans	Leptospira interrogans Genome sequencing and assembly	Leptospira interrogans serovar Icterohaemorrhagiae str. RGA	4534074	4534074	40060	33	221	40060	33	221	1585522	35	4534074	haploid	Chinese National Human Genome Center at Shanghai	PRJNA257237	SAMN02949533	43629.6	41852	41852	Sample name	L56618	Pathogen: clinical or host-associated sample from Leptospira interrogans	173	Leptospira interrogans	Chinese National Human Genome Center at Shanghai	Pathogen.cl	NA	Pathogen.cl.1.0	strain	56618	host_disease	Leptospirosis	live	41880.7	56618	current	current	NA	PRJNA257237	42424
Contig	GCF_001567895.1	GCF_001567895.1	ASM156789v1	Leptospira interrogans	#N/A	282	Leptospira_interrogans	Leptospira interrogans	Leptospira interrogans Genome sequencing and assembly	Leptospira interrogans serovar Icterohaemorrhagiae str. RGA	4639972	4639972	31183	48	282	31183	48	282	1622015	35	4639972	haploid	Chinese National Human Genome Center at Shanghai	PRJNA257237	SAMN02949539	43629.6	41852	41852	Sample name	L56626	Pathogen: clinical or host-associated sample from Leptospira interrogans	173	Leptospira interrogans	Chinese National Human Genome Center at Shanghai	Pathogen.cl	NA	Pathogen.cl.1.0	strain	56626	host_disease	Leptospirosis	live	41880.7	56626	current	current	NA	PRJNA257237	42424
Contig	GCF_001567905.1	GCF_001567905.1	ASM156790v1	Leptospira interrogans	#N/A	332	Leptospira_interrogans	Leptospira interrogans	Leptospira interrogans Genome sequencing and assembly	Leptospira interrogans serovar Icterohaemorrhagiae str. RGA	4834381	4834381	34456	45	332	34456	45	332	1689781	35	4834381	haploid	Chinese National Human Genome Center at Shanghai	PRJNA257237	SAMN02949540	43629.6	41852	41852	Sample name	L56627	Pathogen: clinical or host-associated sample from Leptospira interrogans	173	Leptospira interrogans	Chinese National Human Genome Center at Shanghai	Pathogen.cl	NA	Pathogen.cl.1.0	strain	56627	host_disease	Leptospirosis	live	41880.7	56627	current	current	NA	PRJNA257237	42424
Contig	GCF_001567945.1	GCF_001567945.1	ASM156794v1	Leptospira interrogans	#N/A	313	Leptospira_interrogans	Leptospira interrogans	Leptospira interrogans Genome sequencing and assembly	Leptospira interrogans serovar Icterohaemorrhagiae str. RGA	4564593	4564593	27113	50	313	27113	50	313	1594126	35	4564593	haploid	Chinese National Human Genome Center at Shanghai	PRJNA257237	SAMN02949543	43629.6	41852	41852	Sample name	L56630	Pathogen: clinical or host-associated sample from Leptospira interrogans	173	Leptospira interrogans	Chinese National Human Genome Center at Shanghai	Pathogen.cl	NA	Pathogen.cl.1.0	strain	56630	host_disease	Leptospirosis	live	41880.7	56630	current	current	NA	PRJNA257237	42424
Contig	GCF_001567965.1	GCF_001567965.1	ASM156796v1	Leptospira interrogans	#N/A	382	Leptospira_interrogans	Leptospira interrogans	Leptospira interrogans Genome sequencing and assembly	Leptospira interrogans serovar Icterohaemorrhagiae str. RGA	4845566	4845566	27377	49	382	27377	49	382	1698626	35	4845566	haploid	Chinese National Human Genome Center at Shanghai	PRJNA257237	SAMN02949545	43629.6	41852	41852.1	Sample name	L56635	Pathogen: clinical or host-associated sample from Leptospira interrogans	173	Leptospira interrogans	Chinese National Human Genome Center at Shanghai	Pathogen.cl	NA	Pathogen.cl.1.0	strain	56635	host_disease	Leptospirosis	live	41880.7	56635	current	current	NA	PRJNA257237	42424
Contig	GCF_001567975.1	GCF_001567975.1	ASM156797v1	Leptospira interrogans	#N/A	389	Leptospira_interrogans	Leptospira interrogans	Leptospira interrogans Genome sequencing and assembly	Leptospira interrogans serovar Icterohaemorrhagiae str. RGA	4814458	4814458	30811	50	389	30811	50	389	1682756	35	4814458	haploid	Chinese National Human Genome Center at Shanghai	PRJNA257237	SAMN02949546	43629.6	41852	41852.1	Sample name	L56638	Pathogen: clinical or host-associated sample from Leptospira interrogans	173	Leptospira interrogans	Chinese National Human Genome Center at Shanghai	Pathogen.cl	NA	Pathogen.cl.1.0	strain	56638	host_disease	Leptospirosis	live	41880.7	56638	current	current	NA	PRJNA257237	42424
Contig	GCF_001567985.1	GCF_001567985.1	ASM156798v1	Leptospira interrogans	#N/A	453	Leptospira_interrogans	Leptospira interrogans	Leptospira interrogans Genome sequencing and assembly	Leptospira interrogans serovar Icterohaemorrhagiae str. RGA	4915018	4915018	32229	49	453	32229	49	453	1720306	35	4915018	haploid	Chinese National Human Genome Center at Shanghai	PRJNA257237	SAMN02949548	43629.6	41852	41852.1	Sample name	L56642	Pathogen: clinical or host-associated sample from Leptospira interrogans	173	Leptospira interrogans	Chinese National Human Genome Center at Shanghai	Pathogen.cl	NA	Pathogen.cl.1.0	strain	56642	host_disease	Leptospirosis	live	41880.7	56642	current	current	NA	PRJNA257237	42424
Contig	GCF_001568025.1	GCF_001568025.1	ASM156802v1	Leptospira interrogans	#N/A	406	Leptospira_interrogans	Leptospira interrogans	Leptospira interrogans Genome sequencing and assembly	Leptospira interrogans serovar Icterohaemorrhagiae str. RGA	4868105	4868105	31789	50	406	31789	50	406	1701647	35	4868105	haploid	Chinese National Human Genome Center at Shanghai	PRJNA257237	SAMN02949570	43629.6	41852	41852.1	Sample name	L56647	Pathogen: clinical or host-associated sample from Leptospira interrogans	173	Leptospira interrogans	Chinese National Human Genome Center at Shanghai	Pathogen.cl	NA	Pathogen.cl.1.0	strain	56647	host_disease	Leptospirosis	live	41880.7	56647	current	current	NA	PRJNA257237	42424
Contig	GCF_001568045.1	GCF_001568045.1	ASM156804v1	Leptospira interrogans	#N/A	340	Leptospira_interrogans	Leptospira interrogans	Leptospira interrogans Genome sequencing and assembly	Leptospira interrogans serovar Icterohaemorrhagiae str. RGA	4855805	4855805	34374	44	340	34374	44	340	1698438	35	4855805	haploid	Chinese National Human Genome Center at Shanghai	PRJNA257237	SAMN02949554	43629.6	41852	41852.1	Sample name	L56652	Pathogen: clinical or host-associated sample from Leptospira interrogans	173	Leptospira interrogans	Chinese National Human Genome Center at Shanghai	Pathogen.cl	NA	Pathogen.cl.1.0	strain	56652	host_disease	Leptospirosis	live	41880.7	56652	current	current	NA	PRJNA257237	42424
Contig	GCF_001568065.1	GCF_001568065.1	ASM156806v1	Leptospira interrogans	#N/A	360	Leptospira_interrogans	Leptospira interrogans	Leptospira interrogans Genome sequencing and assembly	Leptospira interrogans serovar Icterohaemorrhagiae str. RGA	4814516	4814516	34935	42	360	34935	42	360	1684484	35	4814516	haploid	Chinese National Human Genome Center at Shanghai	PRJNA257237	SAMN02949556	43629.6	41852	41852.1	Sample name	L56656	Pathogen: clinical or host-associated sample from Leptospira interrogans	173	Leptospira interrogans	Chinese National Human Genome Center at Shanghai	Pathogen.cl	NA	Pathogen.cl.1.0	strain	56656	host_disease	Leptospirosis	live	41880.7	56656	current	current	NA	PRJNA257237	42424
Contig	GCF_001568075.1	GCF_001568075.1	ASM156807v1	Leptospira interrogans	#N/A	216	Leptospira_interrogans	Leptospira interrogans	Leptospira interrogans Genome sequencing and assembly	Leptospira interrogans serovar Icterohaemorrhagiae str. RGA	4575610	4575610	40369	33	216	40369	33	216	1600631	35	4575610	haploid	Chinese National Human Genome Center at Shanghai	PRJNA257237	SAMN02947972	41861.2	41851.3	41851.3	Sample name	L56101	Pathogen: clinical or host-associated sample from Leptospira interrogans	173	Leptospira interrogans	Chinese National Human Genome Center at Shanghai	Pathogen.cl	NA	Pathogen.cl.1.0	strain	56101	collected_by	Kit	live	41851.3	56101	current	current	NA	PRJNA257237	42424
Contig	GCF_001568105.1	GCF_001568105.1	ASM156810v1	Leptospira interrogans	#N/A	304	Leptospira_interrogans	Leptospira interrogans	Leptospira interrogans Genome sequencing and assembly	Leptospira interrogans serovar Icterohaemorrhagiae str. RGA	4689772	4689772	32913	41	304	32913	41	304	1642177	35	4689772	haploid	Chinese National Human Genome Center at Shanghai	PRJNA257237	SAMN02949511	41861.2	41851.9	41851.9	Sample name	L56104	Pathogen: clinical or host-associated sample from Leptospira interrogans	173	Leptospira interrogans	Chinese National Human Genome Center at Shanghai	Pathogen.cl	NA	Pathogen.cl.1.0	strain	56104	collected_by	Kit	live	41851.9	56104	current	current	NA	PRJNA257237	42424
Contig	GCF_001568125.1	GCF_001568125.1	ASM156812v1	Leptospira interrogans	#N/A	347	Leptospira_interrogans	Leptospira interrogans	Leptospira interrogans Genome sequencing and assembly	Leptospira interrogans serovar Icterohaemorrhagiae str. RGA	4763351	4763351	33957	43	347	33957	43	347	1666422	35	4763351	haploid	Chinese National Human Genome Center at Shanghai	PRJNA257237	SAMN02949512	41861.2	41852	41852	Sample name	L56121	Pathogen: clinical or host-associated sample from Leptospira interrogans	173	Leptospira interrogans	Chinese National Human Genome Center at Shanghai	Pathogen.cl	NA	Pathogen.cl.1.0	strain	56121	collected_by	Kit	live	41852	56121	current	current	NA	PRJNA257237	42424
Contig	GCF_001568135.1	GCF_001568135.1	ASM156813v1	Leptospira interrogans	#N/A	338	Leptospira_interrogans	Leptospira interrogans	Leptospira interrogans Genome sequencing and assembly	Leptospira interrogans serovar Icterohaemorrhagiae str. RGA	4792311	4792311	34606	44	338	34606	44	338	1674521	35	4792311	haploid	Chinese National Human Genome Center at Shanghai	PRJNA257237	SAMN02949513	41861.2	41852	41852	Sample name	L56126	Pathogen: clinical or host-associated sample from Leptospira interrogans	173	Leptospira interrogans	Chinese National Human Genome Center at Shanghai	Pathogen.cl	NA	Pathogen.cl.1.0	strain	56126	collected_by	Kit	live	41852	56126	current	current	NA	PRJNA257237	42424
Contig	GCF_001568155.1	GCF_001568155.1	ASM156815v1	Leptospira interrogans	#N/A	252	Leptospira_interrogans	Leptospira interrogans	Leptospira interrogans Genome sequencing and assembly	Leptospira interrogans serovar Icterohaemorrhagiae str. RGA	4626336	4626336	41111	37	252	41111	37	252	1614929	35	4626336	haploid	Chinese National Human Genome Center at Shanghai	PRJNA257237	SAMN02949514	41861.2	41852	41852	Sample name	L56129	Pathogen: clinical or host-associated sample from Leptospira interrogans	173	Leptospira interrogans	Chinese National Human Genome Center at Shanghai	Pathogen.cl	NA	Pathogen.cl.1.0	strain	56129	collected_by	Kit	live	41852	56129	current	current	NA	PRJNA257237	42424
Contig	GCF_001568175.1	GCF_001568175.1	ASM156817v1	Leptospira interrogans	#N/A	334	Leptospira_interrogans	Leptospira interrogans	Leptospira interrogans Genome sequencing and assembly	Leptospira interrogans serovar Icterohaemorrhagiae str. RGA	4813974	4813974	38467	40	334	38467	40	334	1684086	35	4813974	haploid	Chinese National Human Genome Center at Shanghai	PRJNA257237	SAMN02949518	41861.2	41852	41852	Sample name	L56143	Pathogen: clinical or host-associated sample from Leptospira interrogans	173	Leptospira interrogans	Chinese National Human Genome Center at Shanghai	Pathogen.cl	NA	Pathogen.cl.1.0	strain	56143	collected_by	Kit	live	41852	56143	current	current	NA	PRJNA257237	42424
Contig	GCF_001568205.1	GCF_001568205.1	ASM156820v1	Leptospira interrogans	#N/A	461	Leptospira_interrogans	Leptospira interrogans	Leptospira interrogans Genome sequencing and assembly	Leptospira interrogans serovar Icterohaemorrhagiae str. RGA	4891963	4891963	25680	55	461	25680	55	461	1722595	35	4891963	haploid	Chinese National Human Genome Center at Shanghai	PRJNA257237	SAMN02949520	41861.2	41852	41852	Sample name	L56201	Pathogen: clinical or host-associated sample from Leptospira interrogans	173	Leptospira interrogans	Chinese National Human Genome Center at Shanghai	Pathogen.cl	NA	Pathogen.cl.1.0	strain	56201	collected_by	Kit	live	41852	56201	current	current	NA	PRJNA257237	42424
Contig	GCF_001568215.1	GCF_001568215.1	ASM156821v1	Leptospira interrogans	#N/A	225	Leptospira_interrogans	Leptospira interrogans	Leptospira interrogans Genome sequencing and assembly	Leptospira interrogans serovar Icterohaemorrhagiae str. RGA	4599506	4599506	36273	36	225	36273	36	225	1607140	35	4599506	haploid	Chinese National Human Genome Center at Shanghai	PRJNA257237	SAMN02949563	43629.6	41852	41852.1	Sample name	L56601-V	Pathogen: clinical or host-associated sample from Leptospira interrogans	173	Leptospira interrogans	Chinese National Human Genome Center at Shanghai	Pathogen.cl	NA	Pathogen.cl.1.0	strain	56601-V	host_disease	Leptospirosis	live	41880.7	56601-V	current	current	NA	PRJNA257237	42424
Contig	GCF_001568225.1	GCF_001568225.1	ASM156822v1	Leptospira interrogans	#N/A	292	Leptospira_interrogans	Leptospira interrogans	Leptospira interrogans Genome sequencing and assembly	Leptospira interrogans serovar Icterohaemorrhagiae str. RGA	4748694	4748694	33029	44	292	33029	44	292	1661950	35	4748694	haploid	Chinese National Human Genome Center at Shanghai	PRJNA257237	SAMN02949524	41861.2	41852	41852	Sample name	L56605	Pathogen: clinical or host-associated sample from Leptospira interrogans	173	Leptospira interrogans	Chinese National Human Genome Center at Shanghai	Pathogen.cl	NA	Pathogen.cl.1.0	strain	56605	collected_by	Jincai Qin	live	41852	56605	current	current	NA	PRJNA257237	42424
Contig	GCF_001568265.1	GCF_001568265.1	ASM156826v1	Leptospira interrogans	#N/A	331	Leptospira_interrogans	Leptospira interrogans	Leptospira interrogans Genome sequencing and assembly	Leptospira interrogans serovar Icterohaemorrhagiae str. RGA	4732677	4732677	28801	48	331	28801	48	331	1655634	35	4732677	haploid	Chinese National Human Genome Center at Shanghai	PRJNA257237	SAMN02949526	43629.6	41852	41852	Sample name	L56606	Pathogen: clinical or host-associated sample from Leptospira interrogans	173	Leptospira interrogans	Chinese National Human Genome Center at Shanghai	Pathogen.cl	NA	Pathogen.cl.1.0	strain	56606	host_disease	Leptospirosis	live	41880.7	56606	current	current	NA	PRJNA257237	42424
Contig	GCF_001568285.1	GCF_001568285.1	ASM156828v1	Leptospira interrogans	#N/A	269	Leptospira_interrogans	Leptospira interrogans	Leptospira interrogans Genome sequencing and assembly	Leptospira interrogans serovar Icterohaemorrhagiae str. RGA	4623155	4623155	32025	44	269	32025	44	269	1617836	35	4623155	haploid	Chinese National Human Genome Center at Shanghai	PRJNA257237	SAMN02949564	43629.6	41852	41852.1	Sample name	L56606-V	Pathogen: clinical or host-associated sample from Leptospira interrogans	173	Leptospira interrogans	Chinese National Human Genome Center at Shanghai	Pathogen.cl	NA	Pathogen.cl.1.0	strain	56606-V	host_disease	Leptospirosis	live	41880.7	56606-V	current	current	NA	PRJNA257237	42424
Contig	GCF_001568295.1	GCF_001568295.1	ASM156829v1	Leptospira borgpetersenii	#N/A	322	Leptospira_borgpetersenii	Leptospira borgpetersenii	Leptospira borgpetersenii Genome sequencing and assembly	Leptospira borgpetersenii serovar Javanica	3800979	3800979	19991	56	322	19991	56	322	1531704	405	3800979	haploid	Chinese National Human Genome Center at Shanghai	PRJNA257146	SAMN02947783	41860.9	41851.1	41851.1	Sample name	L56670	Pathogen: clinical or host-associated sample from Leptospira borgpetersenii	174	Leptospira borgpetersenii	Chinese National Human Genome Center at Shanghai	Pathogen.cl	NA	Pathogen.cl.1.0	strain	56670	collected_by	Jincai Qin	live	41851.1	56670	current	current	NA	PRJNA257146	42424
Contig	GCF_001568305.1	GCF_001568305.1	ASM156830v1	Leptospira borgpetersenii	#N/A	301	Leptospira_borgpetersenii	Leptospira borgpetersenii	Leptospira borgpetersenii Genome sequencing and assembly	Leptospira borgpetersenii serovar Javanica	3750210	3750210	20258	55	301	20258	55	301	1511020	405	3750210	haploid	Chinese National Human Genome Center at Shanghai	PRJNA257146	SAMN02947784	41860.9	41851.2	41851.2	Sample name	L56676	Pathogen: clinical or host-associated sample from Leptospira borgpetersenii	174	Leptospira borgpetersenii	Chinese National Human Genome Center at Shanghai	Pathogen.cl	NA	Pathogen.cl.1.0	strain	56676	collected_by	Jincai Qin	live	41851.2	56676	current	current	NA	PRJNA257146	42424
Contig	GCF_001568325.1	GCF_001568325.1	ASM156832v1	Leptospira noguchii	#N/A	267	Leptospira_noguchii	Leptospira noguchii	Leptospira noguchii Genome sequencing and assembly	Leptospira noguchii serovar Panama str. CZ214	4662681	4662681	40027	35	267	40027	35	267	1648886	355	4662681	haploid	Chinese National Human Genome Center at Shanghai	PRJNA257151	SAMN02947960	41861.1	41851.3	41851.3	Sample name	L56682	Pathogen: clinical or host-associated sample from Leptospira noguchii	28182	Leptospira noguchii	Chinese National Human Genome Center at Shanghai	Pathogen.cl	NA	Pathogen.cl.1.0	strain	56682	collected_by	Jincai Qin	live	41851.3	56682	current	current	NA	PRJNA257151	42424
Contig	GCF_001568365.1	GCF_001568365.1	ASM156836v1	Leptospira santarosai	#N/A	335	Leptospira_santarosai	Leptospira santarosai	Leptospira santarosai Genome sequencing and assembly	Leptospira santarosai serovar Shermani str. LT 821	3956122	3956122	35824	29	335	35824	29	335	1651921	42	3956122	haploid	Chinese National Human Genome Center at Shanghai	PRJNA257150	SAMN02947900	41861.1	41851.3	41851.3	Sample name	L56198	Pathogen: clinical or host-associated sample from Leptospira santarosai	28183	Leptospira santarosai	Chinese National Human Genome Center at Shanghai	Pathogen.cl	NA	Pathogen.cl.1.0	strain	56198	collected_by	Kit	live	41851.3	56198	current	current	NA	PRJNA257150	42424
Contig	GCF_001568375.1	GCF_001568375.1	ASM156837v1	Leptospira santarosai	#N/A	203	Leptospira_santarosai	Leptospira santarosai	Leptospira santarosai Genome sequencing and assembly	Leptospira santarosai serovar Shermani str. LT 821	3896882	3896882	41051	31	203	41051	31	203	1627547	42	3896882	haploid	Chinese National Human Genome Center at Shanghai	PRJNA257150	SAMN02947899	41861.1	41851.3	41851.3	Sample name	L56180	Pathogen: clinical or host-associated sample from Leptospira santarosai	28183	Leptospira santarosai	Chinese National Human Genome Center at Shanghai	Pathogen.cl	NA	Pathogen.cl.1.0	strain	56180	collected_by	Kit	live	41851.3	56180	current	current	NA	PRJNA257150	42424
Contig	GCF_001568445.1	GCF_001568445.1	ASM156844v1	Leptospira borgpetersenii	#N/A	198	Leptospira_borgpetersenii	Leptospira borgpetersenii	Leptospira borgpetersenii Genome sequencing and assembly	Leptospira borgpetersenii serovar Javanica	3925057	3925057	41340	28	198	41340	28	198	1571749	40	3925057	haploid	Chinese National Human Genome Center at Shanghai	PRJNA257146	SAMN02947887	41860.9	41851.3	41851.3	Sample name	L56142	Pathogen: clinical or host-associated sample from Leptospira borgpetersenii	174	Leptospira borgpetersenii	Chinese National Human Genome Center at Shanghai	Pathogen.cl	NA	Pathogen.cl.1.0	strain	56142	collected_by	Kit	live	41851.3	56142	current	current	NA	PRJNA257146	42424
Contig	GCF_001568485.1	GCF_001568485.1	ASM156848v1	Leptospira borgpetersenii	#N/A	229	Leptospira_borgpetersenii	Leptospira borgpetersenii	Leptospira borgpetersenii Genome sequencing and assembly	Leptospira borgpetersenii serovar Javanica	3905249	3905249	35622	32	229	35622	32	229	1564933	40	3905249	haploid	Chinese National Human Genome Center at Shanghai	PRJNA257146	SAMN02947889	41860.9	41851.3	41851.3	Sample name	L56214	Pathogen: clinical or host-associated sample from Leptospira borgpetersenii	174	Leptospira borgpetersenii	Chinese National Human Genome Center at Shanghai	Pathogen.cl	NA	Pathogen.cl.1.0	strain	56214	collected_by	Kit	live	41851.3	56214	current	current	NA	PRJNA257146	42424
Contig	GCF_001568495.1	GCF_001568495.1	ASM156849v1	Leptospira borgpetersenii	#N/A	220	Leptospira_borgpetersenii	Leptospira borgpetersenii	Leptospira borgpetersenii Genome sequencing and assembly	Leptospira borgpetersenii serovar Javanica	3900903	3900903	34672	35	220	34672	35	220	1560773	40	3900903	haploid	Chinese National Human Genome Center at Shanghai	PRJNA257146	SAMN02947777	41860.9	41851.1	41851.1	Sample name	L56607	Pathogen: clinical or host-associated sample from Leptospira borgpetersenii	174	Leptospira borgpetersenii	Chinese National Human Genome Center at Shanghai	Pathogen.cl	NA	Pathogen.cl.1.0	strain	56607	collected_by	Jincai Qin	live	41851.1	56607	current	current	NA	PRJNA257146	42424
Contig	GCF_001568525.1	GCF_001568525.1	ASM156852v1	Leptospira interrogans	#N/A	335	Leptospira_interrogans	Leptospira interrogans	Leptospira interrogans Genome sequencing and assembly	Leptospira interrogans serovar Icterohaemorrhagiae str. RGA	4851893	4851893	34374	44	335	34374	44	335	1696805	35	4851893	haploid	Chinese National Human Genome Center at Shanghai	PRJNA257237	SAMN02949558	45510.4	41852	41852.1	Sample name	L56662	Pathogen: clinical or host-associated sample from Leptospira interrogans	173	Leptospira interrogans	Chinese National Human Genome Center at Shanghai	Pathogen.cl	NA	Pathogen.cl.1.0	strain	56662	host_disease	Leptospirosis	live	41880.7	56662	current	current	NA	PRJNA257237	42424
Contig	GCF_001568535.1	GCF_001568535.1	ASM156853v1	Leptospira interrogans	#N/A	369	Leptospira_interrogans	Leptospira interrogans	Leptospira interrogans Genome sequencing and assembly	Leptospira interrogans serovar Icterohaemorrhagiae str. RGA	4679462	4679462	29427	50	369	29427	50	369	1635204	35	4679462	haploid	Chinese National Human Genome Center at Shanghai	PRJNA257237	SAMN02949567	43629.6	41852	41852.1	Sample name	LA05D31	Pathogen: clinical or host-associated sample from Leptospira interrogans	173	Leptospira interrogans	Chinese National Human Genome Center at Shanghai	Pathogen.cl	NA	Pathogen.cl.1.0	strain	A05D31	host_disease	Leptospirosis	live	41880.7	A05D31	current	current	NA	PRJNA257237	42424
Contig	GCF_001568565.1	GCF_001568565.1	ASM156856v1	Leptospira interrogans	#N/A	351	Leptospira_interrogans	Leptospira interrogans	Leptospira interrogans Genome sequencing and assembly	Leptospira interrogans serovar Icterohaemorrhagiae str. RGA	4605291	4605291	27279	55	351	27279	55	351	1610931	35	4605291	haploid	Chinese National Human Genome Center at Shanghai	PRJNA257237	SAMN02949569	43629.6	41852	41852.1	Sample name	LCMCC-2	Pathogen: clinical or host-associated sample from Leptospira interrogans	173	Leptospira interrogans	Chinese National Human Genome Center at Shanghai	Pathogen.cl	NA	Pathogen.cl.1.0	strain	CMCC-2	host_disease	Leptospirosis	live	41880.7	CMCC-2	current	current	NA	PRJNA257237	42424
Contig	GCF_001568575.1	GCF_001568575.1	ASM156857v1	Leptospira interrogans	#N/A	242	Leptospira_interrogans	Leptospira interrogans	Leptospira interrogans Genome sequencing and assembly	Leptospira interrogans serovar Icterohaemorrhagiae str. RGA	4620176	4620176	34051	42	242	34051	42	242	1614172	35	4620176	haploid	Chinese National Human Genome Center at Shanghai	PRJNA257237	SAMN02949575	43629.6	41852	41852.2	Sample name	LH30H0728	Pathogen: clinical or host-associated sample from Leptospira interrogans	173	Leptospira interrogans	Chinese National Human Genome Center at Shanghai	Pathogen.cl	NA	Pathogen.cl.1.0	strain	H30H0728	host_disease	Leptospirosis	live	41880.7	H30H0728	current	current	NA	PRJNA257237	42424
Contig	GCF_001568605.1	GCF_001568605.1	ASM156860v1	Leptospira interrogans	#N/A	227	Leptospira_interrogans	Leptospira interrogans	Leptospira interrogans Genome sequencing and assembly	Leptospira interrogans serovar Icterohaemorrhagiae str. RGA	4581464	4581464	34051	38	227	34051	38	227	1601522	35	4581464	haploid	Chinese National Human Genome Center at Shanghai	PRJNA257237	SAMN02949573	43629.6	41852	41852.2	Sample name	LG30	Pathogen: clinical or host-associated sample from Leptospira interrogans	173	Leptospira interrogans	Chinese National Human Genome Center at Shanghai	Pathogen.cl	NA	Pathogen.cl.1.0	strain	G30	host_disease	Leptospirosis	live	41880.7	G30	current	current	NA	PRJNA257237	42424
Contig	GCF_001568615.1	GCF_001568615.1	ASM156861v1	Leptospira interrogans	#N/A	309	Leptospira_interrogans	Leptospira interrogans	Leptospira interrogans Genome sequencing and assembly	Leptospira interrogans serovar Icterohaemorrhagiae str. RGA	4838385	4838385	34863	44	309	34863	44	309	1692436	35	4838385	haploid	Chinese National Human Genome Center at Shanghai	PRJNA257237	SAMN02949577	43629.6	41852	41852.2	Sample name	LJ42	Pathogen: clinical or host-associated sample from Leptospira interrogans	173	Leptospira interrogans	Chinese National Human Genome Center at Shanghai	Pathogen.cl	NA	Pathogen.cl.1.0	strain	J42	host_disease	Leptospirosis	live	41880.7	J42	current	current	NA	PRJNA257237	42424
Contig	GCF_001568645.1	GCF_001568645.1	ASM156864v1	Leptospira interrogans	#N/A	374	Leptospira_interrogans	Leptospira interrogans	Leptospira interrogans Genome sequencing and assembly	Leptospira interrogans serovar Icterohaemorrhagiae str. RGA	4917201	4917201	34700	44	374	34700	44	374	1724395	35	4917201	haploid	Chinese National Human Genome Center at Shanghai	PRJNA257237	SAMN02949579	43629.6	41852	41852.2	Sample name	LJ9	Pathogen: clinical or host-associated sample from Leptospira interrogans	173	Leptospira interrogans	Chinese National Human Genome Center at Shanghai	Pathogen.cl	NA	Pathogen.cl.1.0	strain	J9	host_disease	Leptospirosis	live	41880.7	J9	current	current	NA	PRJNA257237	42424
Contig	GCF_001568655.1	GCF_001568655.1	ASM156865v1	Leptospira interrogans	#N/A	344	Leptospira_interrogans	Leptospira interrogans	Leptospira interrogans Genome sequencing and assembly	Leptospira interrogans serovar Icterohaemorrhagiae str. RGA	4826394	4826394	32852	43	344	32852	43	344	1689274	35	4826394	haploid	Chinese National Human Genome Center at Shanghai	PRJNA257237	SAMN02949535	43629.6	41852	41852	Sample name	L56619	Pathogen: clinical or host-associated sample from Leptospira interrogans	173	Leptospira interrogans	Chinese National Human Genome Center at Shanghai	Pathogen.cl	NA	Pathogen.cl.1.0	strain	56619	host_disease	Leptospirosis	live	41880.7	56619	current	current	NA	PRJNA257237	42424
Contig	GCF_001568685.1	GCF_001568685.1	ASM156868v1	Leptospira interrogans	#N/A	232	Leptospira_interrogans	Leptospira interrogans	Leptospira interrogans Genome sequencing and assembly	Leptospira interrogans serovar Icterohaemorrhagiae str. RGA	4617431	4617431	33989	39	232	33989	39	232	1613595	35	4617431	haploid	Chinese National Human Genome Center at Shanghai	PRJNA257237	SAMN02949536	43629.6	41852	41852	Sample name	L56620	Pathogen: clinical or host-associated sample from Leptospira interrogans	173	Leptospira interrogans	Chinese National Human Genome Center at Shanghai	Pathogen.cl	NA	Pathogen.cl.1.0	strain	56620	host_disease	Leptospirosis	live	41880.7	56620	current	current	NA	PRJNA257237	42424
Contig	GCF_001568695.1	GCF_001568695.1	ASM156869v1	Leptospira interrogans	#N/A	406	Leptospira_interrogans	Leptospira interrogans	Leptospira interrogans Genome sequencing and assembly	Leptospira interrogans serovar Icterohaemorrhagiae str. RGA	4941082	4941082	30168	49	406	30168	49	406	1730310	35	4941082	haploid	Chinese National Human Genome Center at Shanghai	PRJNA257237	SAMN02949537	43629.6	41852	41852	Sample name	L56624	Pathogen: clinical or host-associated sample from Leptospira interrogans	173	Leptospira interrogans	Chinese National Human Genome Center at Shanghai	Pathogen.cl	NA	Pathogen.cl.1.0	strain	56624	host_disease	Leptospirosis	live	41880.7	56624	current	current	NA	PRJNA257237	42424
Contig	GCF_001568725.1	GCF_001568725.1	ASM156872v1	Leptospira interrogans	#N/A	443	Leptospira_interrogans	Leptospira interrogans	Leptospira interrogans Genome sequencing and assembly	Leptospira interrogans serovar Icterohaemorrhagiae str. RGA	4840301	4840301	27665	49	443	27665	49	443	1691969	35	4840301	haploid	Chinese National Human Genome Center at Shanghai	PRJNA257237	SAMN02949538	43629.6	41852	41852	Sample name	L56625	Pathogen: clinical or host-associated sample from Leptospira interrogans	173	Leptospira interrogans	Chinese National Human Genome Center at Shanghai	Pathogen.cl	NA	Pathogen.cl.1.0	strain	56625	host_disease	Leptospirosis	live	41880.7	56625	current	current	NA	PRJNA257237	42424
Contig	GCF_001568735.1	GCF_001568735.1	ASM156873v1	Leptospira interrogans	#N/A	417	Leptospira_interrogans	Leptospira interrogans	Leptospira interrogans Genome sequencing and assembly	Leptospira interrogans serovar Icterohaemorrhagiae str. RGA	4954412	4954412	35941	43	417	35941	43	417	1733297	35	4954412	haploid	Chinese National Human Genome Center at Shanghai	PRJNA257237	SAMN02949541	43629.6	41852	41852	Sample name	L56628	Pathogen: clinical or host-associated sample from Leptospira interrogans	173	Leptospira interrogans	Chinese National Human Genome Center at Shanghai	Pathogen.cl	NA	Pathogen.cl.1.0	strain	56628	host_disease	Leptospirosis	live	41880.7	56628	current	current	NA	PRJNA257237	42424
Contig	GCF_001568765.1	GCF_001568765.1	ASM156876v1	Leptospira interrogans	#N/A	368	Leptospira_interrogans	Leptospira interrogans	Leptospira interrogans Genome sequencing and assembly	Leptospira interrogans serovar Icterohaemorrhagiae str. RGA	4892817	4892817	34996	41	368	34996	41	368	1711807	35	4892817	haploid	Chinese National Human Genome Center at Shanghai	PRJNA257237	SAMN02949542	43629.6	41852	41852	Sample name	L56629	Pathogen: clinical or host-associated sample from Leptospira interrogans	173	Leptospira interrogans	Chinese National Human Genome Center at Shanghai	Pathogen.cl	NA	Pathogen.cl.1.0	strain	56629	host_disease	Leptospirosis	live	41880.7	56629	current	current	NA	PRJNA257237	42424
Contig	GCF_001568775.1	GCF_001568775.1	ASM156877v1	Leptospira interrogans	#N/A	367	Leptospira_interrogans	Leptospira interrogans	Leptospira interrogans Genome sequencing and assembly	Leptospira interrogans serovar Icterohaemorrhagiae str. RGA	4835942	4835942	30669	50	367	30669	50	367	1694361	35	4835942	haploid	Chinese National Human Genome Center at Shanghai	PRJNA257237	SAMN02949544	43629.6	41852	41852	Sample name	L56634	Pathogen: clinical or host-associated sample from Leptospira interrogans	173	Leptospira interrogans	Chinese National Human Genome Center at Shanghai	Pathogen.cl	NA	Pathogen.cl.1.0	strain	56634	host_disease	Leptospirosis	live	41880.7	56634	current	current	NA	PRJNA257237	42424
Contig	GCF_001568805.1	GCF_001568805.1	ASM156880v1	Leptospira interrogans	#N/A	385	Leptospira_interrogans	Leptospira interrogans	Leptospira interrogans Genome sequencing and assembly	Leptospira interrogans serovar Icterohaemorrhagiae str. RGA	4814694	4814694	31516	50	385	31516	50	385	1682705	35	4814694	haploid	Chinese National Human Genome Center at Shanghai	PRJNA257237	SAMN02949547	43629.6	41852	41852.1	Sample name	L56639	Pathogen: clinical or host-associated sample from Leptospira interrogans	173	Leptospira interrogans	Chinese National Human Genome Center at Shanghai	Pathogen.cl	NA	Pathogen.cl.1.0	strain	56639	host_disease	Leptospirosis	live	41880.7	56639	current	current	NA	PRJNA257237	42424
Contig	GCF_001568815.1	GCF_001568815.1	ASM156881v1	Leptospira interrogans	#N/A	405	Leptospira_interrogans	Leptospira interrogans	Leptospira interrogans Genome sequencing and assembly	Leptospira interrogans serovar Icterohaemorrhagiae str. RGA	4792291	4792291	27485	52	405	27485	52	405	1674993	35	4792291	haploid	Chinese National Human Genome Center at Shanghai	PRJNA257237	SAMN02949571	43629.6	41852	41852.1	Sample name	L56649	Pathogen: clinical or host-associated sample from Leptospira interrogans	173	Leptospira interrogans	Chinese National Human Genome Center at Shanghai	Pathogen.cl	NA	Pathogen.cl.1.0	strain	56649	host_disease	Leptospirosis	live	41880.7	56649	current	current	NA	PRJNA257237	42424
Contig	GCF_001568845.1	GCF_001568845.1	ASM156884v1	Leptospira interrogans	#N/A	248	Leptospira_interrogans	Leptospira interrogans	Leptospira interrogans Genome sequencing and assembly	Leptospira interrogans serovar Icterohaemorrhagiae str. RGA	4605223	4605223	36321	40	248	36321	40	248	1608233	35	4605223	haploid	Chinese National Human Genome Center at Shanghai	PRJNA257237	SAMN02949555	43629.6	41852	41852.1	Sample name	L56653	Pathogen: clinical or host-associated sample from Leptospira interrogans	173	Leptospira interrogans	Chinese National Human Genome Center at Shanghai	Pathogen.cl	NA	Pathogen.cl.1.0	strain	56653	host_disease	Leptospirosis	live	41880.7	56653	current	current	NA	PRJNA257237	42424
Contig	GCF_001568855.1	GCF_001568855.1	ASM156885v1	Leptospira interrogans	#N/A	379	Leptospira_interrogans	Leptospira interrogans	Leptospira interrogans Genome sequencing and assembly	Leptospira interrogans serovar Icterohaemorrhagiae str. RGA	4851844	4851844	32383	50	379	32383	50	379	1694486	35	4851844	haploid	Chinese National Human Genome Center at Shanghai	PRJNA257237	SAMN02949549	43629.6	41852	41852.1	Sample name	L56651	Pathogen: clinical or host-associated sample from Leptospira interrogans	173	Leptospira interrogans	Chinese National Human Genome Center at Shanghai	Pathogen.cl	NA	Pathogen.cl.1.0	strain	56651	host_disease	Leptospirosis	live	41880.7	56651	current	current	NA	PRJNA257237	42424
Contig	GCF_001568885.1	GCF_001568885.1	ASM156888v1	Leptospira interrogans	#N/A	236	Leptospira_interrogans	Leptospira interrogans	Leptospira interrogans Genome sequencing and assembly	Leptospira interrogans serovar Icterohaemorrhagiae str. RGA	4619558	4619558	33989	39	236	33989	39	236	1614371	35	4619558	haploid	Chinese National Human Genome Center at Shanghai	PRJNA257237	SAMN02949557	43629.6	41852	41852.1	Sample name	L56660	Pathogen: clinical or host-associated sample from Leptospira interrogans	173	Leptospira interrogans	Chinese National Human Genome Center at Shanghai	Pathogen.cl	NA	Pathogen.cl.1.0	strain	56660	host_disease	Leptospirosis	live	41880.7	56660	current	current	NA	PRJNA257237	42424
Contig	GCF_001568935.1	GCF_001568935.1	ASM156893v1	Leptospira interrogans	#N/A	300	Leptospira_interrogans	Leptospira interrogans	Leptospira interrogans Genome sequencing and assembly	Leptospira interrogans serovar Icterohaemorrhagiae str. RGA	4518153	4518153	24981	52	300	24981	52	300	1576947	35	4518153	haploid	Chinese National Human Genome Center at Shanghai	PRJNA257237	SAMN02949515	41861.2	41852	41852	Sample name	L56133	Pathogen: clinical or host-associated sample from Leptospira interrogans	173	Leptospira interrogans	Chinese National Human Genome Center at Shanghai	Pathogen.cl	NA	Pathogen.cl.1.0	strain	56133	collected_by	Kit	live	41852	56133	current	current	NA	PRJNA257237	42424
Contig	GCF_001568965.1	GCF_001568965.1	ASM156896v1	Leptospira interrogans	#N/A	332	Leptospira_interrogans	Leptospira interrogans	Leptospira interrogans Genome sequencing and assembly	Leptospira interrogans serovar Icterohaemorrhagiae str. RGA	4694102	4694102	28088	53	332	28088	53	332	1648911	35	4694102	haploid	Chinese National Human Genome Center at Shanghai	PRJNA257237	SAMN02949516	41861.2	41852	41852	Sample name	L56135	Pathogen: clinical or host-associated sample from Leptospira interrogans	173	Leptospira interrogans	Chinese National Human Genome Center at Shanghai	Pathogen.cl	NA	Pathogen.cl.1.0	strain	56135	collected_by	Kit	live	41852	56135	current	current	NA	PRJNA257237	42424
Contig	GCF_001568985.1	GCF_001568985.1	ASM156898v1	Leptospira interrogans	#N/A	332	Leptospira_interrogans	Leptospira interrogans	Leptospira interrogans Genome sequencing and assembly	Leptospira interrogans serovar Icterohaemorrhagiae str. RGA	4874478	4874478	32974	46	332	32974	46	332	1705458	35	4874478	haploid	Chinese National Human Genome Center at Shanghai	PRJNA257237	SAMN02949517	41861.2	41852	41852	Sample name	L56137	Pathogen: clinical or host-associated sample from Leptospira interrogans	173	Leptospira interrogans	Chinese National Human Genome Center at Shanghai	Pathogen.cl	NA	Pathogen.cl.1.0	strain	56137	collected_by	Kit	live	41852	56137	current	current	NA	PRJNA257237	42424
Contig	GCF_001568995.1	GCF_001568995.1	ASM156899v1	Leptospira interrogans	#N/A	321	Leptospira_interrogans	Leptospira interrogans	Leptospira interrogans Genome sequencing and assembly	Leptospira interrogans serovar Icterohaemorrhagiae str. RGA	4667661	4667661	28332	52	321	28332	52	321	1630131	35	4667661	haploid	Chinese National Human Genome Center at Shanghai	PRJNA257237	SAMN02949523	41861.2	41852	41852	Sample name	L56603	Pathogen: clinical or host-associated sample from Leptospira interrogans	173	Leptospira interrogans	Chinese National Human Genome Center at Shanghai	Pathogen.cl	NA	Pathogen.cl.1.0	strain	56603	collected_by	Jincai Qin	live	41852	56603	current	current	NA	PRJNA257237	42424
Contig	GCF_001569005.1	GCF_001569005.1	ASM156900v1	Leptospira interrogans	#N/A	233	Leptospira_interrogans	Leptospira interrogans	Leptospira interrogans Genome sequencing and assembly	Leptospira interrogans serovar Icterohaemorrhagiae str. RGA	4619578	4619578	34852	38	233	34852	38	233	1614319	35	4619578	haploid	Chinese National Human Genome Center at Shanghai	PRJNA257237	SAMN02949521	41861.2	41852	41852	Sample name	L56601	Pathogen: clinical or host-associated sample from Leptospira interrogans	173	Leptospira interrogans	Chinese National Human Genome Center at Shanghai	Pathogen.cl	NA	Pathogen.cl.1.0	strain	56601	collected_by	Jincai Qin	live	41852	56601	current	current	NA	PRJNA257237	42424
Contig	GCF_001569045.1	GCF_001569045.1	ASM156904v1	Leptospira interrogans	#N/A	299	Leptospira_interrogans	Leptospira interrogans	Leptospira interrogans Genome sequencing and assembly	Leptospira interrogans serovar Icterohaemorrhagiae str. RGA	4397635	4397635	26196	51	299	26196	51	299	1538419	35	4397635	haploid	Chinese National Human Genome Center at Shanghai	PRJNA257237	SAMN02949565	43629.6	41852	41852.1	Sample name	L56608-V	Pathogen: clinical or host-associated sample from Leptospira interrogans	173	Leptospira interrogans	Chinese National Human Genome Center at Shanghai	Pathogen.cl	NA	Pathogen.cl.1.0	strain	56608-V	host_disease	Leptospirosis	live	41880.7	56608-V	current	current	NA	PRJNA257237	42424
Contig	GCF_001569065.1	GCF_001569065.1	ASM156906v1	Leptospira interrogans	#N/A	308	Leptospira_interrogans	Leptospira interrogans	Leptospira interrogans Genome sequencing and assembly	Leptospira interrogans serovar Icterohaemorrhagiae str. RGA	4563098	4563098	27348	51	308	27348	51	308	1593629	35	4563098	haploid	Chinese National Human Genome Center at Shanghai	PRJNA257237	SAMN02949527	43629.6	41852	41852	Sample name	L56608	Pathogen: clinical or host-associated sample from Leptospira interrogans	173	Leptospira interrogans	Chinese National Human Genome Center at Shanghai	Pathogen.cl	NA	Pathogen.cl.1.0	strain	56608	host_disease	Leptospirosis	live	41880.7	56608	current	current	NA	PRJNA257237	42424
Contig	GCF_001569075.1	GCF_001569075.1	ASM156907v1	Leptospira interrogans	#N/A	300	Leptospira_interrogans	Leptospira interrogans	Leptospira interrogans Genome sequencing and assembly	Leptospira interrogans serovar Icterohaemorrhagiae str. RGA	4743364	4743364	33347	43	300	33347	43	300	1659157	35	4743364	haploid	Chinese National Human Genome Center at Shanghai	PRJNA257237	SAMN02949529	43629.6	41852	41852	Sample name	L56609	Pathogen: clinical or host-associated sample from Leptospira interrogans	173	Leptospira interrogans	Chinese National Human Genome Center at Shanghai	Pathogen.cl	NA	Pathogen.cl.1.0	strain	56609	host_disease	Leptospirosis	live	41880.7	56609	current	current	NA	PRJNA257237	42424
Contig	GCF_001569105.1	GCF_001569105.1	ASM156910v1	Leptospira interrogans	#N/A	401	Leptospira_interrogans	Leptospira interrogans	Leptospira interrogans Genome sequencing and assembly	Leptospira interrogans	4706118	4706118	25637	57	401	25637	57	401	1645656	35	4706118	haploid	Chinese National Human Genome Center at Shanghai	PRJNA257237	SAMN02949566	43629.6	41852	41852.1	Sample name	L56609-V	Pathogen: clinical or host-associated sample from Leptospira interrogans	173	Leptospira interrogans	Chinese National Human Genome Center at Shanghai	Pathogen.cl	NA	Pathogen.cl.1.0	strain	56609-V	host_disease	Leptospirosis	live	41880.7	56609-V	current	current	NA	PRJNA257237	42424
Contig	GCF_001569125.1	GCF_001569125.1	ASM156912v1	Leptospira interrogans	#N/A	301	Leptospira_interrogans	Leptospira interrogans	Leptospira interrogans Genome sequencing and assembly	Leptospira interrogans serovar Icterohaemorrhagiae str. RGA	4892819	4892819	36695	46	301	36695	46	301	1719571	35	4892819	haploid	Chinese National Human Genome Center at Shanghai	PRJNA257237	SAMN02949530	43629.6	41852	41852	Sample name	L56610	Pathogen: clinical or host-associated sample from Leptospira interrogans	173	Leptospira interrogans	Chinese National Human Genome Center at Shanghai	Pathogen.cl	NA	Pathogen.cl.1.0	strain	56610	host_disease	Leptospirosis	live	41880.7	56610	current	current	NA	PRJNA257237	42424
Contig	GCF_001569145.1	GCF_001569145.1	ASM156914v1	Leptospira borgpetersenii	#N/A	178	Leptospira_borgpetersenii	Leptospira borgpetersenii	Leptospira borgpetersenii Genome sequencing and assembly	Leptospira borgpetersenii serovar Javanica	3860129	3860129	46094	24	178	46094	24	178	1546526	40	3860129	haploid	Chinese National Human Genome Center at Shanghai	PRJNA257146	SAMN02947893	41860.9	41851.3	41851.3	Sample name	L56664	Pathogen: clinical or host-associated sample from Leptospira borgpetersenii	174	Leptospira borgpetersenii	Chinese National Human Genome Center at Shanghai	Pathogen.cl	NA	Pathogen.cl.1.0	strain	56664	collected_by	Jincai Qin	live	41851.3	56664	current	current	NA	PRJNA257146	42424
Contig	GCF_001569155.1	GCF_001569155.1	ASM156915v1	Leptospira borgpetersenii	#N/A	222	Leptospira_borgpetersenii	Leptospira borgpetersenii	Leptospira borgpetersenii Genome sequencing and assembly	Leptospira borgpetersenii serovar Javanica	3892822	3892822	33626	36	222	33626	36	222	1557933	40	3892822	haploid	Chinese National Human Genome Center at Shanghai	PRJNA257146	SAMN02947782	41860.9	41851.1	41851.1	Sample name	L56648	Pathogen: clinical or host-associated sample from Leptospira borgpetersenii	174	Leptospira borgpetersenii	Chinese National Human Genome Center at Shanghai	Pathogen.cl	NA	Pathogen.cl.1.0	strain	56648	collected_by	Jincai Qin	live	41851.1	56648	current	current	NA	PRJNA257146	42424
Contig	GCF_001569165.1	GCF_001569165.1	ASM156916v1	Leptospira noguchii	#N/A	593	Leptospira_noguchii	Leptospira noguchii	Leptospira noguchii Genome sequencing and assembly	Leptospira noguchii serovar Panama str. CZ214	4591546	4591546	15809	94	593	15809	94	593	1635859	355	4591546	haploid	Chinese National Human Genome Center at Shanghai	PRJNA257151	SAMN02947892	41861.1	41851.3	41851.3	Sample name	L56183	Pathogen: clinical or host-associated sample from Leptospira noguchii	28182	Leptospira noguchii	Chinese National Human Genome Center at Shanghai	Pathogen.cl	NA	Pathogen.cl.1.0	strain	56183	collected_by	Kit	live	41851.3	56183	current	current	NA	PRJNA257151	42424
Contig	GCF_001569205.1	GCF_001569205.1	ASM156920v1	Leptospira noguchii	#N/A	551	Leptospira_noguchii	Leptospira noguchii	Leptospira noguchii Genome sequencing and assembly	Leptospira noguchii serovar Panama str. CZ214	4539754	4539754	14362	91	551	14362	91	551	1609991	355	4539754	haploid	Chinese National Human Genome Center at Shanghai	PRJNA257151	SAMN02947898	41861.1	41851.3	41851.3	Sample name	L56190	Pathogen: clinical or host-associated sample from Leptospira noguchii	28182	Leptospira noguchii	Chinese National Human Genome Center at Shanghai	Pathogen.cl	NA	Pathogen.cl.1.0	strain	56190	collected_by	Kit	live	41851.3	56190	current	current	NA	PRJNA257151	42424
Contig	GCF_001569215.1	GCF_001569215.1	ASM156921v1	Leptospira noguchii	#N/A	298	Leptospira_noguchii	Leptospira noguchii	Leptospira noguchii Genome sequencing and assembly	Leptospira noguchii serovar Panama str. CZ214	4687065	4687065	34704	41	298	34704	41	298	1653086	355	4687065	haploid	Chinese National Human Genome Center at Shanghai	PRJNA257151	SAMN02947902	41861.1	41851.3	41851.3	Sample name	L56189	Pathogen: clinical or host-associated sample from Leptospira noguchii	28182	Leptospira noguchii	Chinese National Human Genome Center at Shanghai	Pathogen.cl	NA	Pathogen.cl.1.0	strain	56189	collected_by	Kit	live	41851.3	56189	current	current	NA	PRJNA257151	42424
Contig	GCF_001569225.1	GCF_001569225.1	ASM156922v1	Leptospira noguchii	#N/A	595	Leptospira_noguchii	Leptospira noguchii	Leptospira noguchii Genome sequencing and assembly	Leptospira noguchii serovar Panama str. CZ214	4622153	4622153	14850	97	595	14850	97	595	1643381	355	4622153	haploid	Chinese National Human Genome Center at Shanghai	PRJNA257151	SAMN02947958	42423.4	41851.3	41851.3	Sample name	L56271	Pathogen: clinical or host-associated sample from Leptospira noguchii	28182	Leptospira noguchii	Chinese National Human Genome Center at Shanghai	Pathogen.cl	NA	Pathogen.cl.1.0	strain	56271	collected_by	Kit	live	41851.3	56271	current	current	NA	PRJNA257151	42424
Contig	GCF_001569265.1	GCF_001569265.1	ASM156926v1	Leptospira santarosai	#N/A	210	Leptospira_santarosai	Leptospira santarosai	Leptospira santarosai Genome sequencing and assembly	Leptospira santarosai serovar Shermani str. LT 821	3902262	3902262	61486	20	210	61486	20	210	1633251	42	3902262	haploid	Chinese National Human Genome Center at Shanghai	PRJNA257150	SAMN02947895	42423.4	41851.3	41851.3	Sample name	L56163	Pathogen: clinical or host-associated sample from Leptospira santarosai	28183	Leptospira santarosai	Chinese National Human Genome Center at Shanghai	Pathogen.cl	NA	Pathogen.cl.1.0	strain	56163	collected_by	Kit	live	41851.3	56163	current	current	NA	PRJNA257150	42424
Contig	GCF_001569285.1	GCF_001569285.1	ASM156928v1	Leptospira santarosai	#N/A	288	Leptospira_santarosai	Leptospira santarosai	Leptospira santarosai Genome sequencing and assembly	Leptospira santarosai serovar Shermani str. LT 821	4032386	4032386	47071	27	288	47071	27	288	1677278	415	4032386	haploid	Chinese National Human Genome Center at Shanghai	PRJNA257150	SAMN02947897	41861.1	41851.3	41851.3	Sample name	L56164	Pathogen: clinical or host-associated sample from Leptospira santarosai	28183	Leptospira santarosai	Chinese National Human Genome Center at Shanghai	Pathogen.cl	NA	Pathogen.cl.1.0	strain	56164	collected_by	Kit	live	41851.3	56164	current	current	NA	PRJNA257150	42424
Contig	GCF_001569295.1	GCF_001569295.1	ASM156929v1	Leptospira santarosai	#N/A	311	Leptospira_santarosai	Leptospira santarosai	Leptospira santarosai Genome sequencing and assembly	Leptospira santarosai serovar Shermani str. LT 821	4056936	4056936	39649	32	311	39649	32	311	1696930	42	4056936	haploid	Chinese National Human Genome Center at Shanghai	PRJNA257150	SAMN02947901	41861.1	41851.3	41851.3	Sample name	L56215	Pathogen: clinical or host-associated sample from Leptospira santarosai	28183	Leptospira santarosai	Chinese National Human Genome Center at Shanghai	Pathogen.cl	NA	Pathogen.cl.1.0	strain	56215	collected_by	Kit	live	41851.3	56215	current	current	NA	PRJNA257150	42424
Contig	GCF_001569305.1	GCF_001569305.1	ASM156930v1	Leptospira santarosai	#N/A	212	Leptospira_santarosai	Leptospira santarosai	Leptospira santarosai Genome sequencing and assembly	Leptospira santarosai serovar Shermani str. LT 821	3871100	3871100	41766	29	212	41766	29	212	1617881	42	3871100	haploid	Chinese National Human Genome Center at Shanghai	PRJNA257150	SAMN02947957	41861.1	41851.3	41851.3	Sample name	L56274	Pathogen: clinical or host-associated sample from Leptospira santarosai	28183	Leptospira santarosai	Chinese National Human Genome Center at Shanghai	Pathogen.cl	NA	Pathogen.cl.1.0	strain	56274	collected_by	Kit	live	41851.3	56274	current	current	NA	PRJNA257150	42424
Contig	GCF_001569335.1	GCF_001569335.1	ASM156933v1	Leptospira santarosai	#N/A	211	Leptospira_santarosai	Leptospira santarosai	Leptospira santarosai Genome sequencing and assembly	Leptospira santarosai serovar Shermani str. LT 821	3899755	3899755	57584	21	211	57584	21	211	1632208	42	3899755	haploid	Chinese National Human Genome Center at Shanghai	PRJNA257150	SAMN02947959	41861.1	41851.3	41851.3	Sample name	L56663	Pathogen: clinical or host-associated sample from Leptospira santarosai	28183	Leptospira santarosai	Chinese National Human Genome Center at Shanghai	Pathogen.cl	NA	Pathogen.cl.1.0	strain	56663	collected_by	Jincai Qin	live	41851.3	56663	current	current	NA	PRJNA257150	42424
Contig	GCF_001569455.1	GCF_001569455.1	ASM156945v1	Leptospira borgpetersenii	#N/A	179	Leptospira_borgpetersenii	Leptospira borgpetersenii	Leptospira borgpetersenii Genome sequencing and assembly	Leptospira borgpetersenii serovar Javanica	3861942	3861942	44434	26	179	44434	26	179	1547370	40	3861942	haploid	Chinese National Human Genome Center at Shanghai	PRJNA257146	SAMN02947775	41860.9	41851.1	41851.1	Sample name	L56602	Pathogen: clinical or host-associated sample from Leptospira borgpetersenii	174	Leptospira borgpetersenii	Chinese National Human Genome Center at Shanghai	Pathogen.cl	NA	Pathogen.cl.1.0	strain	56602	collected_by	Jincai Qin	live	41851.1	56602	current	current	NA	PRJNA257146	42424
Contig	GCF_001569465.1	GCF_001569465.1	ASM156946v1	Leptospira borgpetersenii	#N/A	229	Leptospira_borgpetersenii	Leptospira borgpetersenii	Leptospira borgpetersenii Genome sequencing and assembly	Leptospira borgpetersenii serovar Javanica	3900819	3900819	32749	37	229	32749	37	229	1560745	40	3900819	haploid	Chinese National Human Genome Center at Shanghai	PRJNA257146	SAMN02947776	41860.9	41851.1	41851.1	Sample name	L56604	Pathogen: clinical or host-associated sample from Leptospira borgpetersenii	174	Leptospira borgpetersenii	Chinese National Human Genome Center at Shanghai	Pathogen.cl	NA	Pathogen.cl.1.0	strain	56604	collected_by	Jincai Qin	live	41851.1	56604	current	current	NA	PRJNA257146	42424
Contig	GCF_001569485.1	GCF_001569485.1	ASM156948v1	Leptospira borgpetersenii	#N/A	305	Leptospira_borgpetersenii	Leptospira borgpetersenii	Leptospira borgpetersenii Genome sequencing and assembly	Leptospira borgpetersenii serovar Javanica	3758628	3758628	20359	56	305	20359	56	305	1514224	405	3758628	haploid	Chinese National Human Genome Center at Shanghai	PRJNA257146	SAMN02947778	41860.9	41851.1	41851.1	Sample name	L56613	Pathogen: clinical or host-associated sample from Leptospira borgpetersenii	174	Leptospira borgpetersenii	Chinese National Human Genome Center at Shanghai	Pathogen.cl	NA	Pathogen.cl.1.0	strain	56613	collected_by	Jincai Qin	live	41851.1	56613	current	current	NA	PRJNA257146	42424
Contig	GCF_001584245.1	GCF_001584245.1	ASM158424v1	Leptospira kirschneri	#N/A	87	Leptospira_kirschneri	Leptospira kirschneri	Leptospira Genome sequencing and assembly	Leptospira kirschneri serovar Cynopteri str. 3522 CT	4414224	4414224	150148	11	87	150148	11	87	1591114	36	4414224	haploid	Northern Arizona University	PRJNA311750	SAMN04488387	43402.6	42412	42411.7	Sample name	ZV013	Pathogen: clinical or host-associated sample from Leptospira kirschneri	29507	Leptospira kirschneri	Northern Arizona University	Pathogen.cl	PRJNA311750	Pathogen.cl.1.0	strain	ZV013	host	Bos taurus	live	43402.6	ZV013	current	current	NCBI Prokaryotic Genome Annotation Pipeline (PGAP)	PRJNA311750	42438
Contig	GCF_001584305.1	GCF_001584305.1	ASM158430v1	Leptospira santarosai	#N/A	95	Leptospira_santarosai	Leptospira santarosai	Leptospira Genome sequencing and assembly	Leptospira santarosai serovar Shermani str. LT 821	3983958	3983958	220819	6	95	220819	6	95	1665440	42	3983958	haploid	Northern Arizona University	PRJNA311750	SAMN04488388	42412.6	42412.6	42411.7	Sample name	C216	Pathogen: clinical or host-associated sample from Leptospira santarosai	28183	Leptospira santarosai	Northern Arizona University	Pathogen.cl	PRJNA311750	Pathogen.cl.1.0	strain	C216	collected_by	Universidad San Francisco de Quito, Northern Arizona University	live	42412.6	C216	current	current	NCBI Prokaryotic Genome Annotation Pipeline (PGAP)	PRJNA311750	42438
Chromosome	GCF_001618445.1	GCF_001618445.1	ASM161844v1	Leptospira borgpetersenii	Hardjo	221	Leptospira_borgpetersenii	Leptospira borgpetersenii serovar Hardjo	Whole genome sequencing of a Leptospira borgpetersenii serovar Hardjo field isolate	Leptospira borgpetersenii serovar Javanica	3947069	3833216	48576	25	2	3629289	1	2	1541415	40	3833216	haploid	INDICASAT-AIP	PRJNA296679	SAMN04102097	44461.4	42475	42269.6	Sample name	Leptospira borgpetersenii field isolate BK-30	Leptospira borgpetersenii serovar Hardjo type A field isolate	328971	Leptospira borgpetersenii serovar Hardjo	INDICASAT-AIP	Pathogen.cl	NA	Pathogen.cl.1.0	strain	BK-30	collected_by	Sree Rajeev	live	42475.3	BK-30	current	current	Annotation submitted by INDICASAT-AIP	PRJNA296679	42471
Chromosome	GCF_001618485.1	GCF_001618485.1	ASM161848v1	Leptospira borgpetersenii	Hardjo	192	Leptospira_borgpetersenii	Leptospira borgpetersenii serovar Hardjo	Whole genome sequencing of a Leptospira borgpetersenii serovar Hardjo type B laboratory strain	Leptospira borgpetersenii serovar Javanica	3884697	3798783	48555	25	2	3584464	1	2	1528345	40	3798769	haploid	INDICASAT-AIP	PRJNA296694	SAMN04102143	43608.7	42269	42269.6	Sample name	Leptospira borgpetersenii lab strain NVSL S 818	Leptospira borgpetersenii serovar Hardjo type B lab strain	328971	Leptospira borgpetersenii serovar Hardjo	INDICASAT-AIP	Pathogen.cl	NA	Pathogen.cl.1.0	strain	NVSL S 818	collected_by	N/A	live	42453.4	NVSL S 818	current	current	Annotation submitted by INDICASAT-AIP	PRJNA296694	42471
Chromosome	GCF_001618525.1	GCF_001618525.1	ASM161852v1	Leptospira borgpetersenii	Hardjo	229	Leptospira_borgpetersenii	Leptospira borgpetersenii serovar Hardjo	Whole genome sequencing of a Leptospira borgpetersenii serovar Hardjo field isolate	Leptospira borgpetersenii serovar Javanica	3967801	3824842	46465	26	2	3649879	1	2	1538257	40	3824831	haploid	INDICASAT-AIP	PRJNA296675	SAMN04102082	44461.4	42269	42269.6	Sample name	Leptospira borgpetersenii field isolate BK-6	Leptospira borgpetersenii field isolate BK-6	328971	Leptospira borgpetersenii serovar Hardjo	INDICASAT-AIP	Pathogen.cl	NA	Pathogen.cl.1.0	isolate	BK-6	collected_by	Sree Rajeev	live	42466.5	NA	current	current	Annotation submitted by INDICASAT-AIP	PRJNA296675	42471
Chromosome	GCF_001618565.1	GCF_001618565.1	ASM161856v1	Leptospira borgpetersenii	Hardjo	233	Leptospira_borgpetersenii	Leptospira borgpetersenii serovar Hardjo	Whole genome sequencing of a Leptospira borgpetersenii serovar Hardjo field isolate	Leptospira borgpetersenii serovar Javanica	3949086	3831098	46609	26	2	3631634	1	2	1540564	40	3831098	haploid	INDICASAT-AIP	PRJNA296677	SAMN04102083	44461.4	42269	42269.6	Sample name	Leptospira borgpetersenii field isolate BK-9	Leptospira borgpetersenii serovar Hardjo type A field isolate	328971	Leptospira borgpetersenii serovar Hardjo	INDICASAT-AIP	Pathogen.cl	NA	Pathogen.cl.1.0	strain	BK-9	collected_by	Sree Rajeev	live	42453.4	BK-9	current	current	Annotation submitted by INDICASAT-AIP	PRJNA296677	42471
Chromosome	GCF_001618585.1	GCF_001618585.1	ASM161858v1	Leptospira borgpetersenii	Hardjo	222	Leptospira_borgpetersenii	Leptospira borgpetersenii serovar Hardjo	Whole genome sequencing of a Leptospira borgpetersenii serovar Hardjo type A laboratory strain	Leptospira borgpetersenii serovar Javanica	3932487	3813841	48712	25	2	3613654	1	2	1533694	40	3813832	haploid	INDICASAT-AIP	PRJNA296689	SAMN04102142	43608.7	42269	42269.6	Sample name	Leptospira borgpetersenii lab strain NVSL S 1343	Leptospira borgpetersenii serovar Hardjo type A lab strain	328971	Leptospira borgpetersenii serovar Hardjo	INDICASAT-AIP	Pathogen.cl	NA	Pathogen.cl.1.0	strain	NVSL S 1343	collected_by	N/A	live	42453.4	NVSL S 1343	current	current	Annotation submitted by INDICASAT-AIP	PRJNA296689	42471
Contig	GCF_001650015.1	GCF_001650015.1	ASM165001v1	Leptospira interrogans	Bataviae	332	Leptospira_interrogans	Leptospira interrogans serovar Bataviae	Leptospira interrogans serovar Bataviae strain:LepIMR 22 Genome sequencing and assembly	Leptospira interrogans serovar Icterohaemorrhagiae str. RGA	4723435	4723435	34001	44	332	34001	44	332	1654773	35	4723435	haploid	Institute for Medical Research	PRJNA315339	SAMN04555632	44461.4	42445	42445	Sample name	LepIMR 22	Pathogen: clinical or host-associated sample from Leptospira interrogans serovar Bataviae	312175	Leptospira interrogans serovar Bataviae	Institute for Medical Research	Pathogen.cl	NA	Pathogen.cl.1.0	strain	LepIMR 22	collected_by	Institute for Medical Research, Malaysia	live	42445.4	LepIMR 22	current	current	NCBI Prokaryotic Genome Annotation Pipeline (PGAP)	PRJNA315339	42513
Chromosome	GCF_001652525.2	GCF_001652525.2	ASM165252v2	Leptospira borgpetersenii	#N/A	13	Leptospira_borgpetersenii	Leptospira borgpetersenii str. 4E	Leptospira borgpetersenii str. 4E Genome sequencing	Leptospira borgpetersenii serovar Javanica	3912599	3912370	667006	3	2	3550837	1	2	1572121	40	3911996	haploid	Centro de Desenvolvimento TecnolÃ³gico (CDTec)	PRJNA82339	SAMN04868324	44461.4	42480	42478.8	Sample name	Leptospira borgpetersenii 4E	Leptospira borgpetersenii serovar Ballum strain 4E	1141102	Leptospira borgpetersenii str. 4E	UFPel	Pathogen.cl	PRJNA82339	Pathogen.cl.1.0	strain	4E	collected_by	Everton Fagonde da Silva	live	42492.7	4E	current	current	Annotation submitted by Centro de Desenvolvimento TecnolÃ³gico (CDTec)	PRJNA82339	42765
Contig	GCF_001687505.1	GCF_001687505.1	ASM168750v1	Leptospira interrogans	Canicola	106	Leptospira_interrogans	Leptospira interrogans serovar Canicola	Leptospira interrogans serovar Canicola strain:Tande Genome sequencing and assembly	Leptospira interrogans serovar Icterohaemorrhagiae str. RGA	4522715	4522715	49911	28	106	49911	28	106	-	-	-	haploid	Universidade Federal de Pelotas	PRJNA324283	SAMN05195243	44461.4	42522	42522.6	Sample name	Tande	Pathogen: clinical or host-associated sample from Leptospira interrogans serovar Canicola	211880	Leptospira interrogans serovar Canicola	Universidade Federal de Pelotas	Pathogen.cl	NA	Pathogen.cl.1.0	strain	Tande	collected_by	UFPEL	live	42522.7	Tande	suppressed	current	Annotation submitted by Universidade Federal de Pelotas	PRJNA324283	42570
Scaffold	GCF_001857845.1	GCF_001857845.1	ASM185784v1	Leptospira interrogans	Pomona	87	Leptospira_interrogans	Leptospira interrogans serovar Pomona	Leptospira interrogans Genome sequencing and assembly	Leptospira interrogans	4627117	4610317	113638	12	31	3804209	1	31	1612545	35	4610317	haploid	Instituto Nacional de Tecnologia Agropecuaria	PRJNA309414	SAMN04432834	44461.4	42391	42390.5	Sample name	AKRFB	Leptospira interrogans serovar Pomona AKRFB	44276	Leptospira interrogans serovar Pomona	Instituto Nacional de Tecnologia Agropecuaria	Pathogen.cl	NA	Pathogen.cl.1.0	strain	AKRFB	collected_by	Ariel Koval	live	42391.4	AKRFB	current	current	NCBI Prokaryotic Genome Annotation Pipeline (PGAP)	PRJNA309414	42464
Contig	GCF_001952675.1	GCF_001952675.1	ASM195267v1	Leptospira santarosai	Grippotyphosa	60	Leptospira_santarosai	Leptospira santarosai serovar Grippotyphosa	Comparative genomic analysis of Brazilian Leptospira santarosai	Leptospira santarosai serovar Shermani str. LT 821	4083187	4083187	115432	11	60	115432	11	60	1704341	415	4083062	haploid	School of Veterinary Medicine and Animal Science / University of Sao Paulo	PRJNA360567	SAMN06212381	43608.7	42744	42744.3	Sample name	LO-9	Pathogen: clinical or host-associated sample from Leptospira santarosai serovar Grippotyphosa	1933030	Leptospira santarosai serovar Grippotyphosa	School of Veterinary Medicine and Animal Science / University of Sao Paulo	Pathogen.cl	PRJNA360567	Pathogen.cl.1.0	strain	LO-9	collected_by	FMVZ-USP	live	42744.5	LO-9	current	current	NCBI Prokaryotic Genome Annotation Pipeline (PGAP)	PRJNA360567	42750
Contig	GCF_001952685.1	GCF_001952685.1	ASM195268v1	Leptospira santarosai	Guaricura	57	Leptospira_santarosai	Leptospira santarosai serovar Guaricura	Comparative genomic analysis of Brazilian Leptospira santarosai	Leptospira santarosai serovar Shermani str. LT 821	4015390	4015390	122203	11	57	122203	11	57	1682262	42	4015193	haploid	School of Veterinary Medicine and Animal Science / University of Sao Paulo	PRJNA360567	SAMN06212380	43608.7	42744	42744.3	Sample name	M4/98	Pathogen: clinical or host-associated sample from Leptospira santarosai serovar Guaricura	508589	Leptospira santarosai serovar Guaricura	School of Veterinary Medicine and Animal Science / University of Sao Paulo	Pathogen.cl	PRJNA360567	Pathogen.cl.1.0	strain	M4/98	collected_by	FMVZ-USP	live	42744.4	M4/98	current	current	NCBI Prokaryotic Genome Annotation Pipeline (PGAP)	PRJNA360567	42750
Contig	GCF_001969075.1	GCF_001969075.1	ASM196907v1	Leptospira interrogans	Pomona	74	Leptospira_interrogans	Leptospira interrogans serovar Pomona	Whole genome analysis of Brazilian Leptospira interrogans strains	Leptospira interrogans	4594696	4594696	121968	10	74	121968	10	74	1606613	35	4594480	haploid	School of Veterinary Medicine and Animal Science / University of Sao Paulo	PRJNA361446	SAMN06233881	42781.2	42751.3	42751.3	Sample name	GR5	Brazilian Leptospira interrogans serovar Pomona strain GR5	44276	Leptospira interrogans serovar Pomona	School of Veterinary Medicine and Animal Science / University of Sao Paulo	Pathogen.cl	NA	Pathogen.cl.1.0	strain	GR5	collected_by	FMVZ-USP	live	42751.3	GR5	current	current	NCBI Prokaryotic Genome Annotation Pipeline (PGAP)	PRJNA361446	42758
Contig	GCF_001981425.1	GCF_001981425.1	ASM198142v1	Leptospira santarosai	Bananal	44	Leptospira_santarosai	Leptospira santarosai serovar Bananal	Comparative genomic analysis of Brazilian Leptospira santarosai	Leptospira santarosai serovar Shermani str. LT 821	4088850	4088850	203677	8	44	203677	8	44	1706043	415	4088678	haploid	School of Veterinary Medicine and Animal Science / University of Sao Paulo	PRJNA360567	SAMN06212382	43608.7	42744	42744.3	Sample name	2ACAP	Pathogen: clinical or host-associated sample from Leptospira santarosai serovar Bananal	1542967	Leptospira santarosai serovar Bananal	School of Veterinary Medicine and Animal Science / University of Sao Paulo	Pathogen.cl	PRJNA360567	Pathogen.cl.1.0	strain	2ACAP	collected_by	FMVZ-USP	live	42744.4	2ACAP	current	current	NCBI Prokaryotic Genome Annotation Pipeline (PGAP)	PRJNA360567	42767
Contig	GCF_001981455.1	GCF_001981455.1	ASM198145v1	Leptospira santarosai	Grippotyphosa	60	Leptospira_santarosai	Leptospira santarosai serovar Grippotyphosa	Comparative genomic analysis of Brazilian Leptospira santarosai	Leptospira santarosai serovar Shermani str. LT 821	4098927	4098927	199811	7	60	199811	7	60	1713266	42	4098714	haploid	School of Veterinary Medicine and Animal Science / University of Sao Paulo	PRJNA360567	SAMN06212383	43608.7	42744	42744.3	Sample name	M72/6-6	Pathogen: clinical or host-associated sample from Leptospira santarosai serovar Grippotyphosa	1933030	Leptospira santarosai serovar Grippotyphosa	School of Veterinary Medicine and Animal Science / University of Sao Paulo	Pathogen.cl	PRJNA360567	Pathogen.cl.1.0	strain	M72/6-6	collected_by	UFF	live	42744.5	M72/6-6	current	current	NCBI Prokaryotic Genome Annotation Pipeline (PGAP)	PRJNA360567	42767
Contig	GCF_001981505.1	GCF_001981505.1	ASM198150v1	Leptospira santarosai	#N/A	45	Leptospira_santarosai	Leptospira santarosai	Comparative genomic analysis of Brazilian Leptospira santarosai	Leptospira santarosai serovar Shermani str. LT 821	4205800	4205800	162947	8	45	162947	8	45	1754625	415	4205713	haploid	School of Veterinary Medicine and Animal Science / University of Sao Paulo	PRJNA360567	SAMN06212384	43663.4	42744	42744.3	Sample name	M52/8-19	Pathogen: clinical or host-associated sample from Leptospira santarosai	28183	Leptospira santarosai	School of Veterinary Medicine and Animal Science / University of Sao Paulo	Pathogen.cl	PRJNA360567	Pathogen.cl.1.0	strain	M52/8-19	collected_by	FMVZ-USP	live	42744.5	M52/8-19	current	current	NCBI Prokaryotic Genome Annotation Pipeline (PGAP)	PRJNA360567	42767
Contig	GCF_001995195.1	GCF_001995195.1	ASM199519v1	Leptospira interrogans	Hardjo	47	Leptospira_interrogans	Leptospira interrogans serovar Hardjo	Whole genome analysis of Brazilian Leptospira interrogans strains	Leptospira interrogans	4775728	4775728	202223	8	47	202223	8	47	1672946	35	4775652	haploid	School of Veterinary Medicine and Animal Science / University of Sao Paulo	PRJNA361446	SAMN06298621	43608.7	42772	42772.2	Sample name	OV5	Brazilian Leptospira interrogans serogroup Sejroe strain OV5	176	Leptospira interrogans serovar Hardjo	School of Veterinary Medicine and Animal Science / University of Sao Paulo	Pathogen.cl	NA	Pathogen.cl.1.0	strain	OV5	collected_by	UFF	live	42775.7	OV5	current	current	NCBI Prokaryotic Genome Annotation Pipeline (PGAP)	PRJNA361446	42777
Contig	GCF_001995205.1	GCF_001995205.1	ASM199520v1	Leptospira interrogans	Australis	134	Leptospira_interrogans	Leptospira interrogans serovar Australis	Whole genome analysis of Brazilian Leptospira interrogans strains	Leptospira interrogans	4907133	4907133	72766	23	134	72766	23	134	1724491	35	4906858	haploid	School of Veterinary Medicine and Animal Science / University of Sao Paulo	PRJNA361446	SAMN06298624	43608.7	42772	42772.2	Sample name	SU5	Brazilian Leptospira interrogans serogroup Australis strain SU5	211882	Leptospira interrogans serovar Australis	School of Veterinary Medicine and Animal Science / University of Sao Paulo	Pathogen.cl	NA	Pathogen.cl.1.0	strain	SU5	collected_by	UFF	live	42772.4	SU5	current	current	NCBI Prokaryotic Genome Annotation Pipeline (PGAP)	PRJNA361446	42777
Contig	GCF_002009725.1	GCF_002009725.1	ASM200972v1	Leptospira kirschneri	#N/A	335	Leptospira_kirschneri	Leptospira kirschneri	Leptospira kirschneri Genome sequencing and assembly	Leptospira kirschneri serovar Cynopteri str. 3522 CT	4449504	4449504	31008	44	335	31008	44	335	1594981	36	4449504	haploid	Chinese National Human Genome Center at Shanghai	PRJNA257123	SAMN02947888	42794.6	41851.3	41851.3	Sample name	L56168	Pathogen: clinical or host-associated sample from Leptospira kirschneri	29507	Leptospira kirschneri	Chinese National Human Genome Center at Shanghai	Pathogen.cl	PRJNA257123	Pathogen.cl.1.0	strain	56168	collected_by	missing	live	41851.3	56168	current	current	NA	PRJNA257123	42796
Contig	GCF_002009765.1	GCF_002009765.1	ASM200976v1	Leptospira kirschneri	#N/A	438	Leptospira_kirschneri	Leptospira kirschneri	Leptospira kirschneri Genome sequencing and assembly	Leptospira kirschneri serovar Cynopteri str. 3522 CT	4507761	4507761	20679	66	438	20679	66	438	1633512	36	4507761	haploid	Chinese National Human Genome Center at Shanghai	PRJNA257123	SAMN02947890	42613.6	41851.3	41851.3	Sample name	L56611	Pathogen: clinical or host-associated sample from Leptospira kirschneri	29507	Leptospira kirschneri	Chinese National Human Genome Center at Shanghai	Pathogen.cl	PRJNA257123	Pathogen.cl.1.0	strain	56611	collected_by	Jincai Qin	live	41851.3	56611	current	current	NA	PRJNA257123	42796
Contig	GCF_002018035.1	GCF_002018035.1	ASM201803v1	Leptospira borgpetersenii	Ballum	37	Leptospira_borgpetersenii	Leptospira borgpetersenii serovar Ballum	Leptospira borgpetersenii serovar Ballum strain:LO-24 Genome sequencing and assembly	Leptospira borgpetersenii serovar Javanica	3963883	3963883	174317	8	37	174317	8	37	1586234	40	3963788	haploid	School of Veterinary Medicine and Animal Science / University of Sao Paulo	PRJNA374546	SAMN06327236	42797.7	42779.6	42779.5	Sample name	LO-24	Whole genome analysis of Brazilian Leptospira borgpetersenii serogroup Ballum	280505	Leptospira borgpetersenii serovar Ballum	School of Veterinary Medicine and Animal Science / University of Sao Paulo	Pathogen.cl	NA	Pathogen.cl.1.0	strain	LO-24	collected_by	FMVZ-USP	live	42797.7	LO-24	current	current	NCBI Prokaryotic Genome Annotation Pipeline (PGAP)	PRJNA374546	42797
Contig	GCF_002018105.1	GCF_002018105.1	ASM201810v1	Leptospira kirschneri	Pomona	78	Leptospira_kirschneri	Leptospira kirschneri serovar Pomona	Whole genome analysis of Brazilian Leptospira kirschneri strains	Leptospira kirschneri serovar Cynopteri str. 3522 CT	4615941	4615941	101576	14	78	101576	14	78	1658655	36	4615791	haploid	School of Veterinary Medicine and Animal Science / University of Sao Paulo	PRJNA374548	SAMN06328787	42783.5	42780	42779.7	Sample name	M110/06	Pathogen: clinical or host-associated sample from Leptospira kirschneri serovar Pomona	561005	Leptospira kirschneri serovar Pomona	School of Veterinary Medicine and Animal Science / University of Sao Paulo	Pathogen.cl	PRJNA374548	Pathogen.cl.1.0	strain	M110/06	collected_by	FMVZ-USP	live	42780.5	M110/06	current	current	NCBI Prokaryotic Genome Annotation Pipeline (PGAP)	PRJNA374548	42797
Contig	GCF_002018145.1	GCF_002018145.1	ASM201814v1	Leptospira kirschneri	Grippotyphosa	89	Leptospira_kirschneri	Leptospira kirschneri serovar Grippotyphosa	Whole genome analysis of Brazilian Leptospira kirschneri strains	Leptospira kirschneri serovar Cynopteri str. 3522 CT	4336701	4336701	95436	16	89	95436	16	89	1556240	36	4336625	haploid	School of Veterinary Medicine and Animal Science / University of Sao Paulo	PRJNA374548	SAMN06328788	42783.5	42780	42779.7	Sample name	UCR5RB1	Pathogen: clinical or host-associated sample from Leptospira kirschneri serovar Grippotyphosa	38345	Leptospira kirschneri serovar Grippotyphosa	School of Veterinary Medicine and Animal Science / University of Sao Paulo	Pathogen.cl	PRJNA374548	Pathogen.cl.1.0	strain	UCR5RB1	collected_by	UFF	live	42780.5	UCR5RB1	current	current	NCBI Prokaryotic Genome Annotation Pipeline (PGAP)	PRJNA374548	42797
Complete Genome	GCF_002073495.2	GCF_002073495.2	ASM207349v2	Leptospira interrogans	Copenhageni	2	Leptospira_interrogans	Leptospira interrogans serovar Copenhageni	FDA-ARGOS is a database with public quality-controlled reference genomes for diagnostic use and regulatory science	Leptospira interrogans	4630763	4630763	4280582	1	2	4280582	1	2	1622812	35	4630763	haploid	University of Maryland School of Medicine Institute for Genome Sciences (IGS) - sequencing center	PRJNA231221	SAMN04875540	43776.5	42480	42480.6	Sample name	FDAARGOS_203	Pathogen: clinical or host-associated sample from Leptospira interrogans serovar Copenhageni	44275	Leptospira interrogans serovar Copenhageni	US Food and Drug Administration	Pathogen.cl	PRJNA231221	Pathogen.cl.1.0	geo_loc_name	Brazil	collected_by	ATCC < D Haake, A Ko	live	42480.6	FDAARGOS_203	current	current	NCBI Prokaryotic Genome Annotation Pipeline (PGAP)	PRJNA231221	43160
Contig	GCF_002074815.1	GCF_002074815.1	Gui44	Leptospira interrogans	Canicola	233	Leptospira_interrogans	Leptospira interrogans serovar Canicola str. Gui44	Leptospira interrogans serovar Canicola str. Gui44 Genome sequencing and assembly	Leptospira interrogans serovar Icterohaemorrhagiae str. RGA	4589637	4589637	37997	40	233	37997	40	233	1602372	35	4589637	haploid	Shanghai JiaoTong University School of Medicine	PRJNA244716	SAMN02728107	43608.6	42140	41745.2	Sample name	Gui44	Pathogen: clinical or host-associated sample from Leptospira interrogans serovar Canicola str. Gui44	1433285	Leptospira interrogans serovar Canicola str. Gui44	Shanghai JiaoTong University School of Medicine	Pathogen.cl	NA	Pathogen.cl.1.0	strain	Gui44	collected_by	unknown	live	42140	Gui44	current	current	NCBI Prokaryotic Genome Annotation Pipeline (PGAP)	PRJNA244716	42823
Contig	GCF_002074835.1	GCF_002074835.1	LEP401	Leptospira interrogans	#N/A	226	Leptospira_interrogans	Leptospira interrogans	Leptospira interrogans strain:401 Genome sequencing and assembly	Leptospira interrogans serovar Icterohaemorrhagiae str. RGA	4596421	4596421	48200	29	226	48200	29	226	1609801	35	4596421	haploid	Shanghai JiaoTong University School of Medicine	PRJNA244718	SAMN02728108	42823.6	42140	41745.2	Sample name	401	Pathogen: clinical or host-associated sample from Leptospira interrogans	173	Leptospira interrogans	Shanghai JiaoTong University School of Medicine	Pathogen.cl	NA	Pathogen.cl.1.0	strain	401	collected_by	unknown	live	42140	401	current	current	NCBI Prokaryotic Genome Annotation Pipeline (PGAP)	PRJNA244718	42823
Contig	GCF_002076815.1	GCF_002076815.1	ASM207681v1	Leptospira interrogans	Lai	591	Leptospira_interrogans	Leptospira interrogans serovar Lai	Leptospira interrogans serovar Lai strain:Col-P036 Genome sequencing and assembly	Leptospira interrogans serovar Icterohaemorrhagiae str. RGA	4403805	4403805	12806	107	591	12806	107	591	1538510	35	4403805	haploid	CORPOICA	PRJNA299823	SAMN04216083	42826.5	42826.5	42303.7	Sample name	Lep036_ensayo	Pathogen: clinical or host-associated sample from Leptospira interrogans serovar Lai	57678	Leptospira interrogans serovar Lai	CORPOICA	Pathogen.cl	NA	Pathogen.cl.1.0	strain	Col-P036	collected_by	Isaac Gallego	live	42826.5	Col-P036	current	current	NCBI Prokaryotic Genome Annotation Pipeline (PGAP)	PRJNA299823	42825
Chromosome	GCF_002287705.1	GCF_002287705.1	ASM228770v1	Leptospira santarosai	#N/A	76	Leptospira_santarosai	Leptospira santarosai	Leptospira santarosai strain:DU92 Genome sequencing and assembly	Leptospira santarosai serovar Shermani str. LT 821	3858945	3851545	167043	9	2	3545388	1	2	1615149	42	3851545	haploid	Universidade Federal de Pelotas	PRJNA376503	SAMN06434274	42986.4	42794	42789.4	Sample name	ah2	Pathogen: clinical or host-associated sample from Leptospira santarosai	28183	Leptospira santarosai	Universidade Federal de Pelotas	Pathogen.cl	NA	Pathogen.cl.1.0	strain	DU92	collected_by	USP	live	42794.5	DU92	suppressed	current	NCBI Prokaryotic Genome Annotation Pipeline (PGAP)	PRJNA376503	42971
Chromosome	GCF_002370075.2	GCF_002370075.2	ASM237007v2	Leptospira interrogans	#N/A	5	Leptospira_interrogans	Leptospira interrogans	Leptospira interrogans strain:CUDO8 Genome sequencing and assembly	Leptospira interrogans	5055615	5055615	4494023	1	5	4494023	1	5	1778494	35	5055615	haploid	Chulalongkorn University	PRJNA393035	SAMN07313955	44251.4	43005	42920.5	Sample name	Leptospira interrogans strains CUDO8	Pathogen: clinical or host-associated sample from Leptospira interrogans	173	Leptospira interrogans	Chulalongkorn University	Pathogen.cl	NA	Pathogen.cl.1.0	strain	CUDO8	collected_by	Alongkorn Kurilung	live	43005.5	CUDO8	current	current	NCBI Prokaryotic Genome Annotation Pipeline (PGAP)	PRJNA393035	45209
Complete Genome	GCF_002370085.3	GCF_002370085.3	ASM237008v3	Leptospira interrogans	#N/A	4	Leptospira_interrogans	Leptospira interrogans	Leptospira interrogans strain:CUDO5 Genome sequencing	Leptospira interrogans	5036200	5036200	4430589	1	4	4430589	1	4	1771379	35	5036199	haploid	Chulalongkorn University	PRJNA393078	SAMN07314877	44251.4	43005	42921.1	Sample name	Leptospira interrogans strains CUDO5	Pathogen: clinical or host-associated sample from Leptospira interrogans	173	Leptospira interrogans	Chulalongkorn University	Pathogen.cl	NA	Pathogen.cl.1.0	strain	CUDO5	collected_by	Alongkorn Kurilung	live	43005.5	CUDO5	current	current	NCBI Prokaryotic Genome Annotation Pipeline (PGAP)	PRJNA393078	45231
Scaffold	GCF_002916855.1	GCF_002916855.1	ASM291685v1	Leptospira interrogans	Canicola	124	Leptospira_interrogans	Leptospira interrogans serovar Canicola	Leptospira interrogans Genome sequencing and assembly	Leptospira interrogans serovar Icterohaemorrhagiae str. RGA	4725830	4725520	107804	15	122	129474	14	122	1652737	35	4725520	haploid	Instituto Nacional de Tecnologia Agropecuaria	PRJNA309414	SAMN06290125	43608.7	43132	42768.4	Sample name	Leptospira interrogans isolate A75	Pathogen: clinical or host-associated sample from Leptospira interrogans serovar Canicola	211880	Leptospira interrogans serovar Canicola	Instituto Nacional de Tecnologia Agropecuaria	Pathogen.cl	NA	Pathogen.cl.1.0	collected_by	Leptospirosis laboratory, National Respiratory Disease Institute (INER)	collection_date	2012	live	43132	A75	current	current	NCBI Prokaryotic Genome Annotation Pipeline (PGAP)	PRJNA309414	43136
Contig	GCF_003046425.1	GCF_003046425.1	ASM304642v1	Leptospira borgpetersenii	Javanica	69	Leptospira_alexanderi	Leptospira borgpetersenii serovar Javanica	Leptospira borgpetersenii DSM 21538 genome sequencing	NA	3857933	3857933	164393	9	69	164393	9	69	1546161	40	3857933	haploid	DOE Joint Genome Institute	PRJNA402517	SAMN07620965	43209.7	42986	42986.2	NA	SRS2840365	Leptospira borgpetersenii DSM 21538	280504	Leptospira borgpetersenii serovar Javanica	DOE Joint Genome Institute	MIGS.ba	PRJNA402517	MIGS.ba.6.0	strain	DSM 21538	collection_date	missing	live	43209.7	DSM 21538	current	current	Annotation submitted by DOE Joint Genome Institute	PRJNA402517	43199
Complete Genome	GCF_003254845.1	GCF_003254845.1	ASM325484v1	Leptospira borgpetersenii	Hardjo-bovis	2	Leptospira_borgpetersenii	Leptospira borgpetersenii serovar Hardjo-bovis	Leptospira borgpetersenii Genome sequencing and assembly	Leptospira borgpetersenii serovar Javanica	3907328	3907328	3589981	1	2	3589981	1	2	1571553	40	3907328	haploid	USDA, ARS, National Animal Disease Center	PRJNA384237	SAMN06830783	43232	43232	42850.7	Sample name	HB 15B 203	Leptospira borgpetersenii serovar Hardjo-bovis str. 203	338217	Leptospira borgpetersenii serovar Hardjo-bovis	USDA, ARS, National Animal Disease Center	Microbe, viral or environmental	PRJNA384237	Microbe.1.0	strain	203	host	Bos taurus	live	43232	203	current	current	NCBI Prokaryotic Genome Annotation Pipeline (PGAP)	PRJNA384237	43270
Complete Genome	GCF_003516145.1	GCF_003516145.1	ASM351614v1	Leptospira borgpetersenii	Ceylonica	2	Leptospira_borgpetersenii	Leptospira borgpetersenii serovar Ceylonica	Leptospira Genome sequencing and assembly	Leptospira borgpetersenii serovar Javanica	3992782	3992782	3670231	1	2	3670231	1	2	1600525	40	3992782	haploid	JCVI	PRJNA401006	SAMN08498447	43158.7	43139	43139.4	Sample name	Minion Assembly of Leptospira borgpetersenii	Minion Assembly of Leptospira borgpetersenii serovar Ceylonica	508536	Leptospira borgpetersenii serovar Ceylonica	JCVI	Pathogen.cl	PRJNA401006	Pathogen.cl.1.0	strain	Piyasena	serovar	Ceylonica	live	43139.4	Piyasena	current	current	NCBI Prokaryotic Genome Annotation Pipeline (PGAP)	PRJNA401006	43353
Complete Genome	GCF_003716785.1	GCF_003716785.1	ASM371678v1	Leptospira borgpetersenii	Hardjo-bovis	2	Leptospira_borgpetersenii	Leptospira borgpetersenii serovar Hardjo-bovis	Leptospira borgpetersenii serovar Hardjo-bovis strain:L49 Genome sequencing and assembly	Leptospira borgpetersenii serovar Javanica	3935911	3935911	3620710	1	2	3620710	1	2	1580890	40	3935911	haploid	Londrina State University	PRJNA488171	SAMN09926239	43354.3	43340	43340.4	Sample name	Leptospira borgpetersenii Hardjo hardjobovis L49	Pathogen: clinical or host-associated sample from Leptospira borgpetersenii serovar Hardjo-bovis	338217	Leptospira borgpetersenii serovar Hardjo-bovis	Londrina State University	Pathogen.cl	NA	Pathogen.cl.1.0	strain	L49	isolate	missing	live	43343.5	L49	current	current	NCBI Prokaryotic Genome Annotation Pipeline (PGAP)	PRJNA488171	43411
Complete Genome	GCF_005222565.1	GCF_005222565.1	ASM522256v1	Leptospira interrogans	#N/A	3	Leptospira_interrogans	Leptospira interrogans	Sri Lankan Leptospira Genome sequencing and assembly	Leptospira interrogans	4740090	4740090	4306144	1	3	4306144	1	3	1659746	35	4740090	haploid	Rajarata University of Sri lanka	PRJNA528695	SAMN11289419	44251.5	43562	43553.9	Sample name	fmasleptoiso1	Pathogen: clinical or host-associated sample from Leptospira interrogans	173	Leptospira interrogans	Rajarata University of Sri lanka	Pathogen.cl	PRJNA528695	Pathogen.cl.1.0	strain	FMAS_KW1	collected_by	Department of Community Medicine, Faculty of Medicine and Allied Sciences, Rajarata University of Sri Lanka	live	43562	FMAS_KW1	current	current	NCBI Prokaryotic Genome Annotation Pipeline (PGAP)	PRJNA528695	43592
Complete Genome	GCF_005222585.1	GCF_005222585.1	ASM522258v1	Leptospira interrogans	#N/A	2	Leptospira_interrogans	Leptospira interrogans	Sri Lankan Leptospira Genome sequencing and assembly	Leptospira interrogans	4651137	4651137	4293951	1	2	4293951	1	2	1629603	35	4651137	haploid	Rajarata University of Sri lanka	PRJNA528695	SAMN11289420	44251.5	43562	43553.9	Sample name	fmasleptoiso2	Pathogen: clinical or host-associated sample from Leptospira interrogans	173	Leptospira interrogans	Rajarata University of Sri lanka	Pathogen.cl	PRJNA528695	Pathogen.cl.1.0	strain	FMAS_KW2	collected_by	Department of Community Medicine, Faculty of Medicine and Allied Sciences, Rajarata University of Sri Lanka	live	43562	FMAS_KW2	current	current	NCBI Prokaryotic Genome Annotation Pipeline (PGAP)	PRJNA528695	43592
Complete Genome	GCF_005222625.1	GCF_005222625.1	ASM522262v1	Leptospira interrogans	#N/A	4	Leptospira_interrogans	Leptospira interrogans	Sri Lankan Leptospira Genome sequencing and assembly	Leptospira interrogans	5071735	5071735	4497709	1	4	4497709	1	4	1784278	35	5071735	haploid	Rajarata University of Sri lanka	PRJNA528695	SAMN11289421	44251.5	43562	43553.9	Sample name	fmasleptoiso3	Pathogen: clinical or host-associated sample from Leptospira interrogans	173	Leptospira interrogans	Rajarata University of Sri lanka	Pathogen.cl	PRJNA528695	Pathogen.cl.1.0	strain	FMAS_AW1	collected_by	Department of Community Medicine, Faculty of Medicine and Allied Sciences, Rajarata University of Sri Lanka	live	43562	FMAS_AW1	current	current	NCBI Prokaryotic Genome Annotation Pipeline (PGAP)	PRJNA528695	43592
Contig	GCF_006568845.1	GCF_006568845.1	ASM656884v1	Leptospira noguchii	#N/A	684	Leptospira_noguchii	Leptospira noguchii	Pathogenic Leptospira strains from Uruguay	Leptospira noguchii serovar Panama str. CZ214	4754454	4754454	15273	96	684	15273	96	684	1696771	355	4754454	haploid	INRS - Institut Armand-Frappier	PRJNA543681	SAMN11774880	44251.5	43646	43605	Sample name	IP1605021	Pathogen: clinical or host-associated sample from Leptospira noguchii	28182	Leptospira noguchii	INRS - Institut Armand-Frappier	Pathogen.cl	PRJNA543681	Pathogen.cl.1.0	strain	IP1605021	collected_by	Grupo de Trabajo Interinstitucional de Leptospirosis Consortium	live	43646	IP1605021	current	current	NCBI Prokaryotic Genome Annotation Pipeline (PGAP)	PRJNA543681	43649
Contig	GCF_006568855.1	GCF_006568855.1	ASM656885v1	Leptospira borgpetersenii	#N/A	231	Leptospira_borgpetersenii	Leptospira borgpetersenii	Pathogenic Leptospira strains from Uruguay	Leptospira borgpetersenii serovar Javanica	3720043	3720043	35480	30	231	35480	30	231	1499077	405	3720043	haploid	INRS - Institut Armand-Frappier	PRJNA543681	SAMN11774879	44251.5	43646	43605	Sample name	IP1512012	Pathogen: clinical or host-associated sample from Leptospira borgpetersenii	174	Leptospira borgpetersenii	INRS - Institut Armand-Frappier	Pathogen.cl	PRJNA543681	Pathogen.cl.1.0	strain	IP1512012	collected_by	Grupo de Trabajo Interinstitucional de Leptospirosis Consortium	live	43646	IP1512012	current	current	NCBI Prokaryotic Genome Annotation Pipeline (PGAP)	PRJNA543681	43649
Contig	GCF_006568865.1	GCF_006568865.1	ASM656886v1	Leptospira borgpetersenii	#N/A	217	Leptospira_borgpetersenii	Leptospira borgpetersenii	Pathogenic Leptospira strains from Uruguay	Leptospira borgpetersenii serovar Javanica	3737734	3737734	34743	29	217	34743	29	217	1504882	405	3737734	haploid	INRS - Institut Armand-Frappier	PRJNA543681	SAMN11774878	44251.5	43646	43605	Sample name	IP1506001	Pathogen: clinical or host-associated sample from Leptospira borgpetersenii	174	Leptospira borgpetersenii	INRS - Institut Armand-Frappier	Pathogen.cl	PRJNA543681	Pathogen.cl.1.0	strain	IP1506001	collected_by	Grupo de Trabajo Interinstitucional de Leptospirosis Consortium	live	43646	IP1506001	current	current	NCBI Prokaryotic Genome Annotation Pipeline (PGAP)	PRJNA543681	43649
Contig	GCF_006568875.1	GCF_006568875.1	ASM656887v1	Leptospira interrogans	#N/A	226	Leptospira_interrogans	Leptospira interrogans	Pathogenic Leptospira strains from Uruguay	Leptospira interrogans serovar Icterohaemorrhagiae str. RGA	4535254	4535254	41872	31	226	41872	31	226	1584146	35	4535254	haploid	INRS - Institut Armand-Frappier	PRJNA543681	SAMN11774876	44251.5	43646	43605	Sample name	IP1512015	Pathogen: clinical or host-associated sample from Leptospira interrogans	173	Leptospira interrogans	INRS - Institut Armand-Frappier	Pathogen.cl	PRJNA543681	Pathogen.cl.1.0	strain	IP1512015	collected_by	Grupo de Trabajo Interinstitucional de Leptospirosis Consortium	live	43646	IP1512015	current	current	NCBI Prokaryotic Genome Annotation Pipeline (PGAP)	PRJNA543681	43649
Contig	GCF_006568885.1	GCF_006568885.1	ASM656888v1	Leptospira interrogans	#N/A	217	Leptospira_interrogans	Leptospira interrogans	Pathogenic Leptospira strains from Uruguay	Leptospira interrogans serovar Icterohaemorrhagiae str. RGA	4531962	4531962	49707	29	217	49707	29	217	1582449	35	4531962	haploid	INRS - Institut Armand-Frappier	PRJNA543681	SAMN11774877	44251.5	43646	43605	Sample name	IP1512016	Pathogen: clinical or host-associated sample from Leptospira interrogans	173	Leptospira interrogans	INRS - Institut Armand-Frappier	Pathogen.cl	PRJNA543681	Pathogen.cl.1.0	strain	IP1512016	collected_by	Grupo de Trabajo Interinstitucional de Leptospirosis Consortium	live	43646	IP1512016	current	current	NCBI Prokaryotic Genome Annotation Pipeline (PGAP)	PRJNA543681	43649
Contig	GCF_006568945.1	GCF_006568945.1	ASM656894v1	Leptospira interrogans	#N/A	283	Leptospira_interrogans	Leptospira interrogans	Pathogenic Leptospira strains from Uruguay	Leptospira interrogans serovar Icterohaemorrhagiae str. RGA	4544834	4544834	38918	39	283	38918	39	283	1588996	35	4544834	haploid	INRS - Institut Armand-Frappier	PRJNA543681	SAMN11774874	44251.5	43646	43605	Sample name	IP1507003	Pathogen: clinical or host-associated sample from Leptospira interrogans	173	Leptospira interrogans	INRS - Institut Armand-Frappier	Pathogen.cl	PRJNA543681	Pathogen.cl.1.0	strain	IP1507003	collected_by	Grupo de Trabajo Interinstitucional de Leptospirosis Consortium	live	43646	IP1507003	current	current	NCBI Prokaryotic Genome Annotation Pipeline (PGAP)	PRJNA543681	43649
Contig	GCF_006569045.1	GCF_006569045.1	ASM656904v1	Leptospira interrogans	#N/A	241	Leptospira_interrogans	Leptospira interrogans	Pathogenic Leptospira strains from Uruguay	Leptospira interrogans serovar Icterohaemorrhagiae str. RGA	4541201	4541201	41894	31	241	41894	31	241	1586486	35	4541201	haploid	INRS - Institut Armand-Frappier	PRJNA543681	SAMN11774875	44251.5	43646	43605	Sample name	IP1512014	Pathogen: clinical or host-associated sample from Leptospira interrogans	173	Leptospira interrogans	INRS - Institut Armand-Frappier	Pathogen.cl	PRJNA543681	Pathogen.cl.1.0	strain	IP1512014	collected_by	Grupo de Trabajo Interinstitucional de Leptospirosis Consortium	live	43646	IP1512014	current	current	NCBI Prokaryotic Genome Annotation Pipeline (PGAP)	PRJNA543681	43649
Complete Genome	GCF_008118365.1	GCF_008118365.1	ASM811836v1	Leptospira interrogans	Hardjo	3	Leptospira_interrogans	Leptospira interrogans serovar Hardjo	Leptospira interrogans strain:L53 | isolate:L53 Genome sequencing and assembly	Leptospira interrogans	4742398	4742398	4355568	1	3	4355568	1	3	1661450	35	4742398	haploid	Londrina State University	PRJNA560522	SAMN12588099	44251.5	43693	43693.5	Sample name	L53	Leptospira interrogans hardjoprajitno strain L53	176	Leptospira interrogans serovar Hardjo	Londrina State University	Pathogen.cl	PRJNA560522	Pathogen.cl.1.0	strain	L53	host	bovine	live	43693.6	L53	current	current	NCBI Prokaryotic Genome Annotation Pipeline (PGAP)	PRJNA560522	43704
Contig	GCF_008373805.1	GCF_008373805.1	ASM837380v1	Leptospira interrogans	Geyaweera	16	Leptospira_interrogans	Leptospira interrogans serovar Geyaweera	Leptospira Genome sequencing and assembly	Leptospira interrogans	5336364	5336364	3284430	1	16	3284430	1	16	-	-	-	haploid	JCVI	PRJNA401006	SAMN08513768	43344	43344	43140.6	Sample name	Pacbio Assembly of Leptospira Interrogans	Pacbio Assembly of Leptospira Interrogans serovar Geyaweera	508518	Leptospira interrogans serovar Geyaweera	JCVI	Pathogen.cl	PRJNA401006	Pathogen.cl.1.0	strain	1L-Int	serovar	Geyaweera	live	43344	1L-Int	suppressed	current	NCBI Prokaryotic Genome Annotation Pipeline (PGAP)	PRJNA401006	43720
Contig	GCF_008373815.1	GCF_008373815.1	ASM837381v1	Leptospira interrogans	Weerasinghe	7	Leptospira_interrogans	Leptospira interrogans serovar Weerasinghe	Leptospira Genome sequencing and assembly	Leptospira interrogans	5040606	5040606	4266484	1	7	4266484	1	7	-	-	-	haploid	JCVI	PRJNA401006	SAMN08596279	43344	43344	43154.7	Sample name	LINT_WEERSINGHE	Minion Assembly of Leptospira interrogans serovar Weerasinghe	400109	Leptospira interrogans serovar Weerasinghe	JCVI	Pathogen.cl	PRJNA401006	Pathogen.cl.1.0	strain	6L-Int	serovar	Weerasinghe	live	43344	6L-Int	suppressed	current	NCBI Prokaryotic Genome Annotation Pipeline (PGAP)	PRJNA401006	43720
Scaffold	GCF_008629705.1	GCF_008629705.1	ASM862970v1	Leptospira interrogans	Copenhageni	187	Leptospira_interrogans	Leptospira interrogans serovar Copenhageni	Leptospira interrogans Genome sequencing and assembly	Leptospira interrogans serovar Icterohaemorrhagiae str. RGA	4583061	4581994	80612	21	176	83218	19	176	1602972	35	4581979	haploid	Oswaldo Cruz Foundation	PRJNA560059	SAMN12567456	43720.6	43692	43690.6	Sample name	CLEP00152	Pathogen: clinical or host-associated sample from Leptospira interrogans serovar Copenhageni	44275	Leptospira interrogans serovar Copenhageni	Oswaldo Cruz Foundation	Pathogen.cl	NA	Pathogen.cl.1.0	strain	CLEP00152	collected_by	LACEN PARANA	live	43692.6	CLEP00152	current	current	NCBI Prokaryotic Genome Annotation Pipeline (PGAP)	PRJNA560059	43728
Complete Genome	GCF_008831445.1	GCF_008831445.1	ASM883144v1	Leptospira interrogans	Canicola	4	Leptospira_interrogans	Leptospira interrogans serovar Canicola	Leptospira interrogans Genome sequencing and assembly	Leptospira interrogans	4758488	4758488	4259066	1	4	4259066	1	4	1666477	35	4758488	haploid	Chinese National Human Genome Center at Shanghai	PRJNA574874	SAMN12871420	44251.5	43738	43738	Sample name	Leptospira interrogans serovar Canicola str.LJ178	Pathogen: clinical or host-associated sample from Leptospira interrogans serovar Canicola	211880	Leptospira interrogans serovar Canicola	Chinese National Human Genome Center at Shanghai	Pathogen.cl	PRJNA574874	Pathogen.cl.1.0	strain	LJ178	collected_by	YH XU	live	43738	LJ178	current	current	NA	PRJNA574874	43745
Complete Genome	GCF_008831465.1	GCF_008831465.1	ASM883146v1	Leptospira interrogans	Canicola	4	Leptospira_interrogans	Leptospira interrogans serovar Canicola	Leptospira interrogans Genome sequencing and assembly	Leptospira interrogans	4755342	4755342	4255595	1	4	4255595	1	4	1665425	35	4755342	haploid	Chinese National Human Genome Center at Shanghai	PRJNA574874	SAMN12871448	44251.5	43738	43738.1	Sample name	Leptospira interrogans serogroup Canicola vaccine strain 611	Pathogen: clinical or host-associated sample from Leptospira interrogans serovar Canicola_611	211880	Leptospira interrogans serovar Canicola	Chinese National Human Genome Center at Shanghai	Pathogen.cl	PRJNA574874	Pathogen.cl.1.0	strain	611	collected_by	YH XU	live	43738.1	611	current	current	NA	PRJNA574874	43745
Scaffold	GCF_009721635.1	GCF_009721635.1	ASM972163v1	Leptospira interrogans	Copenhageni	166	Leptospira_interrogans	Leptospira interrogans serovar Copenhageni	Leptospira interrogans Genome sequencing and assembly	Leptospira interrogans serovar Icterohaemorrhagiae str. RGA	4581547	4580944	81585	19	158	89408	18	158	1603001	35	4580909	haploid	Oswaldo Cruz Foundation	PRJNA560059	SAMN12567526	43795.5	43692	43690.6	Sample name	CLEP00179	Pathogen: clinical or host-associated sample from Leptospira interrogans serovar Copenhageni	44275	Leptospira interrogans serovar Copenhageni	Oswaldo Cruz Foundation	Pathogen.cl	PRJNA560059	Pathogen.cl.1.0	strain	CLEP00179	collected_by	LACEN PARANA	live	43692.6	CLEP00179	current	current	NCBI Prokaryotic Genome Annotation Pipeline (PGAP)	PRJNA560059	43800
Chromosome	GCF_009858015.1	GCF_009858015.1	ASM985801v1	Leptospira borgpetersenii	#N/A	103	Leptospira_borgpetersenii	Leptospira borgpetersenii	Pathogenic Leptospira specimens isolated from rodents in the Caribbean Island of Saint Kitts	Leptospira borgpetersenii serovar Javanica	3887834	3877734	62425	21	2	3580756	1	2	1551274	40	3877734	haploid	INDICASAT AIP	PRJNA543109	SAMN11389100	43839.6	43839	43565.5	Sample name	Leptospira borgpetersenii isolate R29	Pathogen: clinical or host-associated sample from Leptospira borgpetersenii	174	Leptospira borgpetersenii	INDICASAT AIP	Pathogen.cl	NA	Pathogen.cl.1.0	strain	R29	collected_by	Sree Rajeev	live	43839.6	R29	current	current	NCBI Prokaryotic Genome Annotation Pipeline (PGAP)	PRJNA543109	43843
Chromosome	GCF_009858035.1	GCF_009858035.1	ASM985803v1	Leptospira borgpetersenii	#N/A	105	Leptospira_borgpetersenii	Leptospira borgpetersenii	Pathogenic Leptospira specimens isolated from rodents in the Caribbean Island of Saint Kitts	Leptospira borgpetersenii serovar Javanica	3887110	3876810	60285	21	2	3579904	1	2	1550849	40	3876810	haploid	INDICASAT AIP	PRJNA543109	SAMN11389098	43839.6	43839	43565.5	Sample name	Leptospira borgpetersenii isolate R23	Pathogen: clinical or host-associated sample from Leptospira borgpetersenii	174	Leptospira borgpetersenii	INDICASAT AIP	Pathogen.cl	NA	Pathogen.cl.1.0	strain	R23	collected_by	Sree Rajeev	live	43839.6	R23	current	current	NCBI Prokaryotic Genome Annotation Pipeline (PGAP)	PRJNA543109	43843
Chromosome	GCF_009858055.1	GCF_009858055.1	ASM985805v1	Leptospira borgpetersenii	#N/A	103	Leptospira_borgpetersenii	Leptospira borgpetersenii	Pathogenic Leptospira specimens isolated from rodents in the Caribbean Island of Saint Kitts	Leptospira borgpetersenii serovar Javanica	3887691	3877591	62423	21	2	3580481	1	2	1551196	40	3877591	haploid	INDICASAT AIP	PRJNA543109	SAMN11389099	43839.6	43839	43565.5	Sample name	Leptospira borgpetersenii isolate R28	Pathogen: clinical or host-associated sample from Leptospira borgpetersenii	174	Leptospira borgpetersenii	INDICASAT AIP	Pathogen.cl	NA	Pathogen.cl.1.0	strain	R28	collected_by	Sree Rajeev	live	43839.6	R28	current	current	NCBI Prokaryotic Genome Annotation Pipeline (PGAP)	PRJNA543109	43843
Chromosome	GCF_009858075.1	GCF_009858075.1	ASM985807v1	Leptospira borgpetersenii	#N/A	104	Leptospira_borgpetersenii	Leptospira borgpetersenii	Pathogenic Leptospira specimens isolated from rodents in the Caribbean Island of Saint Kitts	Leptospira borgpetersenii serovar Javanica	3821116	3810916	60285	21	2	3513910	1	2	1523665	40	3810916	haploid	INDICASAT AIP	PRJNA543109	SAMN11389084	43839.6	43839	43565.5	Sample name	Leptospira borgpetersenii isolate R6	Pathogen: clinical or host-associated sample from Leptospira borgpetersenii	174	Leptospira borgpetersenii	INDICASAT AIP	Pathogen.cl	NA	Pathogen.cl.1.0	strain	R6	collected_by	Sree Rajeev	live	43839.6	R6	current	current	NCBI Prokaryotic Genome Annotation Pipeline (PGAP)	PRJNA543109	43843
Chromosome	GCF_009858095.1	GCF_009858095.1	ASM985809v1	Leptospira borgpetersenii	#N/A	104	Leptospira_borgpetersenii	Leptospira borgpetersenii	Pathogenic Leptospira specimens isolated from rodents in the Caribbean Island of Saint Kitts	Leptospira borgpetersenii serovar Javanica	3888971	3878771	63158	20	2	3581767	1	2	1551800	40	3878771	haploid	INDICASAT AIP	PRJNA543109	SAMN11389101	43839.6	43839	43565.5	Sample name	Leptospira borgpetersenii isolate Mo4	Pathogen: clinical or host-associated sample from Leptospira borgpetersenii	174	Leptospira borgpetersenii	INDICASAT AIP	Pathogen.cl	NA	Pathogen.cl.1.0	strain	Mo4	collected_by	Sree Rajeev	live	43839.6	Mo4	current	current	NCBI Prokaryotic Genome Annotation Pipeline (PGAP)	PRJNA543109	43843
Chromosome	GCF_009884035.1	GCF_009884035.1	ASM988403v1	Leptospira interrogans	#N/A	87	Leptospira_interrogans	Leptospira interrogans	Pathogenic Leptospira specimens isolated from rodents in the Caribbean Island of Saint Kitts	Leptospira interrogans	4583691	4575191	80583	18	2	4233607	1	2	1599619	35	4575191	haploid	INDICASAT AIP	PRJNA543109	SAMN11389090	43839.6	43839	43565.5	Sample name	Leptospira interrogans isolate R13L	Pathogen: clinical or host-associated sample from Leptospira interrogans	173	Leptospira interrogans	INDICASAT AIP	Pathogen.cl	NA	Pathogen.cl.1.0	collected_by	Sree Rajeev	collection_date	2017	live	43839.6	R13-L	current	current	NCBI Prokaryotic Genome Annotation Pipeline (PGAP)	PRJNA543109	43845
Chromosome	GCF_009884055.1	GCF_009884055.1	ASM988405v1	Leptospira interrogans	#N/A	77	Leptospira_interrogans	Leptospira interrogans	Pathogenic Leptospira specimens isolated from rodents in the Caribbean Island of Saint Kitts	Leptospira interrogans	4563643	4556143	96364	15	2	4213733	1	2	1592923	35	4556143	haploid	INDICASAT AIP	PRJNA543109	SAMN11389094	43839.6	43839	43565.5	Sample name	Leptospira interrogans isolate R17	Pathogen: clinical or host-associated sample from Leptospira interrogans	173	Leptospira interrogans	INDICASAT AIP	Pathogen.cl	NA	Pathogen.cl.1.0	collected_by	Sree Rajeev	collection_date	2017	live	43839.6	R17	current	current	NCBI Prokaryotic Genome Annotation Pipeline (PGAP)	PRJNA543109	43845
Chromosome	GCF_009884075.1	GCF_009884075.1	ASM988407v1	Leptospira interrogans	#N/A	78	Leptospira_interrogans	Leptospira interrogans	Pathogenic Leptospira specimens isolated from rodents in the Caribbean Island of Saint Kitts	Leptospira interrogans	4564465	4556865	96364	16	2	4214555	1	2	1593254	35	4556865	haploid	INDICASAT AIP	PRJNA543109	SAMN11389096	43839.6	43839	43565.5	Sample name	Leptospira interrogans isolate R21	Pathogen: clinical or host-associated sample from Leptospira interrogans	173	Leptospira interrogans	INDICASAT AIP	Pathogen.cl	NA	Pathogen.cl.1.0	collected_by	Sree Rajeev	collection_date	2017	live	43839.6	R21	current	current	NCBI Prokaryotic Genome Annotation Pipeline (PGAP)	PRJNA543109	43845
Chromosome	GCF_009884095.1	GCF_009884095.1	ASM988409v1	Leptospira interrogans	#N/A	79	Leptospira_interrogans	Leptospira interrogans	Pathogenic Leptospira specimens isolated from rodents in the Caribbean Island of Saint Kitts	Leptospira interrogans	4556294	4548594	92266	15	2	4206042	1	2	1590370	35	4548594	haploid	INDICASAT AIP	PRJNA543109	SAMN11389097	43839.6	43839	43565.5	Sample name	Leptospira interrogans isolate R22	Pathogen: clinical or host-associated sample from Leptospira interrogans	173	Leptospira interrogans	INDICASAT AIP	Pathogen.cl	NA	Pathogen.cl.1.0	collected_by	Sree Rajeev	collection_date	2017	live	43839.6	R22	current	current	NCBI Prokaryotic Genome Annotation Pipeline (PGAP)	PRJNA543109	43845
Chromosome	GCF_009884115.1	GCF_009884115.1	ASM988411v1	Leptospira interrogans	#N/A	80	Leptospira_interrogans	Leptospira interrogans	Pathogenic Leptospira specimens isolated from rodents in the Caribbean Island of Saint Kitts	Leptospira interrogans	4563558	4555758	92266	16	2	4213648	1	2	1592825	35	4555758	haploid	INDICASAT AIP	PRJNA543109	SAMN11389093	43839.6	43839	43565.5	Sample name	Leptospira interrogans isolate R16	Pathogen: clinical or host-associated sample from Leptospira interrogans	173	Leptospira interrogans	INDICASAT AIP	Pathogen.cl	NA	Pathogen.cl.1.0	collected_by	Sree Rajeev	collection_date	2017	live	43839.6	R16	current	current	NCBI Prokaryotic Genome Annotation Pipeline (PGAP)	PRJNA543109	43845
Chromosome	GCF_009884135.1	GCF_009884135.1	ASM988413v1	Leptospira interrogans	#N/A	80	Leptospira_interrogans	Leptospira interrogans	Pathogenic Leptospira specimens isolated from rodents in the Caribbean Island of Saint Kitts	Leptospira interrogans	4564085	4556285	91545	17	2	4214175	1	2	1593149	35	4556285	haploid	INDICASAT AIP	PRJNA543109	SAMN11389089	43839.6	43839	43565.5	Sample name	Leptospira interrogans isolate R13	Pathogen: clinical or host-associated sample from Leptospira interrogans	173	Leptospira interrogans	INDICASAT AIP	Pathogen.cl	NA	Pathogen.cl.1.0	collected_by	Sree Rajeev	collection_date	2017	live	43839.6	R13	current	current	NCBI Prokaryotic Genome Annotation Pipeline (PGAP)	PRJNA543109	43845
Chromosome	GCF_009884155.1	GCF_009884155.1	ASM988415v1	Leptospira borgpetersenii	#N/A	104	Leptospira_borgpetersenii	Leptospira borgpetersenii	Pathogenic Leptospira specimens isolated from rodents in the Caribbean Island of Saint Kitts	Leptospira borgpetersenii serovar Javanica	3908796	3898596	60236	22	2	3601002	1	2	1559835	40	3898596	haploid	INDICASAT AIP	PRJNA543109	SAMN11389091	43839.6	43839	43565.5	Sample name	Leptospira borgpetersenii isolate R14	Pathogen: clinical or host-associated sample from Leptospira borgpetersenii	174	Leptospira borgpetersenii	INDICASAT AIP	Pathogen.cl	NA	Pathogen.cl.1.0	collected_by	Sree Rajeev	collection_date	2017	live	43839.6	R14	current	current	NCBI Prokaryotic Genome Annotation Pipeline (PGAP)	PRJNA543109	43845
Chromosome	GCF_009884175.1	GCF_009884175.1	ASM988417v1	Leptospira interrogans	#N/A	77	Leptospira_interrogans	Leptospira interrogans	Pathogenic Leptospira specimens isolated from rodents in the Caribbean Island of Saint Kitts	Leptospira interrogans	4564238	4556738	96364	15	2	4214328	1	2	1593253	35	4556738	haploid	INDICASAT AIP	PRJNA543109	SAMN11389087	43839.6	43839	43565.5	Sample name	Leptospira interrogans isolate R11	Pathogen: clinical or host-associated sample from Leptospira interrogans	173	Leptospira interrogans	INDICASAT AIP	Pathogen.cl	NA	Pathogen.cl.1.0	collected_by	Sree Rajeev	collection_date	2017	live	43839.6	R11	current	current	NCBI Prokaryotic Genome Annotation Pipeline (PGAP)	PRJNA543109	43845
Chromosome	GCF_009884195.1	GCF_009884195.1	ASM988419v1	Leptospira interrogans	#N/A	80	Leptospira_interrogans	Leptospira interrogans	Pathogenic Leptospira specimens isolated from rodents in the Caribbean Island of Saint Kitts	Leptospira interrogans	4563191	4555391	92209	15	2	4212939	1	2	1592643	35	4555391	haploid	INDICASAT AIP	PRJNA543109	SAMN11389086	43839.6	43839	43565.5	Sample name	Leptospira interrogans isolate R7	Pathogen: clinical or host-associated sample from Leptospira interrogans	173	Leptospira interrogans	INDICASAT AIP	Pathogen.cl	NA	Pathogen.cl.1.0	collected_by	Sree Rajeev	collection_date	2017	live	43839.6	R7	current	current	NCBI Prokaryotic Genome Annotation Pipeline (PGAP)	PRJNA543109	43845
Chromosome	GCF_009884215.1	GCF_009884215.1	ASM988421v1	Leptospira borgpetersenii	#N/A	100	Leptospira_borgpetersenii	Leptospira borgpetersenii	Pathogenic Leptospira specimens isolated from rodents in the Caribbean Island of Saint Kitts	Leptospira borgpetersenii serovar Javanica	3887609	3877809	63033	20	2	3580531	1	2	1551288	40	3877809	haploid	INDICASAT AIP	PRJNA543109	SAMN11389085	43839.6	43839	43565.5	Sample name	Leptospira borgpetersenii isolate R6L	Pathogen: clinical or host-associated sample from Leptospira borgpetersenii	174	Leptospira borgpetersenii	INDICASAT AIP	Pathogen.cl	NA	Pathogen.cl.1.0	collected_by	Sree Rajeev	collection_date	2017	live	43839.6	R6L	current	current	NCBI Prokaryotic Genome Annotation Pipeline (PGAP)	PRJNA543109	43845
Chromosome	GCF_009884235.1	GCF_009884235.1	ASM988423v1	Leptospira borgpetersenii	#N/A	108	Leptospira_borgpetersenii	Leptospira borgpetersenii	Pathogenic Leptospira specimens isolated from rodents in the Caribbean Island of Saint Kitts	Leptospira borgpetersenii serovar Javanica	3888127	3877527	62772	20	2	3581013	1	2	1550868	40	3877527	haploid	INDICASAT AIP	PRJNA543109	SAMN11389092	43839.6	43839	43565.5	Sample name	Leptospira borgpetersenii isolate R14L	Pathogen: clinical or host-associated sample from Leptospira borgpetersenii	174	Leptospira borgpetersenii	INDICASAT AIP	Pathogen.cl	NA	Pathogen.cl.1.0	collected_by	Sree Rajeev	collection_date	2017	live	43839.6	R14-L	current	current	NCBI Prokaryotic Genome Annotation Pipeline (PGAP)	PRJNA543109	43845
Chromosome	GCF_009884255.1	GCF_009884255.1	ASM988425v1	Leptospira interrogans	#N/A	76	Leptospira_interrogans	Leptospira interrogans	Pathogenic Leptospira specimens isolated from rodents in the Caribbean Island of Saint Kitts	Leptospira interrogans	4563683	4556283	96364	14	2	4213431	1	2	1593043	35	4556283	haploid	INDICASAT AIP	PRJNA543109	SAMN11389095	43839.6	43839	43565.5	Sample name	Leptospira interrogans isolate R19	Pathogen: clinical or host-associated sample from Leptospira interrogans	173	Leptospira interrogans	INDICASAT AIP	Pathogen.cl	NA	Pathogen.cl.1.0	collected_by	Sree Rajeev	collection_date	2017	live	43839.6	R19	current	current	NCBI Prokaryotic Genome Annotation Pipeline (PGAP)	PRJNA543109	43845
Chromosome	GCF_009884275.1	GCF_009884275.1	ASM988427v1	Leptospira interrogans	#N/A	84	Leptospira_interrogans	Leptospira interrogans	Pathogenic Leptospira specimens isolated from rodents in the Caribbean Island of Saint Kitts	Leptospira interrogans	4573647	4565447	93044	17	2	4223477	1	2	1597001	35	4565447	haploid	INDICASAT AIP	PRJNA543109	SAMN11389088	43839.6	43839	43565.5	Sample name	Leptospira interrogans isolate R12	Pathogen: clinical or host-associated sample from Leptospira interrogans	173	Leptospira interrogans	INDICASAT AIP	Pathogen.cl	NA	Pathogen.cl.1.0	collected_by	Sree Rajeev	collection_date	2017	live	43839.6	R12	current	current	NCBI Prokaryotic Genome Annotation Pipeline (PGAP)	PRJNA543109	43845
Scaffold	GCF_010095425.1	GCF_010095425.1	ASM1009542v1	Leptospira kirschneri	Mozdok	498	Leptospira_kirschneri	Leptospira kirschneri serovar Mozdok	Draft genome sequence of Leptospira kirschneri serovar Mozdok type 2 isolated from a horse, Portugal	Leptospira kirschneri serovar Cynopteri str. 3522 CT	4299146	4298747	15212	89	485	15212	89	485	1544326	36	4298699	haploid	CIBIO-InBIO	PRJNA578040	SAMN13046976	44313.3	43769	43755.3	Sample name	Horse112	Pathogen: clinical or host-associated sample from Leptospira kirschneri serovar Mozdok	437752	Leptospira kirschneri serovar Mozdok	CIBIO-InBIO	Pathogen.cl	PRJNA578040	Pathogen.cl.1.0	type	2	collected_by	INIAV	live	43769	Horse 112	suppressed	current	Annotation submitted by CIBIO-InBIO	PRJNA578040	43864
Complete Genome	GCF_010287845.2	GCF_010287845.2	ASM1028784v2	Leptospira interrogans	Bataviae	4	Leptospira_interrogans	Leptospira interrogans serovar Bataviae	Leptospira interrogans serovar Bataviae strain:D64 Genome sequencing	Leptospira interrogans	4846851	4846851	4355742	1	4	4355742	1	4	1704330	35	4846851	haploid	Chulalongkorn University	PRJNA597667	SAMN13679794	44251.5	43870	43825.1	Sample name	D64	Pathogen: clinical or host-associated sample from Leptospira interrogans serovar Bataviae	312175	Leptospira interrogans serovar Bataviae	Chulalongkorn University	Pathogen.cl	NA	Pathogen.cl.1.0	strain	D64	host	Canis lupus familiaris	live	43870.8	D64	current	current	NCBI Prokaryotic Genome Annotation Pipeline (PGAP)	PRJNA597667	44424
Complete Genome	GCF_010978155.1	GCF_010978155.1	ASM1097815v1	Leptospira interrogans	Copenhageni	2	Leptospira_interrogans	Leptospira interrogans serovar Copenhageni	Characterization of a Leptospira interrogans serovar Copenhageni strain isolated from a dog from Saint Kitts	Leptospira interrogans	4630180	4630180	4279936	1	2	4279936	1	2	1622572	35	4630180	haploid	INDICASAT AIP	PRJNA600490	SAMN13822336	43861.7	43840	43840.5	Sample name	Leptospira interrogans serovar Copenhageni strain SK1	Leptospira interrogans serovar Copenhageni strain SK1 isolated from a dog in Saint Kitts	44275	Leptospira interrogans serovar Copenhageni	INDICASAT AIP	Pathogen.cl	PRJNA600490	Pathogen.cl.1.0	strain	SK1	collected_by	Sree Rajeev	live	43840.6	SK1	current	current	Annotation submitted by INDICASAT AIP	PRJNA600490	43885
Contig	GCF_013358565.1	GCF_013358565.1	ASM1335856v1	Leptospira interrogans	Copenhageni	480	Leptospira_interrogans	Leptospira interrogans serovar Copenhageni	Leptospira interrogans serovar Copenhageni strain:Taganrog-2018 Genome sequencing and assembly	Leptospira interrogans serovar Icterohaemorrhagiae str. RGA	4500689	4500689	21911	63	480	21911	63	480	1574562	35	4500689	haploid	Federal Budget Institution of Science "Central Research Institute of Epidemiology"	PRJNA523562	SAMN10983505	44002.8	44002.8	43517.4	Sample name	352B	Pathogen: clinical or host-associated sample from Leptospira interrogans serovar Copenhageni	44275	Leptospira interrogans serovar Copenhageni	Federal Budget Institution of Science "Central Research Institute of Epidemiology"	Pathogen.cl	NA	Pathogen.cl.1.0	strain	Taganrog-2018	collected_by	Saint-Petersburg Pasteur Institute	live	44002.8	Taganrog-2018	current	current	NCBI Prokaryotic Genome Annotation Pipeline (PGAP)	PRJNA523562	44000
Contig	GCF_014858135.1	GCF_014858135.1	ASM1485813v1	Leptospira interrogans	Yeoncheon	9	Leptospira_interrogans	Leptospira interrogans serovar Yeoncheon	Leptospira interrogans serovar Yeoncheon strain:1530d Genome sequencing and assembly	Leptospira interrogans	5013967	5013967	4318326	1	9	4318326	1	9	1755067	35	5013967	haploid	Leibniz Institute DSMZ	PRJNA564740	SAMN12721657	44111.8	44111.8	43718.3	Sample name	Leptospira interrogans 1530d	Microbe sample from Leptospira interrogans serovar Yeoncheon	2609409	Leptospira interrogans serovar Yeoncheon	Leibniz Institute DSMZ	Microbe, viral or environmental	NA	Microbe.1.0	strain	1530d	serovar	Yeoncheon	live	44111.8	1530d	current	current	NCBI Prokaryotic Genome Annotation Pipeline (PGAP)	PRJNA564740	44110
Complete Genome	GCF_014858815.1	GCF_014858815.1	ASM1485881v1	Leptospira interrogans	Icterohaemorrhagiae	2	Leptospira_interrogans	Leptospira interrogans serovar Icterohaemorrhagiae	Leptospira interrogans serovar Icterohaemorrhagiae strain:898 Genome sequencing	Leptospira interrogans	4630592	4630592	4280412	1	2	4280412	1	2	1622718	35	4630592	haploid	Leibniz Institute DSMZ	PRJNA564738	SAMN12721653	44112.8	44112.8	43718.3	Sample name	Leptospira interrogans 898	Microbe sample from Leptospira interrogans serovar Icterohaemorrhagiae	90062	Leptospira interrogans serovar Icterohaemorrhagiae	Leibniz Institute DSMZ	Microbe, viral or environmental	NA	Microbe.1.0	strain	898	serovar	Icterohaemorrhagiae	live	44112.8	898	current	current	NCBI Prokaryotic Genome Annotation Pipeline (PGAP)	PRJNA564738	44111
Complete Genome	GCF_014858865.1	GCF_014858865.1	ASM1485886v1	Leptospira interrogans	Bataviae	9	Leptospira_interrogans	Leptospira interrogans serovar Bataviae	Leptospira interrogans serovar Bataviae strain:1489 Genome sequencing	Leptospira interrogans	5349767	5349767	4431091	1	9	4431091	1	9	1880020	35	5349767	haploid	Leibniz Institute DSMZ	PRJNA564739	SAMN12721652	44112.8	44112.8	43718.3	Sample name	Leptospira interrogans 1489	Microbe sample from Leptospira interrogans serovar Bataviae	312175	Leptospira interrogans serovar Bataviae	Leibniz Institute DSMZ	Microbe, viral or environmental	NA	Microbe.1.0	strain	1489	serovar	Bataviae	live	44112.8	1489	current	current	NCBI Prokaryotic Genome Annotation Pipeline (PGAP)	PRJNA564739	44111
Complete Genome	GCF_014858895.1	GCF_014858895.1	ASM1485889v1	Leptospira interrogans	Icterohaemorrhagiae	4	Leptospira_interrogans	Leptospira interrogans serovar Icterohaemorrhagiae	Leptospira interrogans serovar Icterohaemorrhagiae strain:Langkawi Genome sequencing	Leptospira interrogans	4885316	4885316	4367462	1	4	4367462	1	4	1720697	35	4885316	haploid	Leibniz Institute DSMZ	PRJNA564735	SAMN12721651	44112.8	44112.8	43718.3	Sample name	Leptospira interrogans Langkawi	Microbe sample from Leptospira interrogans serovar Icterohaemorrhagiae	90062	Leptospira interrogans serovar Icterohaemorrhagiae	Leibniz Institute DSMZ	Microbe, viral or environmental	NA	Microbe.1.0	strain	Langkawi	serovar	Icterohaemorrhagiae	live	44112.8	Langkawi	current	current	NCBI Prokaryotic Genome Annotation Pipeline (PGAP)	PRJNA564735	44111
Complete Genome	GCF_014858915.1	GCF_014858915.1	ASM1485891v1	Leptospira interrogans	Canicola	7	Leptospira_interrogans	Leptospira interrogans serovar Canicola	Leptospira interrogans serovar Canicola strain:782 Genome sequencing	Leptospira interrogans	5308174	5308174	4556406	1	7	4556406	1	7	1868543	35	5308174	haploid	Leibniz Institute DSMZ	PRJNA564737	SAMN12721654	44112.8	44112.8	43718.3	Sample name	Leptospira interrogans 782	Microbe sample from Leptospira interrogans serovar Canicola	211880	Leptospira interrogans serovar Canicola	Leibniz Institute DSMZ	Microbe, viral or environmental	NA	Microbe.1.0	strain	782	serovar	Canicola	live	44112.8	782	current	current	NCBI Prokaryotic Genome Annotation Pipeline (PGAP)	PRJNA564737	44111
Complete Genome	GCF_014858935.1	GCF_014858935.1	ASM1485893v1	Leptospira interrogans	Bataviae	4	Leptospira_interrogans	Leptospira interrogans serovar Bataviae	Leptospira interrogans serovar Bataviae strain:1548 Genome sequencing	Leptospira interrogans	4880112	4880112	4354848	1	4	4354848	1	4	1715708	35	4880112	haploid	Leibniz Institute DSMZ	PRJNA564736	SAMN12721655	44112.8	44112.8	43718.3	Sample name	Leptospira interrogans 1548	Microbe sample from Leptospira interrogans serovar Bataviae	312175	Leptospira interrogans serovar Bataviae	Leibniz Institute DSMZ	Microbe, viral or environmental	NA	Microbe.1.0	strain	1548	serovar	Bataviae	live	44112.8	1548	current	current	NCBI Prokaryotic Genome Annotation Pipeline (PGAP)	PRJNA564736	44111
Contig	GCF_015161435.1	GCF_015161435.1	ASM1516143v1	Leptospira borgpetersenii	Ballum	117	Leptospira_borgpetersenii	Leptospira borgpetersenii serovar Ballum	New Zealand Leptospira genomes	Leptospira borgpetersenii serovar Javanica	3918811	3918811	70548	17	117	70548	17	117	1568067	40	3918773	haploid	Massey University	PRJNA666522	SAMN16295710	44113.3	44104	44104.2	Sample name	MM43KA	Microbe sample from Leptospira borgpetersenii serovar Ballum	280505	Leptospira borgpetersenii serovar Ballum	Massey University	Microbe, viral or environmental	PRJNA666522	Microbe.1.0	strain	A1_Mm_MM043	serovar	Ballum	live	44105.7	A1_Mm_MM043	current	current	NCBI Prokaryotic Genome Annotation Pipeline (PGAP)	PRJNA666522	44136
Scaffold	GCF_015161445.1	GCF_015161445.1	ASM1516144v1	Leptospira borgpetersenii	Ballum	129	Leptospira_borgpetersenii	Leptospira borgpetersenii serovar Ballum	New Zealand Leptospira genomes	Leptospira borgpetersenii serovar Javanica	3945648	3945159	99284	16	124	103963	14	124	1578467	40	3945159	haploid	Massey University	PRJNA666522	SAMN16295713	44113.3	44104	44104.2	Sample name	RAT	Microbe sample from Leptospira borgpetersenii serovar Ballum	280505	Leptospira borgpetersenii serovar Ballum	Massey University	Microbe, viral or environmental	PRJNA666522	Microbe.1.0	strain	MU_Rr_LW001	serovar	Ballum	live	44105.7	MU_Rr_LW001	current	current	NCBI Prokaryotic Genome Annotation Pipeline (PGAP)	PRJNA666522	44136
Scaffold	GCF_015161465.1	GCF_015161465.1	ASM1516146v1	Leptospira borgpetersenii	Ballum	116	Leptospira_borgpetersenii	Leptospira borgpetersenii serovar Ballum	New Zealand Leptospira genomes	Leptospira borgpetersenii serovar Javanica	3917320	3917310	67113	18	115	67113	18	115	1567420	40	3917280	haploid	Massey University	PRJNA666522	SAMN16295711	44113.3	44104	44104.2	Sample name	MM50	Microbe sample from Leptospira borgpetersenii serovar Ballum	280505	Leptospira borgpetersenii serovar Ballum	Massey University	Microbe, viral or environmental	PRJNA666522	Microbe.1.0	strain	B1_Mm_MM050	serovar	Ballum	live	44105.7	B1_Mm_MM050	current	current	NCBI Prokaryotic Genome Annotation Pipeline (PGAP)	PRJNA666522	44136
Contig	GCF_015161475.1	GCF_015161475.1	ASM1516147v1	Leptospira borgpetersenii	Ballum	120	Leptospira_borgpetersenii	Leptospira borgpetersenii serovar Ballum	New Zealand Leptospira genomes	Leptospira borgpetersenii serovar Javanica	3920385	3920385	65786	18	120	65786	18	120	1568655	40	3920345	haploid	Massey University	PRJNA666522	SAMN16295712	44113.3	44104	44104.2	Sample name	MM98	Microbe sample from Leptospira borgpetersenii serovar Ballum	280505	Leptospira borgpetersenii serovar Ballum	Massey University	Microbe, viral or environmental	PRJNA666522	Microbe.1.0	strain	B1_Mm_MM098	serovar	Ballum	live	44105.7	B1_Mm_MM098	current	current	NCBI Prokaryotic Genome Annotation Pipeline (PGAP)	PRJNA666522	44136
Contig	GCF_015161535.1	GCF_015161535.1	ASM1516153v1	Leptospira borgpetersenii	Ballum	278	Leptospira_borgpetersenii	Leptospira borgpetersenii serovar Ballum	New Zealand Leptospira genomes	Leptospira borgpetersenii serovar Javanica	3988369	3988369	70548	17	278	70548	17	278	1604406	40	3988341	haploid	Massey University	PRJNA666522	SAMN16295708	44113.3	44104	44104.2	Sample name	MM361	Microbe sample from Leptospira borgpetersenii serovar Ballum	280505	Leptospira borgpetersenii serovar Ballum	Massey University	Microbe, viral or environmental	PRJNA666522	Microbe.1.0	strain	A4_Mm_MM361	serovar	Ballum	live	44105.7	A4_Mm_MM361	current	current	NCBI Prokaryotic Genome Annotation Pipeline (PGAP)	PRJNA666522	44136
Scaffold	GCF_015161545.1	GCF_015161545.1	ASM1516154v1	Leptospira borgpetersenii	Ballum	121	Leptospira_borgpetersenii	Leptospira borgpetersenii serovar Ballum	New Zealand Leptospira genomes	Leptospira borgpetersenii serovar Javanica	3918051	3918041	65786	19	120	65786	19	120	1567727	40	3918011	haploid	Massey University	PRJNA666522	SAMN16295709	44113.3	44104	44104.2	Sample name	MM37KA	Microbe sample from Leptospira borgpetersenii serovar Ballum	280505	Leptospira borgpetersenii serovar Ballum	Massey University	Microbe, viral or environmental	PRJNA666522	Microbe.1.0	strain	A1_Mm_MM037	serovar	Ballum	live	44105.7	A1_Mm_MM037	current	current	NCBI Prokaryotic Genome Annotation Pipeline (PGAP)	PRJNA666522	44136
Scaffold	GCF_015161555.1	GCF_015161555.1	ASM1516155v1	Leptospira borgpetersenii	Ballum	581	Leptospira_borgpetersenii	Leptospira borgpetersenii serovar Ballum	New Zealand Leptospira genomes	Leptospira borgpetersenii serovar Javanica	4110248	4110210	73166	17	580	73166	17	580	1675477	41	4110190	haploid	Massey University	PRJNA666522	SAMN16295706	44113.3	44104	44104.2	Sample name	MM351	Microbe sample from Leptospira borgpetersenii serovar Ballum	280505	Leptospira borgpetersenii serovar Ballum	Massey University	Microbe, viral or environmental	PRJNA666522	Microbe.1.0	strain	A4_Mm_MM351	serovar	Ballum	live	44105.7	A4_Mm_MM351	current	current	NCBI Prokaryotic Genome Annotation Pipeline (PGAP)	PRJNA666522	44136
Contig	GCF_015161575.1	GCF_015161575.1	ASM1516157v1	Leptospira borgpetersenii	Ballum	140	Leptospira_borgpetersenii	Leptospira borgpetersenii serovar Ballum	New Zealand Leptospira genomes	Leptospira borgpetersenii serovar Javanica	3933322	3933322	67113	18	140	67113	18	140	1575626	40	3933280	haploid	Massey University	PRJNA666522	SAMN16295705	44113.3	44104	44104.2	Sample name	MM350	Microbe sample from Leptospira borgpetersenii serovar Ballum	280505	Leptospira borgpetersenii serovar Ballum	Massey University	Microbe, viral or environmental	PRJNA666522	Microbe.1.0	strain	A4_Mm_MM350	serovar	Ballum	live	44105.7	A4_Mm_MM350	current	current	NCBI Prokaryotic Genome Annotation Pipeline (PGAP)	PRJNA666522	44136
Contig	GCF_015161595.1	GCF_015161595.1	ASM1516159v1	Leptospira borgpetersenii	Ballum	634	Leptospira_borgpetersenii	Leptospira borgpetersenii serovar Ballum	New Zealand Leptospira genomes	Leptospira borgpetersenii serovar Javanica	4120084	4120084	65786	19	634	65786	19	634	1673926	405	4120046	haploid	Massey University	PRJNA666522	SAMN16295707	44113.3	44104	44104.2	Sample name	MM354	Microbe sample from Leptospira borgpetersenii serovar Ballum	280505	Leptospira borgpetersenii serovar Ballum	Massey University	Microbe, viral or environmental	PRJNA666522	Microbe.1.0	strain	A4_Mm_MM354	serovar	Ballum	live	44105.7	A4_Mm_MM354	current	current	NCBI Prokaryotic Genome Annotation Pipeline (PGAP)	PRJNA666522	44136
Scaffold	GCF_015161635.1	GCF_015161635.1	ASM1516163v1	Leptospira borgpetersenii	Ballum	389	Leptospira_borgpetersenii	Leptospira borgpetersenii serovar Ballum	New Zealand Leptospira genomes	Leptospira borgpetersenii serovar Javanica	4035136	4035126	85849	17	388	85849	17	388	1633154	405	4035097	haploid	Massey University	PRJNA666522	SAMN16295703	44113.3	44104	44104.2	Sample name	MM342	Microbe sample from Leptospira borgpetersenii serovar Ballum	280505	Leptospira borgpetersenii serovar Ballum	Massey University	Microbe, viral or environmental	PRJNA666522	Microbe.1.0	strain	A4_Ee_MM342	serovar	Ballum	live	44105.7	A4_Ee_MM342	current	current	NCBI Prokaryotic Genome Annotation Pipeline (PGAP)	PRJNA666522	44136
Contig	GCF_015161645.1	GCF_015161645.1	ASM1516164v1	Leptospira borgpetersenii	Ballum	134	Leptospira_borgpetersenii	Leptospira borgpetersenii serovar Ballum	New Zealand Leptospira genomes	Leptospira borgpetersenii serovar Javanica	3933401	3933401	70548	18	134	70548	18	134	1576547	40	3933363	haploid	Massey University	PRJNA666522	SAMN16295702	44113.3	44104	44104.2	Sample name	MM336	Microbe sample from Leptospira borgpetersenii serovar Ballum	280505	Leptospira borgpetersenii serovar Ballum	Massey University	Microbe, viral or environmental	PRJNA666522	Microbe.1.0	strain	A4_Mm_MM336	serovar	Ballum	live	44105.7	A4_Mm_MM336	current	current	NCBI Prokaryotic Genome Annotation Pipeline (PGAP)	PRJNA666522	44136
Contig	GCF_015161665.1	GCF_015161665.1	ASM1516166v1	Leptospira borgpetersenii	Ballum	162	Leptospira_borgpetersenii	Leptospira borgpetersenii serovar Ballum	New Zealand Leptospira genomes	Leptospira borgpetersenii serovar Javanica	3939036	3939036	70537	17	162	70537	17	162	1579290	40	3938999	haploid	Massey University	PRJNA666522	SAMN16295699	44113.3	44104	44104.2	Sample name	MM325	Microbe sample from Leptospira borgpetersenii serovar Ballum	280505	Leptospira borgpetersenii serovar Ballum	Massey University	Microbe, viral or environmental	PRJNA666522	Microbe.1.0	strain	A4_Mm_MM325	serovar	Ballum	live	44105.7	A4_Mm_MM325	current	current	NCBI Prokaryotic Genome Annotation Pipeline (PGAP)	PRJNA666522	44136
Contig	GCF_015161675.1	GCF_015161675.1	ASM1516167v1	Leptospira borgpetersenii	Ballum	181	Leptospira_borgpetersenii	Leptospira borgpetersenii serovar Ballum	New Zealand Leptospira genomes	Leptospira borgpetersenii serovar Javanica	3948877	3948877	63651	18	181	63651	18	181	1584656	40	3948847	haploid	Massey University	PRJNA666522	SAMN16295698	44113.3	44104	44104.2	Sample name	MM324	Microbe sample from Leptospira borgpetersenii serovar Ballum	280505	Leptospira borgpetersenii serovar Ballum	Massey University	Microbe, viral or environmental	PRJNA666522	Microbe.1.0	strain	A4_Mm_MM324	serovar	Ballum	live	44105.7	A4_Mm_MM324	current	current	NCBI Prokaryotic Genome Annotation Pipeline (PGAP)	PRJNA666522	44136
Scaffold	GCF_015161715.1	GCF_015161715.1	ASM1516171v1	Leptospira borgpetersenii	Ballum	137	Leptospira_borgpetersenii	Leptospira borgpetersenii serovar Ballum	New Zealand Leptospira genomes	Leptospira borgpetersenii serovar Javanica	3926754	3926744	64449	18	136	64449	18	136	1572794	40	3926724	haploid	Massey University	PRJNA666522	SAMN16295697	44113.3	44104	44104.2	Sample name	MM320	Microbe sample from Leptospira borgpetersenii serovar Ballum	280505	Leptospira borgpetersenii serovar Ballum	Massey University	Microbe, viral or environmental	PRJNA666522	Microbe.1.0	strain	A4_Mm_MM320	serovar	Ballum	live	44105.7	A4_Mm_MM320	current	current	NCBI Prokaryotic Genome Annotation Pipeline (PGAP)	PRJNA666522	44136
Contig	GCF_015161735.1	GCF_015161735.1	ASM1516173v1	Leptospira borgpetersenii	Ballum	113	Leptospira_borgpetersenii	Leptospira borgpetersenii serovar Ballum	New Zealand Leptospira genomes	Leptospira borgpetersenii serovar Javanica	3918909	3918909	70537	17	113	70537	17	113	1568204	40	3918874	haploid	Massey University	PRJNA666522	SAMN16295696	44113.3	44104	44104.2	Sample name	MM31UC	Microbe sample from Leptospira borgpetersenii serovar Ballum	280505	Leptospira borgpetersenii serovar Ballum	Massey University	Microbe, viral or environmental	PRJNA666522	Microbe.1.0	strain	A1_Mm_MM031U	serovar	Ballum	live	44105.7	A1_Mm_MM031U	current	current	NCBI Prokaryotic Genome Annotation Pipeline (PGAP)	PRJNA666522	44136
Contig	GCF_015161745.1	GCF_015161745.1	ASM1516174v1	Leptospira borgpetersenii	Ballum	129	Leptospira_borgpetersenii	Leptospira borgpetersenii serovar Ballum	New Zealand Leptospira genomes	Leptospira borgpetersenii serovar Javanica	3921754	3921754	67113	18	129	67113	18	129	1569568	40	3921721	haploid	Massey University	PRJNA666522	SAMN16295695	44113.3	44104	44104.2	Sample name	MM31KB	Microbe sample from Leptospira borgpetersenii serovar Ballum	280505	Leptospira borgpetersenii serovar Ballum	Massey University	Microbe, viral or environmental	PRJNA666522	Microbe.1.0	strain	A1_Mm_MM031K	serovar	Ballum	live	44105.7	A1_Mm_MM031K	current	current	NCBI Prokaryotic Genome Annotation Pipeline (PGAP)	PRJNA666522	44136
Contig	GCF_015161755.1	GCF_015161755.1	ASM1516175v1	Leptospira borgpetersenii	Ballum	336	Leptospira_borgpetersenii	Leptospira borgpetersenii serovar Ballum	New Zealand Leptospira genomes	Leptospira borgpetersenii serovar Javanica	4000743	4000743	67113	18	336	67113	18	336	1617123	405	4000713	haploid	Massey University	PRJNA666522	SAMN16295692	44113.3	44104	44104.2	Sample name	MM28	Microbe sample from Leptospira borgpetersenii serovar Ballum	280505	Leptospira borgpetersenii serovar Ballum	Massey University	Microbe, viral or environmental	PRJNA666522	Microbe.1.0	strain	A1_Mm_MM028	serovar	Ballum	live	44105.7	A1_Mm_MM028	current	current	NCBI Prokaryotic Genome Annotation Pipeline (PGAP)	PRJNA666522	44136
Scaffold	GCF_015161795.1	GCF_015161795.1	ASM1516179v1	Leptospira borgpetersenii	Ballum	153	Leptospira_borgpetersenii	Leptospira borgpetersenii serovar Ballum	New Zealand Leptospira genomes	Leptospira borgpetersenii serovar Javanica	3932199	3932189	70548	18	152	75965	17	152	1573297	40	3932157	haploid	Massey University	PRJNA666522	SAMN16295691	44113.3	44104	44104.2	Sample name	MM280	Microbe sample from Leptospira borgpetersenii serovar Ballum	280505	Leptospira borgpetersenii serovar Ballum	Massey University	Microbe, viral or environmental	PRJNA666522	Microbe.1.0	strain	A3_Mm_MM280	serovar	Ballum	live	44105.7	A3_Mm_MM280	current	current	NCBI Prokaryotic Genome Annotation Pipeline (PGAP)	PRJNA666522	44136
Contig	GCF_015161805.1	GCF_015161805.1	ASM1516180v1	Leptospira borgpetersenii	Ballum	123	Leptospira_borgpetersenii	Leptospira borgpetersenii serovar Ballum	New Zealand Leptospira genomes	Leptospira borgpetersenii serovar Javanica	3921950	3921950	65786	18	123	65786	18	123	1569153	40	3921915	haploid	Massey University	PRJNA666522	SAMN16295690	44113.3	44104	44104.2	Sample name	MM277	Microbe sample from Leptospira borgpetersenii serovar Ballum	280505	Leptospira borgpetersenii serovar Ballum	Massey University	Microbe, viral or environmental	PRJNA666522	Microbe.1.0	strain	A3_Ee_MM277	serovar	Ballum	live	44105.7	A3_Ee_MM277	current	current	NCBI Prokaryotic Genome Annotation Pipeline (PGAP)	PRJNA666522	44136
Contig	GCF_015161835.1	GCF_015161835.1	ASM1516183v1	Leptospira borgpetersenii	Ballum	119	Leptospira_borgpetersenii	Leptospira borgpetersenii serovar Ballum	New Zealand Leptospira genomes	Leptospira borgpetersenii serovar Javanica	3921364	3921364	67114	18	119	67114	18	119	1569015	40	3921323	haploid	Massey University	PRJNA666522	SAMN16295689	44113.3	44104	44104.2	Sample name	MM275	Microbe sample from Leptospira borgpetersenii serovar Ballum	280505	Leptospira borgpetersenii serovar Ballum	Massey University	Microbe, viral or environmental	PRJNA666522	Microbe.1.0	strain	A3_Mm_MM275	serovar	Ballum	live	44105.7	A3_Mm_MM275	current	current	NCBI Prokaryotic Genome Annotation Pipeline (PGAP)	PRJNA666522	44136
Contig	GCF_015161845.1	GCF_015161845.1	ASM1516184v1	Leptospira borgpetersenii	Ballum	121	Leptospira_borgpetersenii	Leptospira borgpetersenii serovar Ballum	New Zealand Leptospira genomes	Leptospira borgpetersenii serovar Javanica	3920367	3920367	70537	16	121	70537	16	121	1568469	40	3920337	haploid	Massey University	PRJNA666522	SAMN16295688	44113.3	44104	44104.2	Sample name	MM273	Microbe sample from Leptospira borgpetersenii serovar Ballum	280505	Leptospira borgpetersenii serovar Ballum	Massey University	Microbe, viral or environmental	PRJNA666522	Microbe.1.0	strain	A3_Mm_MM273	serovar	Ballum	live	44105.7	A3_Mm_MM273	current	current	NCBI Prokaryotic Genome Annotation Pipeline (PGAP)	PRJNA666522	44136
Contig	GCF_015161855.1	GCF_015161855.1	ASM1516185v1	Leptospira borgpetersenii	Ballum	126	Leptospira_borgpetersenii	Leptospira borgpetersenii serovar Ballum	New Zealand Leptospira genomes	Leptospira borgpetersenii serovar Javanica	3920360	3920360	67113	18	126	67113	18	126	1568516	40	3920325	haploid	Massey University	PRJNA666522	SAMN16295687	44113.3	44104	44104.2	Sample name	MM272	Microbe sample from Leptospira borgpetersenii serovar Ballum	280505	Leptospira borgpetersenii serovar Ballum	Massey University	Microbe, viral or environmental	PRJNA666522	Microbe.1.0	strain	A3_Mm_MM272	serovar	Ballum	live	44105.7	A3_Mm_MM272	current	current	NCBI Prokaryotic Genome Annotation Pipeline (PGAP)	PRJNA666522	44136
Scaffold	GCF_015161895.1	GCF_015161895.1	ASM1516189v1	Leptospira borgpetersenii	Ballum	155	Leptospira_borgpetersenii	Leptospira borgpetersenii serovar Ballum	New Zealand Leptospira genomes	Leptospira borgpetersenii serovar Javanica	3954751	3954263	97285	17	150	99284	15	150	1582991	40	3954263	haploid	Massey University	PRJNA666522	SAMN16295686	44113.3	44104	44104.2	Sample name	MM26KC	Microbe sample from Leptospira borgpetersenii serovar Ballum	280505	Leptospira borgpetersenii serovar Ballum	Massey University	Microbe, viral or environmental	PRJNA666522	Microbe.1.0	strain	A1_Mm_MM026KC	serovar	Ballum	live	44105.7	A1_Mm_MM026KC	current	current	NCBI Prokaryotic Genome Annotation Pipeline (PGAP)	PRJNA666522	44136
Scaffold	GCF_015161905.1	GCF_015161905.1	ASM1516190v1	Leptospira borgpetersenii	Ballum	131	Leptospira_borgpetersenii	Leptospira borgpetersenii serovar Ballum	New Zealand Leptospira genomes	Leptospira borgpetersenii serovar Javanica	3924165	3924155	75875	16	130	75875	16	130	1570510	40	3924125	haploid	Massey University	PRJNA666522	SAMN16295685	44113.3	44104	44104.2	Sample name	MM26KBX	Microbe sample from Leptospira borgpetersenii serovar Ballum	280505	Leptospira borgpetersenii serovar Ballum	Massey University	Microbe, viral or environmental	PRJNA666522	Microbe.1.0	strain	A1_Mm_MM026KB	serovar	Ballum	live	44105.7	A1_Mm_MM026KB	current	current	NCBI Prokaryotic Genome Annotation Pipeline (PGAP)	PRJNA666522	44136
Contig	GCF_015161935.1	GCF_015161935.1	ASM1516193v1	Leptospira borgpetersenii	Ballum	135	Leptospira_borgpetersenii	Leptospira borgpetersenii serovar Ballum	New Zealand Leptospira genomes	Leptospira borgpetersenii serovar Javanica	3927586	3927586	70537	17	135	70537	17	135	1571934	40	3927559	haploid	Massey University	PRJNA666522	SAMN16295684	44113.3	44104	44104.2	Sample name	MM269	Microbe sample from Leptospira borgpetersenii serovar Ballum	280505	Leptospira borgpetersenii serovar Ballum	Massey University	Microbe, viral or environmental	PRJNA666522	Microbe.1.0	strain	A3_Mm_MM269	serovar	Ballum	live	44105.7	A3_Mm_MM269	current	current	NCBI Prokaryotic Genome Annotation Pipeline (PGAP)	PRJNA666522	44136
Scaffold	GCF_015161945.1	GCF_015161945.1	ASM1516194v1	Leptospira borgpetersenii	Ballum	139	Leptospira_borgpetersenii	Leptospira borgpetersenii serovar Ballum	New Zealand Leptospira genomes	Leptospira borgpetersenii serovar Javanica	3925916	3925906	70548	18	138	70548	18	138	1570736	40	3925870	haploid	Massey University	PRJNA666522	SAMN16295683	44113.3	44104	44104.2	Sample name	MM268	Microbe sample from Leptospira borgpetersenii serovar Ballum	280505	Leptospira borgpetersenii serovar Ballum	Massey University	Microbe, viral or environmental	PRJNA666522	Microbe.1.0	strain	A3_Mm_MM268	serovar	Ballum	live	44105.7	A3_Mm_MM268	current	current	NCBI Prokaryotic Genome Annotation Pipeline (PGAP)	PRJNA666522	44136
Contig	GCF_015161965.1	GCF_015161965.1	ASM1516196v1	Leptospira borgpetersenii	Ballum	129	Leptospira_borgpetersenii	Leptospira borgpetersenii serovar Ballum	New Zealand Leptospira genomes	Leptospira borgpetersenii serovar Javanica	3923897	3923897	65786	18	129	65786	18	129	1570148	40	3923868	haploid	Massey University	PRJNA666522	SAMN16295682	44113.3	44104	44104.2	Sample name	MM265	Microbe sample from Leptospira borgpetersenii serovar Ballum	280505	Leptospira borgpetersenii serovar Ballum	Massey University	Microbe, viral or environmental	PRJNA666522	Microbe.1.0	strain	A3_Mm_MM265	serovar	Ballum	live	44105.7	A3_Mm_MM265	current	current	NCBI Prokaryotic Genome Annotation Pipeline (PGAP)	PRJNA666522	44136
Contig	GCF_015161995.1	GCF_015161995.1	ASM1516199v1	Leptospira borgpetersenii	Ballum	130	Leptospira_borgpetersenii	Leptospira borgpetersenii serovar Ballum	New Zealand Leptospira genomes	Leptospira borgpetersenii serovar Javanica	3925037	3925037	75965	18	130	75965	18	130	1570714	40	3924999	haploid	Massey University	PRJNA666522	SAMN16295681	44113.3	44104	44104.2	Sample name	MM264	Microbe sample from Leptospira borgpetersenii serovar Ballum	280505	Leptospira borgpetersenii serovar Ballum	Massey University	Microbe, viral or environmental	PRJNA666522	Microbe.1.0	strain	A3_Mm_MM264	serovar	Ballum	live	44105.7	A3_Mm_MM264	current	current	NCBI Prokaryotic Genome Annotation Pipeline (PGAP)	PRJNA666522	44136
Scaffold	GCF_015162005.1	GCF_015162005.1	ASM1516200v1	Leptospira borgpetersenii	Ballum	118	Leptospira_borgpetersenii	Leptospira borgpetersenii serovar Ballum	New Zealand Leptospira genomes	Leptospira borgpetersenii serovar Javanica	3920461	3920451	65786	18	117	65786	18	117	1568661	40	3920424	haploid	Massey University	PRJNA666522	SAMN16295680	44113.3	44104	44104.2	Sample name	MM263	Microbe sample from Leptospira borgpetersenii serovar Ballum	280505	Leptospira borgpetersenii serovar Ballum	Massey University	Microbe, viral or environmental	PRJNA666522	Microbe.1.0	strain	A3_Mm_MM263	serovar	Ballum	live	44105.7	A3_Mm_MM263	current	current	NCBI Prokaryotic Genome Annotation Pipeline (PGAP)	PRJNA666522	44136
Contig	GCF_015162035.1	GCF_015162035.1	ASM1516203v1	Leptospira borgpetersenii	Ballum	126	Leptospira_borgpetersenii	Leptospira borgpetersenii serovar Ballum	New Zealand Leptospira genomes	Leptospira borgpetersenii serovar Javanica	3924028	3924028	75965	17	126	75965	17	126	1570368	40	3923987	haploid	Massey University	PRJNA666522	SAMN16295679	44113.3	44104	44104.2	Sample name	MM262	Microbe sample from Leptospira borgpetersenii serovar Ballum	280505	Leptospira borgpetersenii serovar Ballum	Massey University	Microbe, viral or environmental	PRJNA666522	Microbe.1.0	strain	A3_Mm_MM262	serovar	Ballum	live	44105.7	A3_Mm_MM262	current	current	NCBI Prokaryotic Genome Annotation Pipeline (PGAP)	PRJNA666522	44136
Scaffold	GCF_015162045.1	GCF_015162045.1	ASM1516204v1	Leptospira borgpetersenii	Ballum	125	Leptospira_borgpetersenii	Leptospira borgpetersenii serovar Ballum	New Zealand Leptospira genomes	Leptospira borgpetersenii serovar Javanica	3921827	3921817	67113	18	124	67113	18	124	1569296	40	3921788	haploid	Massey University	PRJNA666522	SAMN16295678	44113.3	44104	44104.2	Sample name	MM261	Microbe sample from Leptospira borgpetersenii serovar Ballum	280505	Leptospira borgpetersenii serovar Ballum	Massey University	Microbe, viral or environmental	PRJNA666522	Microbe.1.0	strain	A3_Mm_MM261	serovar	Ballum	live	44105.7	A3_Mm_MM261	current	current	NCBI Prokaryotic Genome Annotation Pipeline (PGAP)	PRJNA666522	44136
Scaffold	GCF_015162055.1	GCF_015162055.1	ASM1516205v1	Leptospira borgpetersenii	Ballum	127	Leptospira_borgpetersenii	Leptospira borgpetersenii serovar Ballum	New Zealand Leptospira genomes	Leptospira borgpetersenii serovar Javanica	3920662	3920652	67114	18	126	67114	18	126	1568778	40	3920623	haploid	Massey University	PRJNA666522	SAMN16295677	44113.3	44104	44104.2	Sample name	MM260	Microbe sample from Leptospira borgpetersenii serovar Ballum	280505	Leptospira borgpetersenii serovar Ballum	Massey University	Microbe, viral or environmental	PRJNA666522	Microbe.1.0	strain	A3_Mm_MM260	serovar	Ballum	live	44105.7	A3_Mm_MM260	current	current	NCBI Prokaryotic Genome Annotation Pipeline (PGAP)	PRJNA666522	44136
Contig	GCF_015162095.1	GCF_015162095.1	ASM1516209v1	Leptospira borgpetersenii	Ballum	127	Leptospira_borgpetersenii	Leptospira borgpetersenii serovar Ballum	New Zealand Leptospira genomes	Leptospira borgpetersenii serovar Javanica	3921765	3921765	63651	19	127	63651	19	127	1569406	40	3921722	haploid	Massey University	PRJNA666522	SAMN16295675	44113.3	44104	44104.2	Sample name	MM258	Microbe sample from Leptospira borgpetersenii serovar Ballum	280505	Leptospira borgpetersenii serovar Ballum	Massey University	Microbe, viral or environmental	PRJNA666522	Microbe.1.0	strain	A3_Mm_MM258	serovar	Ballum	live	44105.7	A3_Mm_MM258	current	current	NCBI Prokaryotic Genome Annotation Pipeline (PGAP)	PRJNA666522	44136
Scaffold	GCF_015162105.1	GCF_015162105.1	ASM1516210v1	Leptospira borgpetersenii	Ballum	127	Leptospira_borgpetersenii	Leptospira borgpetersenii serovar Ballum	New Zealand Leptospira genomes	Leptospira borgpetersenii serovar Javanica	3920071	3920061	65786	18	126	65786	18	126	1568564	40	3920034	haploid	Massey University	PRJNA666522	SAMN16295676	44113.3	44104	44104.2	Sample name	MM259	Microbe sample from Leptospira borgpetersenii serovar Ballum	280505	Leptospira borgpetersenii serovar Ballum	Massey University	Microbe, viral or environmental	PRJNA666522	Microbe.1.0	strain	A3_Mm_MM259	serovar	Ballum	live	44105.7	A3_Mm_MM259	current	current	NCBI Prokaryotic Genome Annotation Pipeline (PGAP)	PRJNA666522	44136
Scaffold	GCF_015162135.1	GCF_015162135.1	ASM1516213v1	Leptospira borgpetersenii	Ballum	147	Leptospira_borgpetersenii	Leptospira borgpetersenii serovar Ballum	New Zealand Leptospira genomes	Leptospira borgpetersenii serovar Javanica	3932338	3932328	70537	17	146	70537	17	146	1573182	40	3932300	haploid	Massey University	PRJNA666522	SAMN16295674	44113.3	44104	44104.2	Sample name	MM257	Microbe sample from Leptospira borgpetersenii serovar Ballum	280505	Leptospira borgpetersenii serovar Ballum	Massey University	Microbe, viral or environmental	PRJNA666522	Microbe.1.0	strain	A3_Mm_MM257	serovar	Ballum	live	44105.7	A3_Mm_MM257	current	current	NCBI Prokaryotic Genome Annotation Pipeline (PGAP)	PRJNA666522	44136
Contig	GCF_015162145.1	GCF_015162145.1	ASM1516214v1	Leptospira borgpetersenii	Ballum	130	Leptospira_borgpetersenii	Leptospira borgpetersenii serovar Ballum	New Zealand Leptospira genomes	Leptospira borgpetersenii serovar Javanica	3923708	3923708	67114	18	130	67114	18	130	1570231	40	3923663	haploid	Massey University	PRJNA666522	SAMN16295673	44113.3	44104	44104.2	Sample name	MM256	Microbe sample from Leptospira borgpetersenii serovar Ballum	280505	Leptospira borgpetersenii serovar Ballum	Massey University	Microbe, viral or environmental	PRJNA666522	Microbe.1.0	strain	A3_Mm_MM256	serovar	Ballum	live	44105.7	A3_Mm_MM256	current	current	NCBI Prokaryotic Genome Annotation Pipeline (PGAP)	PRJNA666522	44136
Scaffold	GCF_015162155.1	GCF_015162155.1	ASM1516215v1	Leptospira borgpetersenii	Ballum	136	Leptospira_borgpetersenii	Leptospira borgpetersenii serovar Ballum	New Zealand Leptospira genomes	Leptospira borgpetersenii serovar Javanica	3927970	3927960	67113	18	135	67113	18	135	1571771	40	3927920	haploid	Massey University	PRJNA666522	SAMN16295672	44113.3	44104	44104.2	Sample name	MM244	Microbe sample from Leptospira borgpetersenii serovar Ballum	280505	Leptospira borgpetersenii serovar Ballum	Massey University	Microbe, viral or environmental	PRJNA666522	Microbe.1.0	strain	A2_Mm_MM244	serovar	Ballum	live	44105.7	A2_Mm_MM244	current	current	NCBI Prokaryotic Genome Annotation Pipeline (PGAP)	PRJNA666522	44136
Scaffold	GCF_015162195.1	GCF_015162195.1	ASM1516219v1	Leptospira borgpetersenii	Ballum	134	Leptospira_borgpetersenii	Leptospira borgpetersenii serovar Ballum	New Zealand Leptospira genomes	Leptospira borgpetersenii serovar Javanica	3922721	3922711	67113	18	133	67113	18	133	1569713	40	3922684	haploid	Massey University	PRJNA666522	SAMN16295671	44113.3	44104	44104.2	Sample name	MM242	Microbe sample from Leptospira borgpetersenii serovar Ballum	280505	Leptospira borgpetersenii serovar Ballum	Massey University	Microbe, viral or environmental	PRJNA666522	Microbe.1.0	strain	A2_Mm_MM242	serovar	Ballum	live	44105.7	A2_Mm_MM242	current	current	NCBI Prokaryotic Genome Annotation Pipeline (PGAP)	PRJNA666522	44136
Contig	GCF_015162205.1	GCF_015162205.1	ASM1516220v1	Leptospira borgpetersenii	Ballum	124	Leptospira_borgpetersenii	Leptospira borgpetersenii serovar Ballum	New Zealand Leptospira genomes	Leptospira borgpetersenii serovar Javanica	3919568	3919568	65786	18	124	65786	18	124	1568192	40	3919525	haploid	Massey University	PRJNA666522	SAMN16295670	44113.3	44104	44104.2	Sample name	MM211	Microbe sample from Leptospira borgpetersenii serovar Ballum	280505	Leptospira borgpetersenii serovar Ballum	Massey University	Microbe, viral or environmental	PRJNA666522	Microbe.1.0	strain	A2_Mm_MM211	serovar	Ballum	live	44105.7	A2_Mm_MM211	current	current	NCBI Prokaryotic Genome Annotation Pipeline (PGAP)	PRJNA666522	44136
Contig	GCF_015162235.1	GCF_015162235.1	ASM1516223v1	Leptospira borgpetersenii	Ballum	129	Leptospira_borgpetersenii	Leptospira borgpetersenii serovar Ballum	New Zealand Leptospira genomes	Leptospira borgpetersenii serovar Javanica	3924037	3924037	75965	17	129	75965	17	129	1570543	40	3923999	haploid	Massey University	PRJNA666522	SAMN16295669	44113.3	44104	44104.2	Sample name	MM200	Microbe sample from Leptospira borgpetersenii serovar Ballum	280505	Leptospira borgpetersenii serovar Ballum	Massey University	Microbe, viral or environmental	PRJNA666522	Microbe.1.0	strain	A2_Mm_MM200	serovar	Ballum	live	44105.7	A2_Mm_MM200	current	current	NCBI Prokaryotic Genome Annotation Pipeline (PGAP)	PRJNA666522	44136
Contig	GCF_015162245.1	GCF_015162245.1	ASM1516224v1	Leptospira borgpetersenii	Ballum	128	Leptospira_borgpetersenii	Leptospira borgpetersenii serovar Ballum	New Zealand Leptospira genomes	Leptospira borgpetersenii serovar Javanica	3925526	3925526	70549	17	128	70549	17	128	1570642	40	3925486	haploid	Massey University	PRJNA666522	SAMN16295668	44113.3	44104	44104.2	Sample name	MM196	Microbe sample from Leptospira borgpetersenii serovar Ballum	280505	Leptospira borgpetersenii serovar Ballum	Massey University	Microbe, viral or environmental	PRJNA666522	Microbe.1.0	strain	A2_Ee_MM196	serovar	Ballum	live	44105.7	A2_Ee_MM196	current	current	NCBI Prokaryotic Genome Annotation Pipeline (PGAP)	PRJNA666522	44136
Contig	GCF_015162255.1	GCF_015162255.1	ASM1516225v1	Leptospira borgpetersenii	Ballum	151	Leptospira_borgpetersenii	Leptospira borgpetersenii serovar Ballum	New Zealand Leptospira genomes	Leptospira borgpetersenii serovar Javanica	3929579	3929579	67113	18	151	67113	18	151	1572030	40	3929539	haploid	Massey University	PRJNA666522	SAMN16295667	44113.3	44104	44104.2	Sample name	MM195	Microbe sample from Leptospira borgpetersenii serovar Ballum	280505	Leptospira borgpetersenii serovar Ballum	Massey University	Microbe, viral or environmental	PRJNA666522	Microbe.1.0	strain	A2_Ee_MM195	serovar	Ballum	live	44105.7	A2_Ee_MM195	current	current	NCBI Prokaryotic Genome Annotation Pipeline (PGAP)	PRJNA666522	44136
Contig	GCF_015162295.1	GCF_015162295.1	ASM1516229v1	Leptospira borgpetersenii	Ballum	121	Leptospira_borgpetersenii	Leptospira borgpetersenii serovar Ballum	New Zealand Leptospira genomes	Leptospira borgpetersenii serovar Javanica	3914855	3914855	63651	19	121	63651	19	121	1566520	40	3914813	haploid	Massey University	PRJNA666522	SAMN16295666	44113.3	44104	44104.2	Sample name	MM189	Microbe sample from Leptospira borgpetersenii serovar Ballum	280505	Leptospira borgpetersenii serovar Ballum	Massey University	Microbe, viral or environmental	PRJNA666522	Microbe.1.0	strain	A2_Mm_MM189	serovar	Ballum	live	44105.7	A2_Mm_MM189	current	current	NCBI Prokaryotic Genome Annotation Pipeline (PGAP)	PRJNA666522	44136
Contig	GCF_015162305.1	GCF_015162305.1	ASM1516230v1	Leptospira borgpetersenii	Ballum	130	Leptospira_borgpetersenii	Leptospira borgpetersenii serovar Ballum	New Zealand Leptospira genomes	Leptospira borgpetersenii serovar Javanica	3922923	3922923	65786	18	130	65786	18	130	1570363	40	3922879	haploid	Massey University	PRJNA666522	SAMN16295665	44113.3	44104	44104.2	Sample name	MM161	Microbe sample from Leptospira borgpetersenii serovar Ballum	280505	Leptospira borgpetersenii serovar Ballum	Massey University	Microbe, viral or environmental	PRJNA666522	Microbe.1.0	strain	A2_Mm_MM161	serovar	Ballum	live	44105.7	A2_Mm_MM161	current	current	NCBI Prokaryotic Genome Annotation Pipeline (PGAP)	PRJNA666522	44136
Scaffold	GCF_015162335.1	GCF_015162335.1	ASM1516233v1	Leptospira borgpetersenii	Ballum	120	Leptospira_borgpetersenii	Leptospira borgpetersenii serovar Ballum	New Zealand Leptospira genomes	Leptospira borgpetersenii serovar Javanica	3920540	3920530	67114	18	119	67114	18	119	1568846	40	3920506	haploid	Massey University	PRJNA666522	SAMN16295663	44113.3	44104	44104.2	Sample name	MM148	Microbe sample from Leptospira borgpetersenii serovar Ballum	280505	Leptospira borgpetersenii serovar Ballum	Massey University	Microbe, viral or environmental	PRJNA666522	Microbe.1.0	strain	A2_Mm_MM148	serovar	Ballum	live	44105.7	A2_Mm_MM148	current	current	NCBI Prokaryotic Genome Annotation Pipeline (PGAP)	PRJNA666522	44136
[truncated: 379 more rows]
[truncated: 143 more columns]
