# Supplementary material for: Integrative assessment of species-level genetic markers for the diagnosis of pathogenic Leptospira
Source: Front Public Health. 2026 Jun 19;14:1837984. doi: 10.3389/fpubh.2026.1837984 (PMC13328341; doi:10.3389/fpubh.2026.1837984)
Supplement: Supplementary file 9 [file Table_2.xlsx]

## Sheet: ppk
species	distance	comparison
L.interrogans	0.00517069	intra
L.interrogans	0	intra
L.interrogans	0.00517069	intra
L.interrogans	0.00375321	intra
L.interrogans	0.0051694	intra
L.interrogans	0.00375321	intra
L.interrogans	0.00516812	intra
L.interrogans	0.00753638	intra
L.interrogans	0.00516812	intra
L.interrogans	0.00422303	intra
L.interrogans	0.00516812	intra
L.interrogans	0.000935834	intra
L.interrogans	0.00516812	intra
L.interrogans	0.0051686	intra
L.interrogans	0.00753397	intra
L.interrogans	0.0051686	intra
L.interrogans	0.00563836	intra
L.interrogans	0.0051686	intra
L.interrogans	0.00517255	intra
L.interrogans	0.00564312	intra
L.interrogans	0.00563675	intra
L.interrogans	0.00611123	intra
L.interrogans	0.00563893	intra
L.interrogans	0.00611123	intra
L.interrogans	0.00610947	intra
L.interrogans	0.00563639	intra
L.interrogans	0.00563639	intra
L.interrogans	0.00658446	intra
L.interrogans	0.00516812	intra
L.interrogans	0.00753638	intra
L.interrogans	0.00516812	intra
L.interrogans	0.00422303	intra
L.interrogans	0	intra
L.interrogans	0.00753397	intra
L.interrogans	0.00564312	intra
L.interrogans	0.00563639	intra
L.interrogans	0.00516812	intra
L.interrogans	0.00753638	intra
L.interrogans	0.00516812	intra
L.interrogans	0.00422303	intra
L.interrogans	0	intra
L.interrogans	0.00753397	intra
L.interrogans	0.00564312	intra
L.interrogans	0.00563639	intra
L.interrogans	0	intra
L.interrogans	0.00422882	intra
L.interrogans	0.00281336	intra
L.interrogans	0.00422882	intra
L.interrogans	0.00328651	intra
L.interrogans	0.00659434	intra
L.interrogans	0.00281241	intra
L.interrogans	0.00469844	intra
L.interrogans	0.00658587	intra
L.interrogans	0.00659434	intra
L.interrogans	0.00659434	intra
L.interrogans	0.00469637	intra
L.interrogans	0.0070628	intra
L.interrogans	0.00469637	intra
L.interrogans	0.00375486	intra
L.interrogans	0.00234192	intra
L.interrogans	0.00706109	intra
L.interrogans	0.00423354	intra
L.interrogans	0.00516421	intra
L.interrogans	0.00234192	intra
L.interrogans	0.00234192	intra
L.interrogans	0.00612349	intra
L.interrogans	0.00187477	intra
L.interrogans	0.00611952	intra
L.interrogans	0.00187477	intra
L.interrogans	0.00469854	intra
L.interrogans	0.00422431	intra
L.interrogans	0.00611838	intra
L.interrogans	0.00517269	intra
L.interrogans	0.00611163	intra
L.interrogans	0.00422431	intra
L.interrogans	0.00422431	intra
L.interrogans	0.0051833	intra
L.interrogans	0.00375346	intra
L.interrogans	0.00422431	intra
L.interrogans	0.00658782	intra
L.interrogans	0.00422431	intra
L.interrogans	0.00328401	intra
L.interrogans	0.00187251	intra
L.interrogans	0.00658587	intra
L.interrogans	0.00375954	intra
L.interrogans	0.00469264	intra
L.interrogans	0.00187251	intra
L.interrogans	0.00187251	intra
L.interrogans	0.00564753	intra
L.interrogans	0.000467983	intra
L.interrogans	0.00328236	intra
L.interrogans	0.00281223	intra
L.interrogans	0.00516812	intra
L.interrogans	0.00281223	intra
L.interrogans	0.00281336	intra
L.interrogans	0.00328154	intra
L.interrogans	0.00516639	intra
L.interrogans	0.00234629	intra
L.interrogans	0.00422138	intra
L.interrogans	0.00328154	intra
L.interrogans	0.00328154	intra
L.interrogans	0.00422859	intra
L.interrogans	0.00187477	intra
L.interrogans	0.00281241	intra
L.interrogans	0.00140487	intra
L.interrogans	0.00187477	intra
L.interrogans	0.00611952	intra
L.interrogans	0.00187477	intra
L.interrogans	0.00469854	intra
L.interrogans	0.00422431	intra
L.interrogans	0.00611838	intra
L.interrogans	0.00517269	intra
L.interrogans	0.00611163	intra
L.interrogans	0.00422431	intra
L.interrogans	0.00422431	intra
L.interrogans	0.0051833	intra
L.interrogans	0.00375346	intra
L.interrogans	0	intra
L.interrogans	0.00328236	intra
L.interrogans	0.00281241	intra
L.interrogans	0.00517069	intra
L.interrogans	0	intra
L.interrogans	0.00517069	intra
L.interrogans	0.0051694	intra
L.interrogans	0.00753638	intra
L.interrogans	0.000935834	intra
L.interrogans	0.00563836	intra
L.interrogans	0.00563893	intra
L.interrogans	0.00753638	intra
L.interrogans	0.00753638	intra
L.interrogans	0.00281336	intra
L.interrogans	0.0070628	intra
L.interrogans	0.00611952	intra
L.interrogans	0.00658782	intra
L.interrogans	0.00516812	intra
L.interrogans	0.00611952	intra
L.interrogans	0.00422431	intra
L.interrogans	0.0056434	intra
L.interrogans	0.00422431	intra
L.interrogans	0.000467983	intra
L.interrogans	0.00469533	intra
L.interrogans	0.00564285	intra
L.interrogans	0.00564753	intra
L.interrogans	0.00658201	intra
L.interrogans	0.00469533	intra
L.interrogans	0.00469533	intra
L.interrogans	0.00375954	intra
L.interrogans	0.00422668	intra
L.interrogans	0.00517255	intra
L.interrogans	0.00375486	intra
L.interrogans	0.00328422	intra
L.interrogans	0.00517255	intra
L.interrogans	0.0056434	intra
L.interrogans	0.00564347	intra
L.interrogans	0.000467983	intra
L.interrogans	0.00564347	intra
L.interrogans	0.0056434	intra
L.interrogans	0.00801234	intra
L.interrogans	0.00140405	intra
L.interrogans	0.00611163	intra
L.interrogans	0.00611123	intra
L.interrogans	0.00801234	intra
L.interrogans	0.00801234	intra
L.interrogans	0.00328422	intra
L.interrogans	0.00753877	intra
L.interrogans	0.00659524	intra
L.interrogans	0.0070628	intra
L.interrogans	0.00564115	intra
L.interrogans	0.00659524	intra
L.interrogans	0.000467983	intra
L.interrogans	0.00611838	intra
L.interrogans	0.00187477	intra
L.interrogans	0.00611952	intra
L.interrogans	0.00187477	intra
L.interrogans	0.00469854	intra
L.interrogans	0.00422431	intra
L.interrogans	0.00611838	intra
L.interrogans	0.00517269	intra
L.interrogans	0.00611163	intra
L.interrogans	0.00422431	intra
L.interrogans	0.00422431	intra
L.interrogans	0.0051833	intra
L.interrogans	0.00375346	intra
L.interrogans	0	intra
L.interrogans	0.00328236	intra
L.interrogans	0.00281241	intra
L.interrogans	0	intra
L.interrogans	0.00611952	intra
L.interrogans	0.00517255	intra
L.interrogans	0.00659524	intra
L.interrogans	0.00563836	intra
L.interrogans	0.00516606	intra
L.interrogans	0.00563836	intra
L.interrogans	0.00563639	intra
L.interrogans	0.00516421	intra
L.interrogans	0.00516421	intra
L.interrogans	0.00611389	intra
L.interrogans	0.000467954	intra
L.interrogans	0.00516421	intra
L.interrogans	0.00516421	intra
L.interrogans	0.00611391	intra
L.interrogans	0.00469295	intra
L.interrogans	0.00563966	intra
L.interrogans	0.00422138	intra
L.interrogans	0.00375101	intra
L.interrogans	0.00563966	intra
L.interrogans	0.00516606	intra
L.interrogans	0.00610893	intra
L.interrogans	0.00563836	intra
L.interrogans	0.00563966	intra
L.interrogans	0.00564079	intra
L.interrogans	0.000467676	intra
L.interrogans	0.00564079	intra
L.interrogans	0.00563966	intra
L.interrogans	0.00800776	intra
L.interrogans	0.00140405	intra
L.interrogans	0.00610893	intra
L.interrogans	0.00610947	intra
L.interrogans	0.00800776	intra
L.interrogans	0.00800776	intra
L.interrogans	0.00328236	intra
L.interrogans	0.00753397	intra
L.interrogans	0.00659014	intra
L.interrogans	0.00705875	intra
L.interrogans	0.00563836	intra
L.interrogans	0.00659014	intra
L.interrogans	0.000467676	intra
L.interrogans	0.00611391	intra
L.interrogans	0.000935895	intra
L.interrogans	0.00659014	intra
L.interrogans	0.00563639	intra
L.interrogans	0.00375908	intra
L.interrogans	0.00517069	intra
L.interrogans	0.00375908	intra
L.interrogans	0.0056434	intra
L.interrogans	0.00328236	intra
L.interrogans	0.00516812	intra
L.interrogans	0.00328362	intra
L.interrogans	0.00611391	intra
L.interrogans	0.00328236	intra
L.interrogans	0.00328236	intra
L.interrogans	0.00422882	intra
L.interrogans	0.00375556	intra
L.interrogans	0.00281744	intra
L.interrogans	0.0032835	intra
L.interrogans	0.00281445	intra
L.interrogans	0.00281744	intra
L.interrogans	0.00517069	intra
L.interrogans	0.00611838	intra
L.interrogans	0.00564347	intra
L.interrogans	0.00281744	intra
L.interrogans	0.00564285	intra
L.interrogans	0.00564079	intra
L.interrogans	0.00422303	intra
L.interrogans	0.00658587	intra
L.interrogans	0.00422303	intra
L.interrogans	0.00328236	intra
L.interrogans	0.00375101	intra
L.interrogans	0.00658475	intra
L.interrogans	0.00376082	intra
L.interrogans	0.0037517	intra
L.interrogans	0.00375101	intra
L.interrogans	0.00375101	intra
L.interrogans	0.00564791	intra
L.interrogans	0.00234336	intra
L.interrogans	0.00422517	intra
L.interrogans	0.00187323	intra
L.interrogans	0.00140507	intra
L.interrogans	0.00422517	intra
L.interrogans	0.00658587	intra
L.interrogans	0.00375346	intra
L.interrogans	0.00706109	intra
L.interrogans	0.00422517	intra
L.interrogans	0.00328154	intra
L.interrogans	0.00705692	intra
L.interrogans	0.00422918	intra
L.interrogans	0.00469823	intra
L.interrogans	0.000467954	intra
L.interrogans	0.00469823	intra
L.interrogans	0.00469854	intra
L.interrogans	0.0070628	intra
L.interrogans	0.000467676	intra
L.interrogans	0.00516639	intra
L.interrogans	0.00516606	intra
L.interrogans	0.0070628	intra
L.interrogans	0.0070628	intra
L.interrogans	0.00234362	intra
L.interrogans	0.00659014	intra
L.interrogans	0.00564797	intra
L.interrogans	0.00611516	intra
L.interrogans	0.00469637	intra
L.interrogans	0.00564797	intra
L.interrogans	0.000467954	intra
L.interrogans	0.00517255	intra
L.interrogans	0.000935937	intra
L.interrogans	0.00564797	intra
L.interrogans	0.00469409	intra
L.interrogans	0.000935834	intra
L.interrogans	0.00469823	intra
L.interrogans	0.00611391	intra
L.interrogans	0.0897638	inter
L.interrogans	0.0896367	inter
L.interrogans	0.0897638	inter
L.interrogans	0.0902384	inter
L.interrogans	0.0902834	inter
L.interrogans	0.0896209	inter
L.interrogans	0.0880101	inter
L.interrogans	0.0902251	inter
L.interrogans	0.0902834	inter
L.interrogans	0.0902834	inter
L.interrogans	0.0863199	inter
L.interrogans	0.0903311	inter
L.interrogans	0.0897638	inter
L.interrogans	0.0897517	inter
L.interrogans	0.0880667	inter
L.interrogans	0.0897638	inter
L.interrogans	0.0896367	inter
L.interrogans	0.0908163	inter
L.interrogans	0.0902114	inter
L.interrogans	0.0897638	inter
L.interrogans	0.0896932	inter
L.interrogans	0.0901561	inter
L.interrogans	0.0880787	inter
L.interrogans	0.0885855	inter
L.interrogans	0.0891018	inter
L.interrogans	0.0896536	inter
L.interrogans	0.0895537	inter
L.interrogans	0.0896536	inter
L.interrogans	0.0901369	inter
L.interrogans	0.0901728	inter
L.interrogans	0.0895331	inter
L.interrogans	0.0879043	inter
L.interrogans	0.0901188	inter
L.interrogans	0.0901728	inter
L.interrogans	0.0901728	inter
L.interrogans	0.0862374	inter
L.interrogans	0.0902114	inter
L.interrogans	0.090228	inter
L.interrogans	0.0896367	inter
L.interrogans	0.0879567	inter
L.interrogans	0.090228	inter
L.interrogans	0.0895537	inter
L.interrogans	0.0907101	inter
L.interrogans	0.0901238	inter
L.interrogans	0.090228	inter
L.interrogans	0.0895825	inter
L.interrogans	0.0900727	inter
L.interrogans	0.0879734	inter
L.interrogans	0.0884751	inter
L.interrogans	0.0890144	inter
L.noguchii	0.0224222	intra
L.interrogans	0.0896536	inter
L.interrogans	0.0895537	inter
L.interrogans	0.0896536	inter
L.interrogans	0.0901369	inter
L.interrogans	0.0901728	inter
L.interrogans	0.0895331	inter
L.interrogans	0.0879043	inter
L.interrogans	0.0901188	inter
L.interrogans	0.0901728	inter
L.interrogans	0.0901728	inter
L.interrogans	0.0862374	inter
L.interrogans	0.0902114	inter
L.interrogans	0.090228	inter
L.interrogans	0.0896367	inter
L.interrogans	0.0879567	inter
L.interrogans	0.090228	inter
L.interrogans	0.0895537	inter
L.interrogans	0.0907101	inter
L.interrogans	0.0901238	inter
L.interrogans	0.090228	inter
L.interrogans	0.0895825	inter
L.interrogans	0.0900727	inter
L.interrogans	0.0879734	inter
L.interrogans	0.0884751	inter
L.interrogans	0.0890144	inter
L.noguchii	0.0224222	intra
L.noguchii	0	intra
L.interrogans	0.0896765	inter
L.interrogans	0.089565	inter
L.interrogans	0.0896765	inter
L.interrogans	0.0901561	inter
L.interrogans	0.0896619	inter
L.interrogans	0.0895467	inter
L.interrogans	0.0879264	inter
L.interrogans	0.0901403	inter
L.interrogans	0.0896619	inter
L.interrogans	0.0896619	inter
L.interrogans	0.0862497	inter
L.interrogans	0.0897055	inter
L.interrogans	0.0896765	inter
L.interrogans	0.089129	inter
L.interrogans	0.0879804	inter
L.interrogans	0.0896765	inter
L.interrogans	0.089565	inter
L.interrogans	0.0907311	inter
L.interrogans	0.0901369	inter
L.interrogans	0.0896765	inter
L.interrogans	0.089606	inter
L.interrogans	0.0900842	inter
L.interrogans	0.0879948	inter
L.interrogans	0.0884989	inter
L.interrogans	0.0890278	inter
L.noguchii	0.00753797	intra
L.noguchii	0.0185468	intra
L.noguchii	0.0185468	intra
L.interrogans	0.0892446	inter
L.interrogans	0.0891178	inter
L.interrogans	0.0892446	inter
L.interrogans	0.0897189	inter
L.interrogans	0.0892324	inter
L.interrogans	0.0891018	inter
L.interrogans	0.0874917	inter
L.interrogans	0.0897055	inter
L.interrogans	0.0892324	inter
L.interrogans	0.0892324	inter
L.interrogans	0.0858028	inter
L.interrogans	0.0892811	inter
L.interrogans	0.0886674	inter
L.interrogans	0.0887021	inter
L.interrogans	0.0875484	inter
L.interrogans	0.0886674	inter
L.interrogans	0.0891178	inter
L.interrogans	0.0902964	inter
L.interrogans	0.0896921	inter
L.interrogans	0.0886674	inter
L.interrogans	0.0891738	inter
L.interrogans	0.0896367	inter
L.interrogans	0.0875604	inter
L.interrogans	0.0880667	inter
L.interrogans	0.0885831	inter
L.noguchii	0.00944423	intra
L.noguchii	0.0190421	intra
L.noguchii	0.0190421	intra
L.noguchii	0.00849092	intra
L.interrogans	0.0924681	inter
L.interrogans	0.0934849	inter
L.interrogans	0.0924681	inter
L.interrogans	0.0929379	inter
L.interrogans	0.0929887	inter
L.interrogans	0.0934713	inter
L.interrogans	0.090702	inter
L.interrogans	0.0935844	inter
L.interrogans	0.0929887	inter
L.interrogans	0.0929887	inter
L.interrogans	0.0901458	inter
L.interrogans	0.0930422	inter
L.interrogans	0.0930523	inter
L.interrogans	0.0924576	inter
L.interrogans	0.0907628	inter
L.interrogans	0.0930523	inter
L.interrogans	0.0934849	inter
L.interrogans	0.093521	inter
L.interrogans	0.0940676	inter
L.interrogans	0.0930523	inter
L.interrogans	0.0930523	inter
L.interrogans	0.0940059	inter
L.interrogans	0.0907731	inter
L.interrogans	0.0912826	inter
L.interrogans	0.0929505	inter
L.noguchii	0.0342103	intra
L.noguchii	0.02003	intra
L.noguchii	0.02003	intra
L.noguchii	0.0322589	intra
L.noguchii	0.0337659	intra
L.interrogans	0.0934391	inter
L.interrogans	0.0944728	inter
L.interrogans	0.0934391	inter
L.interrogans	0.0939168	inter
L.interrogans	0.09396	inter
L.interrogans	0.0944549	inter
L.interrogans	0.0916732	inter
L.interrogans	0.094557	inter
L.interrogans	0.09396	inter
L.interrogans	0.09396	inter
L.interrogans	0.0911284	inter
L.interrogans	0.0940059	inter
L.interrogans	0.0940204	inter
L.interrogans	0.0934243	inter
L.interrogans	0.0917307	inter
L.interrogans	0.0940204	inter
L.interrogans	0.0944728	inter
L.interrogans	0.094497	inter
L.interrogans	0.0950526	inter
L.interrogans	0.0940204	inter
L.interrogans	0.0940204	inter
L.interrogans	0.0949942	inter
L.interrogans	0.0917453	inter
L.interrogans	0.0922508	inter
L.interrogans	0.0939338	inter
L.noguchii	0.0342013	intra
L.noguchii	0.0190498	intra
L.noguchii	0.0190498	intra
L.noguchii	0.0322419	intra
L.noguchii	0.0337486	intra
L.noguchii	0.00281411	intra
L.interrogans	0.0892446	inter
L.interrogans	0.0891178	inter
L.interrogans	0.0892446	inter
L.interrogans	0.0897189	inter
L.interrogans	0.0892324	inter
L.interrogans	0.0891018	inter
L.interrogans	0.0874917	inter
L.interrogans	0.0897055	inter
L.interrogans	0.0892324	inter
L.interrogans	0.0892324	inter
L.interrogans	0.0858028	inter
L.interrogans	0.0892811	inter
L.interrogans	0.0886674	inter
L.interrogans	0.0887021	inter
L.interrogans	0.0875484	inter
L.interrogans	0.0886674	inter
L.interrogans	0.0891178	inter
L.interrogans	0.0902964	inter
L.interrogans	0.0896921	inter
L.interrogans	0.0886674	inter
L.interrogans	0.0891738	inter
L.interrogans	0.0896367	inter
L.interrogans	0.0875604	inter
L.interrogans	0.0880667	inter
L.interrogans	0.0885831	inter
L.noguchii	0.00991841	intra
L.noguchii	0.0195301	intra
L.noguchii	0.0195301	intra
L.noguchii	0.00896743	intra
L.noguchii	0.000468612	intra
L.noguchii	0.0342602	intra
L.noguchii	0.0342449	intra
L.interrogans	0.0869861	inter
L.interrogans	0.0868687	inter
L.interrogans	0.0869861	inter
L.interrogans	0.0874622	inter
L.interrogans	0.0869737	inter
L.interrogans	0.0868525	inter
L.interrogans	0.0852457	inter
L.interrogans	0.0874486	inter
L.interrogans	0.0869737	inter
L.interrogans	0.0869737	inter
L.interrogans	0.0835699	inter
L.interrogans	0.0870192	inter
L.interrogans	0.0869861	inter
L.interrogans	0.0864445	inter
L.interrogans	0.0852994	inter
L.interrogans	0.0869861	inter
L.interrogans	0.0868687	inter
L.interrogans	0.0880354	inter
L.interrogans	0.0874388	inter
L.interrogans	0.0869861	inter
L.interrogans	0.0869181	inter
L.interrogans	0.0873863	inter
L.interrogans	0.0853117	inter
L.interrogans	0.0858164	inter
L.interrogans	0.0863352	inter
L.noguchii	0.00611409	intra
L.noguchii	0.0190287	intra
L.noguchii	0.0190287	intra
L.noguchii	0.00234636	intra
L.noguchii	0.00706355	intra
L.noguchii	0.033741	intra
L.noguchii	0.0337237	intra
L.noguchii	0.00706355	intra
L.interrogans	0.0890868	inter
L.interrogans	0.0889759	inter
L.interrogans	0.0890868	inter
L.interrogans	0.0895664	inter
L.interrogans	0.0890729	inter
L.interrogans	0.0889582	inter
L.interrogans	0.0873413	inter
L.interrogans	0.0895513	inter
L.interrogans	0.0890729	inter
L.interrogans	0.0890729	inter
L.interrogans	0.0856664	inter
L.interrogans	0.0891163	inter
L.interrogans	0.0890868	inter
L.interrogans	0.0885409	inter
L.interrogans	0.0873944	inter
L.interrogans	0.0890868	inter
L.interrogans	0.0889759	inter
L.interrogans	0.0901403	inter
L.interrogans	0.0895467	inter
L.interrogans	0.0890868	inter
L.interrogans	0.0890179	inter
L.interrogans	0.0894948	inter
L.interrogans	0.0874082	inter
L.interrogans	0.0879128	inter
L.interrogans	0.0884395	inter
L.noguchii	0.00800989	intra
L.noguchii	0.0190287	intra
L.noguchii	0.0190287	intra
L.noguchii	0.00140603	intra
L.noguchii	0.0080124	intra
L.noguchii	0.0327352	intra
L.noguchii	0.0327223	intra
L.noguchii	0.0084882	intra
L.noguchii	0.00281513	intra
L.interrogans	0.0890868	inter
L.interrogans	0.0889759	inter
L.interrogans	0.0890868	inter
L.interrogans	0.0895664	inter
L.interrogans	0.0890729	inter
L.interrogans	0.0889582	inter
L.interrogans	0.0873413	inter
L.interrogans	0.0895513	inter
L.interrogans	0.0890729	inter
L.interrogans	0.0890729	inter
L.interrogans	0.0856664	inter
L.interrogans	0.0891163	inter
L.interrogans	0.0890868	inter
L.interrogans	0.0885409	inter
L.interrogans	0.0873944	inter
L.interrogans	0.0890868	inter
L.interrogans	0.0889759	inter
L.interrogans	0.0901403	inter
L.interrogans	0.0895467	inter
L.interrogans	0.0890868	inter
L.interrogans	0.0890179	inter
L.interrogans	0.0894948	inter
L.interrogans	0.0874082	inter
L.interrogans	0.0879128	inter
L.interrogans	0.0884395	inter
L.noguchii	0.00800989	intra
L.noguchii	0.0190287	intra
L.noguchii	0.0190287	intra
L.noguchii	0.00140603	intra
L.noguchii	0.0080124	intra
L.noguchii	0.0327352	intra
L.noguchii	0.0327223	intra
L.noguchii	0.0084882	intra
L.noguchii	0.00281513	intra
L.noguchii	0	intra
L.interrogans	0.0924649	inter
L.interrogans	0.0923438	inter
L.interrogans	0.0924649	inter
L.interrogans	0.092943	inter
L.interrogans	0.0929861	inter
L.interrogans	0.0923257	inter
L.interrogans	0.0907014	inter
L.interrogans	0.0924219	inter
L.interrogans	0.0929861	inter
L.interrogans	0.0929861	inter
L.interrogans	0.0890103	inter
L.interrogans	0.0930318	inter
L.interrogans	0.0930458	inter
L.interrogans	0.0924506	inter
L.interrogans	0.0907583	inter
L.interrogans	0.0930458	inter
L.interrogans	0.0923438	inter
L.interrogans	0.0935227	inter
L.interrogans	0.0929202	inter
L.interrogans	0.0930458	inter
L.interrogans	0.0918855	inter
L.interrogans	0.0928647	inter
L.interrogans	0.0907724	inter
L.interrogans	0.0912786	inter
L.interrogans	0.091805	inter
L.noguchii	0.0238627	intra
L.noguchii	0.00801535	intra
L.noguchii	0.00801535	intra
L.noguchii	0.0238709	intra
L.noguchii	0.024368	intra
L.noguchii	0.0166589	intra
L.noguchii	0.0147268	intra
L.noguchii	0.0248579	intra
L.noguchii	0.0233748	intra
L.noguchii	0.0243545	intra
L.noguchii	0.0243545	intra
L.interrogans	0.0934105	inter
L.interrogans	0.0944381	inter
L.interrogans	0.0934105	inter
L.interrogans	0.093886	inter
L.interrogans	0.0939317	inter
L.interrogans	0.0944223	inter
L.interrogans	0.0916466	inter
L.interrogans	0.0945274	inter
L.interrogans	0.0939317	inter
L.interrogans	0.0939317	inter
L.interrogans	0.091097	inter
L.interrogans	0.0939802	inter
L.interrogans	0.0939925	inter
L.interrogans	0.0933978	inter
L.interrogans	0.0917046	inter
L.interrogans	0.0939925	inter
L.interrogans	0.0944381	inter
L.interrogans	0.0944669	inter
L.interrogans	0.0950186	inter
L.interrogans	0.0939925	inter
L.interrogans	0.0939925	inter
L.interrogans	0.0949598	inter
L.interrogans	0.0917171	inter
L.interrogans	0.0922249	inter
L.interrogans	0.0939009	inter
L.noguchii	0.034678	intra
L.noguchii	0.0195254	intra
L.noguchii	0.0195254	intra
L.noguchii	0.0337088	intra
L.noguchii	0.034226	intra
L.noguchii	0.00706305	intra
L.noguchii	0.00611272	intra
L.noguchii	0.0347218	intra
L.noguchii	0.0342021	intra
L.noguchii	0.034191	intra
L.noguchii	0.034191	intra
L.noguchii	0.015201	intra
L.interrogans	0.0896765	inter
L.interrogans	0.089565	inter
L.interrogans	0.0896765	inter
L.interrogans	0.0901561	inter
L.interrogans	0.0901959	inter
L.interrogans	0.0895467	inter
L.interrogans	0.0879264	inter
L.interrogans	0.0901403	inter
L.interrogans	0.0901959	inter
L.interrogans	0.0901959	inter
L.interrogans	0.0862497	inter
L.interrogans	0.0902384	inter
L.interrogans	0.0896765	inter
L.interrogans	0.0896619	inter
L.interrogans	0.0879804	inter
L.interrogans	0.0896765	inter
L.interrogans	0.089565	inter
L.interrogans	0.0907311	inter
L.interrogans	0.0901369	inter
L.interrogans	0.0896765	inter
L.interrogans	0.089606	inter
L.interrogans	0.0900842	inter
L.interrogans	0.0879948	inter
L.interrogans	0.0884989	inter
L.interrogans	0.0890278	inter
L.noguchii	0.00329093	intra
L.noguchii	0.0209667	intra
L.noguchii	0.0209667	intra
L.noguchii	0.00612053	intra
L.noguchii	0.00896063	intra
L.noguchii	0.0357215	intra
L.noguchii	0.0357059	intra
L.noguchii	0.00943664	intra
L.noguchii	0.00469883	intra
L.noguchii	0.00658881	intra
L.noguchii	0.00658881	intra
L.noguchii	0.0253243	intra
L.noguchii	0.0361842	intra
L.interrogans	0.0881138	inter
L.interrogans	0.0879804	inter
L.interrogans	0.0881138	inter
L.interrogans	0.0885855	inter
L.interrogans	0.0881041	inter
L.interrogans	0.0879669	inter
L.interrogans	0.0863681	inter
L.interrogans	0.0885747	inter
L.interrogans	0.0881041	inter
L.interrogans	0.0881041	inter
L.interrogans	0.0846763	inter
L.interrogans	0.0881549	inter
L.interrogans	0.0881138	inter
L.interrogans	0.0875767	inter
L.interrogans	0.0864244	inter
L.interrogans	0.0881138	inter
L.interrogans	0.0879804	inter
L.interrogans	0.0891623	inter
L.interrogans	0.088554	inter
L.interrogans	0.0881138	inter
L.interrogans	0.0880459	inter
L.interrogans	0.0884989	inter
L.interrogans	0.086434	inter
L.interrogans	0.0869424	inter
L.interrogans	0.0874486	inter
L.noguchii	0.00659131	intra
L.noguchii	0.0204875	intra
L.noguchii	0.0204875	intra
L.noguchii	0.00944358	intra
L.noguchii	0.00659518	intra
L.noguchii	0.0322232	intra
L.noguchii	0.0322208	intra
L.noguchii	0.00706873	intra
L.noguchii	0.00801292	intra
L.noguchii	0.00896361	intra
L.noguchii	0.00896361	intra
L.noguchii	0.0228967	intra
L.noguchii	0.0326954	intra
L.noguchii	0.00801576	intra
L.interrogans	0.0881138	inter
L.interrogans	0.0879804	inter
L.interrogans	0.0881138	inter
L.interrogans	0.0885855	inter
L.interrogans	0.0881041	inter
L.interrogans	0.0879669	inter
L.interrogans	0.0863681	inter
L.interrogans	0.0885747	inter
L.interrogans	0.0881041	inter
L.interrogans	0.0881041	inter
L.interrogans	0.0846763	inter
L.interrogans	0.0881549	inter
L.interrogans	0.0881138	inter
L.interrogans	0.0875767	inter
L.interrogans	0.0864244	inter
L.interrogans	0.0881138	inter
L.interrogans	0.0879804	inter
L.interrogans	0.0891623	inter
L.interrogans	0.088554	inter
L.interrogans	0.0881138	inter
L.interrogans	0.0880459	inter
L.interrogans	0.0884989	inter
L.interrogans	0.086434	inter
L.interrogans	0.0869424	inter
L.interrogans	0.0874486	inter
L.noguchii	0.00564586	intra
L.noguchii	0.0214563	intra
L.noguchii	0.0214563	intra
L.noguchii	0.00849227	intra
L.noguchii	0.00754797	intra
L.noguchii	0.0332224	intra
L.noguchii	0.0332157	intra
L.noguchii	0.00802151	intra
L.noguchii	0.00706309	intra
L.noguchii	0.00801378	intra
L.noguchii	0.00801378	intra
L.noguchii	0.0228967	intra
L.noguchii	0.0336914	intra
L.noguchii	0.00801576	intra
L.noguchii	0.00188032	intra
L.interrogans	0.0934105	inter
L.interrogans	0.0944381	inter
L.interrogans	0.0934105	inter
L.interrogans	0.093886	inter
L.interrogans	0.0939317	inter
L.interrogans	0.0944223	inter
L.interrogans	0.0916466	inter
L.interrogans	0.0945274	inter
L.interrogans	0.0939317	inter
L.interrogans	0.0939317	inter
L.interrogans	0.091097	inter
L.interrogans	0.0939802	inter
L.interrogans	0.0939925	inter
L.interrogans	0.0933978	inter
L.interrogans	0.0917046	inter
L.interrogans	0.0939925	inter
L.interrogans	0.0944381	inter
L.interrogans	0.0944669	inter
L.interrogans	0.0950186	inter
L.interrogans	0.0939925	inter
L.interrogans	0.0939925	inter
L.interrogans	0.0949598	inter
L.interrogans	0.0917171	inter
L.interrogans	0.0922249	inter
L.interrogans	0.0939009	inter
L.noguchii	0.034678	intra
L.noguchii	0.0195254	intra
L.noguchii	0.0195254	intra
L.noguchii	0.0337088	intra
L.noguchii	0.034226	intra
L.noguchii	0.00706305	intra
L.noguchii	0.00611272	intra
L.noguchii	0.0347218	intra
L.noguchii	0.0342021	intra
L.noguchii	0.034191	intra
L.noguchii	0.034191	intra
L.noguchii	0.015201	intra
L.noguchii	0	intra
L.noguchii	0.0361842	intra
L.noguchii	0.0326954	intra
L.noguchii	0.0336914	intra
L.interrogans	0.0934105	inter
L.interrogans	0.0944381	inter
L.interrogans	0.0934105	inter
L.interrogans	0.093886	inter
L.interrogans	0.0939317	inter
L.interrogans	0.0944223	inter
L.interrogans	0.0916466	inter
L.interrogans	0.0945274	inter
L.interrogans	0.0939317	inter
L.interrogans	0.0939317	inter
L.interrogans	0.091097	inter
L.interrogans	0.0939802	inter
L.interrogans	0.0939925	inter
L.interrogans	0.0933978	inter
L.interrogans	0.0917046	inter
L.interrogans	0.0939925	inter
L.interrogans	0.0944381	inter
L.interrogans	0.0944669	inter
L.interrogans	0.0950186	inter
L.interrogans	0.0939925	inter
L.interrogans	0.0939925	inter
L.interrogans	0.0949598	inter
L.interrogans	0.0917171	inter
L.interrogans	0.0922249	inter
L.interrogans	0.0939009	inter
L.noguchii	0.034678	intra
L.noguchii	0.0195254	intra
L.noguchii	0.0195254	intra
L.noguchii	0.0337088	intra
L.noguchii	0.034226	intra
L.noguchii	0.00706305	intra
L.noguchii	0.00611272	intra
L.noguchii	0.0347218	intra
L.noguchii	0.0342021	intra
L.noguchii	0.034191	intra
L.noguchii	0.034191	intra
L.noguchii	0.015201	intra
L.noguchii	0	intra
L.noguchii	0.0361842	intra
L.noguchii	0.0326954	intra
L.noguchii	0.0336914	intra
L.noguchii	0	intra
L.interrogans	0.0887519	inter
L.interrogans	0.0886101	inter
L.interrogans	0.0887519	inter
L.interrogans	0.0892211	inter
L.interrogans	0.0887428	inter
L.interrogans	0.0885973	inter
L.interrogans	0.0869998	inter
L.interrogans	0.0892109	inter
L.interrogans	0.0887428	inter
L.interrogans	0.0887428	inter
L.interrogans	0.0852994	inter
L.interrogans	0.0887965	inter
L.interrogans	0.0881729	inter
L.interrogans	0.0882156	inter
L.interrogans	0.0870583	inter
L.interrogans	0.0881729	inter
L.interrogans	0.0886101	inter
L.interrogans	0.0898005	inter
L.interrogans	0.0891862	inter
L.interrogans	0.0881729	inter
L.interrogans	0.0886824	inter
L.interrogans	0.089129	inter
L.interrogans	0.0870673	inter
L.interrogans	0.0875767	inter
L.interrogans	0.0880787	inter
L.noguchii	0.00658964	intra
L.noguchii	0.0209769	intra
L.noguchii	0.0209769	intra
L.noguchii	0.00944034	intra
L.noguchii	0.00659946	intra
L.noguchii	0.0327364	intra
L.noguchii	0.0327298	intra
L.noguchii	0.00707279	intra
L.noguchii	0.00800989	intra
L.noguchii	0.00991328	intra
L.noguchii	0.00991328	intra
L.noguchii	0.0233866	intra
L.noguchii	0.033205	intra
L.noguchii	0.00801378	intra
L.noguchii	0.00093721	intra
L.noguchii	0.00282233	intra
L.noguchii	0.033205	intra
L.noguchii	0.033205	intra
L.interrogans	0.0903428	inter
L.interrogans	0.0902114	inter
L.interrogans	0.0903428	inter
L.interrogans	0.0908163	inter
L.interrogans	0.0903311	inter
L.interrogans	0.0901959	inter
L.interrogans	0.0885855	inter
L.interrogans	0.0908034	inter
L.interrogans	0.0903311	inter
L.interrogans	0.0903311	inter
L.interrogans	0.0868903	inter
L.interrogans	0.0903814	inter
L.interrogans	0.0903428	inter
L.interrogans	0.0898005	inter
L.interrogans	0.0886432	inter
L.interrogans	0.0903428	inter
L.interrogans	0.0902114	inter
L.interrogans	0.0913957	inter
L.interrogans	0.0907876	inter
L.interrogans	0.0903428	inter
L.interrogans	0.0902714	inter
L.interrogans	0.0907311	inter
L.interrogans	0.0886548	inter
L.interrogans	0.0891623	inter
L.interrogans	0.0896765	inter
L.noguchii	0.00897109	intra
L.noguchii	0.020004	intra
L.noguchii	0.020004	intra
L.noguchii	0.00801857	intra
L.noguchii	0.00140704	intra
L.noguchii	0.0347578	intra
L.noguchii	0.0347382	intra
L.noguchii	0.00187586	intra
L.noguchii	0.00659174	intra
L.noguchii	0.00849147	intra
L.noguchii	0.00849147	intra
L.noguchii	0.0253403	intra
L.noguchii	0.0352166	intra
L.noguchii	0.00848781	intra
L.noguchii	0.0070761	intra
L.noguchii	0.0070761	intra
L.noguchii	0.0352166	intra
L.noguchii	0.0352166	intra
L.noguchii	0.00707108	intra
L.interrogans	0.0913651	inter
L.interrogans	0.0912486	inter
L.interrogans	0.0913651	inter
L.interrogans	0.091844	inter
L.interrogans	0.0918855	inter
L.interrogans	0.09123	inter
L.interrogans	0.089606	inter
L.interrogans	0.0918281	inter
L.interrogans	0.0918855	inter
L.interrogans	0.0918855	inter
L.interrogans	0.0879212	inter
L.interrogans	0.0919297	inter
L.interrogans	0.0913651	inter
L.interrogans	0.0913503	inter
L.interrogans	0.0896619	inter
L.interrogans	0.0913651	inter
L.interrogans	0.0912486	inter
L.interrogans	0.0924219	inter
L.interrogans	0.0918233	inter
L.interrogans	0.0913651	inter
L.interrogans	0.0912926	inter
L.interrogans	0.0917687	inter
L.interrogans	0.0896765	inter
L.interrogans	0.0901814	inter
L.interrogans	0.0907101	inter
L.noguchii	0.00423479	intra
L.noguchii	0.0229118	intra
L.noguchii	0.0229118	intra
L.noguchii	0.00801292	intra
L.noguchii	0.00800989	intra
L.noguchii	0.0357126	intra
L.noguchii	0.0357013	intra
L.noguchii	0.00848498	intra
L.noguchii	0.0065901	intra
L.noguchii	0.00753571	intra
L.noguchii	0.00753571	intra
L.noguchii	0.0253276	intra
L.noguchii	0.0361785	intra
L.noguchii	0.00470923	intra
L.noguchii	0.00801533	intra
L.noguchii	0.00706598	intra
L.noguchii	0.0361785	intra
L.noguchii	0.0361785	intra
L.noguchii	0.0089642	intra
L.noguchii	0.00848931	intra
L.interrogans	0.0887519	inter
L.interrogans	0.0886101	inter
L.interrogans	0.0887519	inter
L.interrogans	0.0892211	inter
L.interrogans	0.0887428	inter
L.interrogans	0.0885973	inter
L.interrogans	0.0869998	inter
L.interrogans	0.0892109	inter
L.interrogans	0.0887428	inter
L.interrogans	0.0887428	inter
L.interrogans	0.0852994	inter
L.interrogans	0.0887965	inter
L.interrogans	0.0881729	inter
L.interrogans	0.0882156	inter
L.interrogans	0.0870583	inter
L.interrogans	0.0881729	inter
L.interrogans	0.0886101	inter
L.interrogans	0.0898005	inter
L.interrogans	0.0891862	inter
L.interrogans	0.0881729	inter
L.interrogans	0.0886824	inter
L.interrogans	0.089129	inter
L.interrogans	0.0870673	inter
L.interrogans	0.0875767	inter
L.interrogans	0.0880787	inter
L.noguchii	0.00658964	intra
L.noguchii	0.0209769	intra
L.noguchii	0.0209769	intra
L.noguchii	0.00944034	intra
L.noguchii	0.00659946	intra
L.noguchii	0.0327364	intra
L.noguchii	0.0327298	intra
L.noguchii	0.00707279	intra
L.noguchii	0.00800989	intra
L.noguchii	0.00991328	intra
L.noguchii	0.00991328	intra
L.noguchii	0.0233866	intra
L.noguchii	0.033205	intra
L.noguchii	0.00801378	intra
L.noguchii	0.00093721	intra
L.noguchii	0.00282233	intra
L.noguchii	0.033205	intra
L.noguchii	0.033205	intra
L.noguchii	0	intra
L.noguchii	0.00707108	intra
L.noguchii	0.0089642	intra
L.interrogans	0.0925717	inter
L.interrogans	0.0924385	inter
L.interrogans	0.0925717	inter
L.interrogans	0.0930458	inter
L.interrogans	0.0930929	inter
L.interrogans	0.0924219	inter
L.interrogans	0.0908034	inter
L.interrogans	0.0930318	inter
L.interrogans	0.0930929	inter
L.interrogans	0.0930929	inter
L.interrogans	0.0891018	inter
L.interrogans	0.0931426	inter
L.interrogans	0.0925717	inter
L.interrogans	0.0925588	inter
L.interrogans	0.0908628	inter
L.interrogans	0.0925717	inter
L.interrogans	0.0924385	inter
L.interrogans	0.0936281	inter
L.interrogans	0.0930175	inter
L.interrogans	0.0925717	inter
L.interrogans	0.0924975	inter
L.interrogans	0.0929594	inter
L.interrogans	0.0908755	inter
L.interrogans	0.0913832	inter
L.interrogans	0.0919012	inter
L.noguchii	0.00234692	intra
L.noguchii	0.0229105	intra
L.noguchii	0.0229105	intra
L.noguchii	0.00801535	intra
L.noguchii	0.00992384	intra
L.noguchii	0.0347325	intra
L.noguchii	0.0347129	intra
L.noguchii	0.010398	intra
L.noguchii	0.0075381	intra
L.noguchii	0.00943979	intra
L.noguchii	0.00943979	intra
L.noguchii	0.0243442	intra
L.noguchii	0.0351924	intra
L.noguchii	0.00565596	intra
L.noguchii	0.0080168	intra
L.noguchii	0.00706549	intra
L.noguchii	0.0351924	intra
L.noguchii	0.0351924	intra
L.noguchii	0.00801292	intra
L.noguchii	0.00945046	intra
L.noguchii	0.00376133	intra
L.noguchii	0.00801292	intra
L.interrogans	0.0881138	inter
L.interrogans	0.0879804	inter
L.interrogans	0.0881138	inter
L.interrogans	0.0885855	inter
L.interrogans	0.0881041	inter
L.interrogans	0.0879669	inter
L.interrogans	0.0863681	inter
L.interrogans	0.0885747	inter
L.interrogans	0.0881041	inter
L.interrogans	0.0881041	inter
L.interrogans	0.0846763	inter
L.interrogans	0.0881549	inter
L.interrogans	0.0881138	inter
L.interrogans	0.0875767	inter
L.interrogans	0.0864244	inter
L.interrogans	0.0881138	inter
L.interrogans	0.0879804	inter
L.interrogans	0.0891623	inter
L.interrogans	0.088554	inter
L.interrogans	0.0881138	inter
L.interrogans	0.0880459	inter
L.interrogans	0.0884989	inter
L.interrogans	0.086434	inter
L.interrogans	0.0869424	inter
L.interrogans	0.0874486	inter
L.noguchii	0.00564586	intra
L.noguchii	0.0214563	intra
L.noguchii	0.0214563	intra
L.noguchii	0.00849227	intra
L.noguchii	0.00754797	intra
L.noguchii	0.0332224	intra
L.noguchii	0.0332157	intra
L.noguchii	0.00802151	intra
L.noguchii	0.00706309	intra
L.noguchii	0.00801378	intra
L.noguchii	0.00801378	intra
L.noguchii	0.0228967	intra
L.noguchii	0.0336914	intra
L.noguchii	0.00801576	intra
L.noguchii	0.00188032	intra
L.noguchii	0	intra
L.noguchii	0.0336914	intra
L.noguchii	0.0336914	intra
L.noguchii	0.00282233	intra
L.noguchii	0.0070761	intra
L.noguchii	0.00706598	intra
L.noguchii	0.00282233	intra
L.noguchii	0.00706549	intra
L.interrogans	0.0909016	inter
L.interrogans	0.0907583	inter
L.interrogans	0.0909016	inter
L.interrogans	0.0913717	inter
L.interrogans	0.0908922	inter
L.interrogans	0.0907452	inter
L.interrogans	0.0891425	inter
L.interrogans	0.0913612	inter
L.interrogans	0.0908922	inter
L.interrogans	0.0908922	inter
L.interrogans	0.0874361	inter
L.interrogans	0.0909464	inter
L.interrogans	0.0909016	inter
L.interrogans	0.0903634	inter
L.interrogans	0.0892017	inter
L.interrogans	0.0909016	inter
L.interrogans	0.0907583	inter
L.interrogans	0.0919533	inter
L.interrogans	0.0913366	inter
L.interrogans	0.0909016	inter
L.interrogans	0.090831	inter
L.interrogans	0.0912786	inter
L.interrogans	0.0892109	inter
L.interrogans	0.0897215	inter
L.interrogans	0.0902251	inter
L.noguchii	0.00517335	intra
L.noguchii	0.0229089	intra
L.noguchii	0.0229089	intra
L.noguchii	0.00897136	intra
L.noguchii	0.00993129	intra
L.noguchii	0.0347217	intra
L.noguchii	0.0347063	intra
L.noguchii	0.010406	intra
L.noguchii	0.00754304	intra
L.noguchii	0.00849147	intra
L.noguchii	0.00849147	intra
L.noguchii	0.0243455	intra
L.noguchii	0.0351846	intra
L.noguchii	0.00849598	intra
L.noguchii	0.00423953	intra
L.noguchii	0.00234666	intra
L.noguchii	0.0351846	intra
L.noguchii	0.0351846	intra
L.noguchii	0.00518598	intra
L.noguchii	0.00945813	intra
L.noguchii	0.0065938	intra
L.noguchii	0.00518598	intra
L.noguchii	0.00470135	intra
L.noguchii	0.00234666	intra
L.interrogans	0.195888	inter
L.interrogans	0.194242	inter
L.interrogans	0.195888	inter
L.interrogans	0.196376	inter
L.interrogans	0.19334	inter
L.interrogans	0.194215	inter
L.interrogans	0.193004	inter
L.interrogans	0.193257	inter
L.interrogans	0.19334	inter
L.interrogans	0.19334	inter
L.interrogans	0.19434	inter
L.interrogans	0.194526	inter
L.interrogans	0.193106	inter
L.interrogans	0.193803	inter
L.interrogans	0.194418	inter
L.interrogans	0.193106	inter
L.interrogans	0.194242	inter
L.interrogans	0.197101	inter
L.interrogans	0.194959	inter
L.interrogans	0.193106	inter
L.interrogans	0.192641	inter
L.interrogans	0.194834	inter
L.interrogans	0.191773	inter
L.interrogans	0.195272	inter
L.interrogans	0.193622	inter
L.noguchii	0.194799	inter
L.noguchii	0.189971	inter
L.noguchii	0.189971	inter
L.noguchii	0.191578	inter
L.noguchii	0.192572	inter
L.noguchii	0.196821	inter
L.noguchii	0.19537	inter
L.noguchii	0.19195	inter
L.noguchii	0.192875	inter
L.noguchii	0.192092	inter
L.noguchii	0.192092	inter
L.noguchii	0.191013	inter
L.noguchii	0.196557	inter
L.noguchii	0.195506	inter
L.noguchii	0.193135	inter
L.noguchii	0.191712	inter
L.noguchii	0.196557	inter
L.noguchii	0.196557	inter
L.noguchii	0.193256	inter
L.noguchii	0.194594	inter
L.noguchii	0.195506	inter
L.noguchii	0.193256	inter
L.noguchii	0.196297	inter
L.noguchii	0.191712	inter
L.noguchii	0.193637	inter
L.interrogans	0.19427	inter
L.interrogans	0.191424	inter
L.interrogans	0.19427	inter
L.interrogans	0.193526	inter
L.interrogans	0.190492	inter
L.interrogans	0.191393	inter
L.interrogans	0.190184	inter
L.interrogans	0.190423	inter
L.interrogans	0.190492	inter
L.interrogans	0.190492	inter
L.interrogans	0.191511	inter
L.interrogans	0.191673	inter
L.interrogans	0.191511	inter
L.interrogans	0.19096	inter
L.interrogans	0.191576	inter
L.interrogans	0.191511	inter
L.interrogans	0.191424	inter
L.interrogans	0.194242	inter
L.interrogans	0.192132	inter
L.interrogans	0.191511	inter
L.interrogans	0.189806	inter
L.interrogans	0.192014	inter
L.interrogans	0.190184	inter
L.interrogans	0.192413	inter
L.interrogans	0.190803	inter
L.noguchii	0.192731	inter
L.noguchii	0.187271	inter
L.noguchii	0.187271	inter
L.noguchii	0.188885	inter
L.noguchii	0.189854	inter
L.noguchii	0.194055	inter
L.noguchii	0.192619	inter
L.noguchii	0.189233	inter
L.noguchii	0.190173	inter
L.noguchii	0.189404	inter
L.noguchii	0.189404	inter
L.noguchii	0.18829	inter
L.noguchii	0.193802	inter
L.noguchii	0.193431	inter
L.noguchii	0.190413	inter
L.noguchii	0.189005	inter
L.noguchii	0.193802	inter
L.noguchii	0.193802	inter
L.noguchii	0.19053	inter
L.noguchii	0.19186	inter
L.noguchii	0.192798	inter
L.noguchii	0.19053	inter
L.noguchii	0.193575	inter
L.noguchii	0.189005	inter
L.noguchii	0.19092	inter
L.santarosai	0.0047159	intra
L.interrogans	0.194959	inter
L.interrogans	0.192102	inter
L.interrogans	0.194959	inter
L.interrogans	0.194215	inter
L.interrogans	0.191182	inter
L.interrogans	0.192074	inter
L.interrogans	0.190865	inter
L.interrogans	0.191107	inter
L.interrogans	0.191182	inter
L.interrogans	0.191182	inter
L.interrogans	0.192194	inter
L.interrogans	0.192365	inter
L.interrogans	0.192194	inter
L.interrogans	0.191649	inter
L.interrogans	0.192264	inter
L.interrogans	0.192194	inter
L.interrogans	0.192102	inter
L.interrogans	0.194933	inter
L.interrogans	0.192813	inter
L.interrogans	0.192194	inter
L.interrogans	0.190492	inter
L.interrogans	0.192693	inter
L.interrogans	0.190865	inter
L.interrogans	0.193106	inter
L.interrogans	0.191483	inter
L.noguchii	0.19339	inter
L.noguchii	0.18794	inter
L.noguchii	0.18794	inter
L.noguchii	0.189549	inter
L.noguchii	0.19053	inter
L.noguchii	0.19475	inter
L.noguchii	0.193308	inter
L.noguchii	0.18991	inter
L.noguchii	0.19084	inter
L.noguchii	0.190064	inter
L.noguchii	0.190064	inter
L.noguchii	0.18897	inter
L.noguchii	0.194493	inter
L.noguchii	0.194093	inter
L.noguchii	0.191091	inter
L.noguchii	0.189677	inter
L.noguchii	0.194493	inter
L.noguchii	0.194493	inter
L.noguchii	0.19121	inter
L.noguchii	0.192542	inter
L.noguchii	0.193462	inter
L.noguchii	0.19121	inter
L.noguchii	0.194245	inter
L.noguchii	0.189677	inter
L.noguchii	0.191595	inter
L.santarosai	0.00423711	intra
L.santarosai	0.00140903	intra
L.interrogans	0.195706	inter
L.interrogans	0.192842	inter
L.interrogans	0.195706	inter
L.interrogans	0.194959	inter
L.interrogans	0.191922	inter
L.interrogans	0.192813	inter
L.interrogans	0.191603	inter
L.interrogans	0.191848	inter
L.interrogans	0.191922	inter
L.interrogans	0.191922	inter
L.interrogans	0.192934	inter
L.interrogans	0.193106	inter
L.interrogans	0.192934	inter
L.interrogans	0.192388	inter
L.interrogans	0.193004	inter
L.interrogans	0.192934	inter
L.interrogans	0.192842	inter
L.interrogans	0.195679	inter
L.interrogans	0.193555	inter
L.interrogans	0.192934	inter
L.interrogans	0.191231	inter
L.interrogans	0.193434	inter
L.interrogans	0.191603	inter
L.interrogans	0.193849	inter
L.interrogans	0.192222	inter
L.noguchii	0.194001	inter
L.noguchii	0.188517	inter
L.noguchii	0.188517	inter
L.noguchii	0.190139	inter
L.noguchii	0.191101	inter
L.noguchii	0.195298	inter
L.noguchii	0.193862	inter
L.noguchii	0.190477	inter
L.noguchii	0.191428	inter
L.noguchii	0.190662	inter
L.noguchii	0.190662	inter
L.noguchii	0.189531	inter
L.noguchii	0.195046	inter
L.noguchii	0.194701	inter
L.noguchii	0.191658	inter
L.noguchii	0.19025	inter
L.noguchii	0.195046	inter
L.noguchii	0.195046	inter
L.noguchii	0.191774	inter
L.noguchii	0.193108	inter
L.noguchii	0.194065	inter
L.noguchii	0.191774	inter
L.noguchii	0.194839	inter
L.noguchii	0.19025	inter
L.noguchii	0.192169	inter
L.santarosai	0.00565674	intra
L.santarosai	0.00282205	intra
L.santarosai	0.00329235	intra
L.interrogans	0.192842	inter
L.interrogans	0.190014	inter
L.interrogans	0.192842	inter
L.interrogans	0.192102	inter
L.interrogans	0.18907	inter
L.interrogans	0.189983	inter
L.interrogans	0.188774	inter
L.interrogans	0.189006	inter
L.interrogans	0.18907	inter
L.interrogans	0.18907	inter
L.interrogans	0.190097	inter
L.interrogans	0.190249	inter
L.interrogans	0.190097	inter
L.interrogans	0.18954	inter
L.interrogans	0.190156	inter
L.interrogans	0.190097	inter
L.interrogans	0.190014	inter
L.interrogans	0.192813	inter
L.interrogans	0.190718	inter
L.interrogans	0.190097	inter
L.interrogans	0.188389	inter
L.interrogans	0.190603	inter
L.interrogans	0.188774	inter
L.interrogans	0.190985	inter
L.interrogans	0.189393	inter
L.noguchii	0.192032	inter
L.noguchii	0.186572	inter
L.noguchii	0.186572	inter
L.noguchii	0.188189	inter
L.noguchii	0.18915	inter
L.noguchii	0.193336	inter
L.noguchii	0.191904	inter
L.noguchii	0.188529	inter
L.noguchii	0.189475	inter
L.noguchii	0.18871	inter
L.noguchii	0.18871	inter
L.noguchii	0.187584	inter
L.noguchii	0.193086	inter
L.noguchii	0.192731	inter
L.noguchii	0.189708	inter
L.noguchii	0.188304	inter
L.noguchii	0.193086	inter
L.noguchii	0.193086	inter
L.noguchii	0.189823	inter
L.noguchii	0.191151	inter
L.noguchii	0.192098	inter
L.noguchii	0.189823	inter
L.noguchii	0.19287	inter
L.noguchii	0.188304	inter
L.noguchii	0.190216	inter
L.santarosai	0.00566957	intra
L.santarosai	0.000939561	intra
L.santarosai	0.00235292	intra
L.santarosai	0.00376546	intra
L.interrogans	0.195706	inter
L.interrogans	0.192842	inter
L.interrogans	0.195706	inter
L.interrogans	0.194959	inter
L.interrogans	0.191922	inter
L.interrogans	0.192813	inter
L.interrogans	0.191603	inter
L.interrogans	0.191848	inter
L.interrogans	0.191922	inter
L.interrogans	0.191922	inter
L.interrogans	0.192934	inter
L.interrogans	0.193106	inter
L.interrogans	0.192934	inter
L.interrogans	0.192388	inter
L.interrogans	0.193004	inter
L.interrogans	0.192934	inter
L.interrogans	0.192842	inter
L.interrogans	0.195679	inter
L.interrogans	0.193555	inter
L.interrogans	0.192934	inter
L.interrogans	0.191231	inter
L.interrogans	0.193434	inter
L.interrogans	0.191603	inter
L.interrogans	0.193849	inter
L.interrogans	0.192222	inter
L.noguchii	0.191336	inter
L.noguchii	0.185875	inter
L.noguchii	0.185875	inter
L.noguchii	0.187495	inter
L.noguchii	0.188448	inter
L.noguchii	0.192619	inter
L.noguchii	0.191191	inter
L.noguchii	0.187827	inter
L.noguchii	0.188778	inter
L.noguchii	0.188017	inter
L.noguchii	0.188017	inter
L.noguchii	0.186879	inter
L.noguchii	0.192372	inter
L.noguchii	0.192032	inter
L.noguchii	0.189005	inter
L.noguchii	0.187605	inter
L.noguchii	0.192372	inter
L.noguchii	0.192372	inter
L.noguchii	0.189118	inter
L.noguchii	0.190444	inter
L.noguchii	0.1914	inter
L.noguchii	0.189118	inter
L.noguchii	0.192168	inter
L.noguchii	0.187605	inter
L.noguchii	0.189515	inter
L.santarosai	0.0047159	intra
L.santarosai	0.00188297	intra
L.santarosai	0.00235292	intra
L.santarosai	0.00282205	intra
L.santarosai	0.00283027	intra
L.interrogans	0.19303	inter
L.interrogans	0.191424	inter
L.interrogans	0.19303	inter
L.interrogans	0.193526	inter
L.interrogans	0.190492	inter
L.interrogans	0.191393	inter
L.interrogans	0.190184	inter
L.interrogans	0.190423	inter
L.interrogans	0.190492	inter
L.interrogans	0.190492	inter
L.interrogans	0.191511	inter
L.interrogans	0.191673	inter
L.interrogans	0.190275	inter
L.interrogans	0.19096	inter
L.interrogans	0.191576	inter
L.interrogans	0.190275	inter
L.interrogans	0.191424	inter
L.interrogans	0.194242	inter
L.interrogans	0.192132	inter
L.interrogans	0.190275	inter
L.interrogans	0.189806	inter
L.interrogans	0.192014	inter
L.interrogans	0.188951	inter
L.interrogans	0.192413	inter
L.interrogans	0.190803	inter
L.noguchii	0.191336	inter
L.noguchii	0.185875	inter
L.noguchii	0.185875	inter
L.noguchii	0.187495	inter
L.noguchii	0.188448	inter
L.noguchii	0.192619	inter
L.noguchii	0.191191	inter
L.noguchii	0.187827	inter
L.noguchii	0.188778	inter
L.noguchii	0.188017	inter
L.noguchii	0.188017	inter
L.noguchii	0.186879	inter
L.noguchii	0.192372	inter
L.noguchii	0.192032	inter
L.noguchii	0.189005	inter
L.noguchii	0.187605	inter
L.noguchii	0.192372	inter
L.noguchii	0.192372	inter
L.noguchii	0.189118	inter
L.noguchii	0.190444	inter
L.noguchii	0.1914	inter
L.noguchii	0.189118	inter
L.noguchii	0.192168	inter
L.noguchii	0.187605	inter
L.noguchii	0.189515	inter
L.santarosai	0.00424055	intra
L.santarosai	0.00329557	intra
L.santarosai	0.00282034	intra
L.santarosai	0.00423996	intra
L.santarosai	0.00329557	intra
L.santarosai	0.00235023	intra
L.interrogans	0.192842	inter
L.interrogans	0.190014	inter
L.interrogans	0.192842	inter
L.interrogans	0.192102	inter
L.interrogans	0.18907	inter
L.interrogans	0.189983	inter
L.interrogans	0.188774	inter
L.interrogans	0.189006	inter
L.interrogans	0.18907	inter
L.interrogans	0.18907	inter
L.interrogans	0.190097	inter
L.interrogans	0.190249	inter
L.interrogans	0.190097	inter
L.interrogans	0.18954	inter
L.interrogans	0.190156	inter
L.interrogans	0.190097	inter
L.interrogans	0.190014	inter
L.interrogans	0.192813	inter
L.interrogans	0.190718	inter
L.interrogans	0.190097	inter
L.interrogans	0.188389	inter
L.interrogans	0.190603	inter
L.interrogans	0.188774	inter
L.interrogans	0.190985	inter
L.interrogans	0.189393	inter
L.noguchii	0.192032	inter
L.noguchii	0.186572	inter
L.noguchii	0.186572	inter
L.noguchii	0.188189	inter
L.noguchii	0.18915	inter
L.noguchii	0.193336	inter
L.noguchii	0.191904	inter
L.noguchii	0.188529	inter
L.noguchii	0.189475	inter
L.noguchii	0.18871	inter
L.noguchii	0.18871	inter
L.noguchii	0.187584	inter
L.noguchii	0.193086	inter
L.noguchii	0.192731	inter
L.noguchii	0.189708	inter
L.noguchii	0.188304	inter
L.noguchii	0.193086	inter
L.noguchii	0.193086	inter
L.noguchii	0.189823	inter
L.noguchii	0.191151	inter
L.noguchii	0.192098	inter
L.noguchii	0.189823	inter
L.noguchii	0.19287	inter
L.noguchii	0.188304	inter
L.noguchii	0.190216	inter
L.santarosai	0.00566957	intra
L.santarosai	0.000939561	intra
L.santarosai	0.00235292	intra
L.santarosai	0.00376546	intra
L.santarosai	0	intra
L.santarosai	0.00283027	intra
L.santarosai	0.00329557	intra
L.interrogans	0.195679	inter
L.interrogans	0.192813	inter
L.interrogans	0.195679	inter
L.interrogans	0.194933	inter
L.interrogans	0.191899	inter
L.interrogans	0.192785	inter
L.interrogans	0.191576	inter
L.interrogans	0.191822	inter
L.interrogans	0.191899	inter
L.interrogans	0.191899	inter
L.interrogans	0.192907	inter
L.interrogans	0.193083	inter
L.interrogans	0.192907	inter
L.interrogans	0.192365	inter
L.interrogans	0.19298	inter
L.interrogans	0.192907	inter
L.interrogans	0.192813	inter
L.interrogans	0.195653	inter
L.interrogans	0.193526	inter
L.interrogans	0.192907	inter
L.interrogans	0.191206	inter
L.interrogans	0.193405	inter
L.interrogans	0.191576	inter
L.interrogans	0.193825	inter
L.interrogans	0.192194	inter
L.noguchii	0.191866	inter
L.noguchii	0.185005	inter
L.noguchii	0.185005	inter
L.noguchii	0.188017	inter
L.noguchii	0.187565	inter
L.noguchii	0.191692	inter
L.noguchii	0.190276	inter
L.noguchii	0.186942	inter
L.noguchii	0.189299	inter
L.noguchii	0.188543	inter
L.noguchii	0.188543	inter
L.noguchii	0.185985	inter
L.noguchii	0.191456	inter
L.noguchii	0.192561	inter
L.noguchii	0.188118	inter
L.noguchii	0.188118	inter
L.noguchii	0.191456	inter
L.noguchii	0.191456	inter
L.noguchii	0.188226	inter
L.noguchii	0.189549	inter
L.noguchii	0.191926	inter
L.noguchii	0.188226	inter
L.noguchii	0.192689	inter
L.noguchii	0.188118	inter
L.noguchii	0.190029	inter
L.santarosai	0.0113777	intra
L.santarosai	0.00755725	intra
L.santarosai	0.00898408	intra
L.santarosai	0.00851172	intra
L.santarosai	0.00851091	intra
L.santarosai	0.00755725	intra
L.santarosai	0.00898806	intra
L.santarosai	0.00851091	intra
L.interrogans	0.194892	inter
L.interrogans	0.192046	inter
L.interrogans	0.194892	inter
L.interrogans	0.194147	inter
L.interrogans	0.191107	inter
L.interrogans	0.192014	inter
L.interrogans	0.190803	inter
L.interrogans	0.191041	inter
L.interrogans	0.191107	inter
L.interrogans	0.191107	inter
L.interrogans	0.192132	inter
L.interrogans	0.192289	inter
L.interrogans	0.192132	inter
L.interrogans	0.191576	inter
L.interrogans	0.192194	inter
L.interrogans	0.192132	inter
L.interrogans	0.192046	inter
L.interrogans	0.194863	inter
L.interrogans	0.192754	inter
L.interrogans	0.192132	inter
L.interrogans	0.190423	inter
L.interrogans	0.192637	inter
L.interrogans	0.190803	inter
L.interrogans	0.19303	inter
L.interrogans	0.191424	inter
L.noguchii	0.193365	inter
L.noguchii	0.187893	inter
L.noguchii	0.187893	inter
L.noguchii	0.189512	inter
L.noguchii	0.190477	inter
L.noguchii	0.194676	inter
L.noguchii	0.193239	inter
L.noguchii	0.189854	inter
L.noguchii	0.1908	inter
L.noguchii	0.190032	inter
L.noguchii	0.190032	inter
L.noguchii	0.18891	inter
L.noguchii	0.194423	inter
L.noguchii	0.194065	inter
L.noguchii	0.191035	inter
L.noguchii	0.189626	inter
L.noguchii	0.194423	inter
L.noguchii	0.194423	inter
L.noguchii	0.191151	inter
L.noguchii	0.192483	inter
L.noguchii	0.193431	inter
L.noguchii	0.191151	inter
L.noguchii	0.194206	inter
L.noguchii	0.189626	inter
L.noguchii	0.191544	inter
L.santarosai	0.00471183	intra
L.santarosai	0.0028254	intra
L.santarosai	0.00329579	intra
L.santarosai	0.00376616	intra
L.santarosai	0.00188005	intra
L.santarosai	0.0028254	intra
L.santarosai	0.00329349	intra
L.santarosai	0.00188005	intra
L.santarosai	0.009466	intra
L.interrogans	0.192934	inter
L.interrogans	0.190097	inter
L.interrogans	0.192934	inter
L.interrogans	0.192194	inter
L.interrogans	0.189166	inter
L.interrogans	0.190068	inter
L.interrogans	0.188861	inter
L.interrogans	0.189096	inter
L.interrogans	0.189166	inter
L.interrogans	0.189166	inter
L.interrogans	0.190184	inter
L.interrogans	0.190345	inter
L.interrogans	0.190184	inter
L.interrogans	0.189634	inter
L.interrogans	0.190249	inter
L.interrogans	0.190184	inter
L.interrogans	0.190097	inter
L.interrogans	0.192907	inter
L.interrogans	0.190803	inter
L.interrogans	0.190184	inter
L.interrogans	0.188481	inter
L.interrogans	0.190687	inter
L.interrogans	0.188861	inter
L.interrogans	0.191082	inter
L.interrogans	0.189478	inter
L.noguchii	0.193365	inter
L.noguchii	0.186651	inter
L.noguchii	0.186651	inter
L.noguchii	0.189512	inter
L.noguchii	0.190477	inter
L.noguchii	0.194676	inter
L.noguchii	0.193239	inter
L.noguchii	0.189854	inter
L.noguchii	0.1908	inter
L.noguchii	0.190032	inter
L.noguchii	0.190032	inter
L.noguchii	0.187672	inter
L.noguchii	0.194423	inter
L.noguchii	0.194065	inter
L.noguchii	0.191035	inter
L.noguchii	0.189626	inter
L.noguchii	0.194423	inter
L.noguchii	0.194423	inter
L.noguchii	0.191151	inter
L.noguchii	0.192483	inter
L.noguchii	0.193431	inter
L.noguchii	0.191151	inter
L.noguchii	0.194206	inter
L.noguchii	0.189626	inter
L.noguchii	0.191544	inter
L.santarosai	0.00566352	intra
L.santarosai	0.000938573	intra
L.santarosai	0.00234997	intra
L.santarosai	0.00376616	intra
L.santarosai	0.000938573	intra
L.santarosai	0.0028254	intra
L.santarosai	0.00424078	intra
L.santarosai	0.000938573	intra
L.santarosai	0.00851036	intra
L.santarosai	0.00282241	intra
L.interrogans	0.195679	inter
L.interrogans	0.192813	inter
L.interrogans	0.195679	inter
L.interrogans	0.194933	inter
L.interrogans	0.191899	inter
L.interrogans	0.192785	inter
L.interrogans	0.191576	inter
L.interrogans	0.191822	inter
L.interrogans	0.191899	inter
L.interrogans	0.191899	inter
L.interrogans	0.192907	inter
L.interrogans	0.193083	inter
L.interrogans	0.192907	inter
L.interrogans	0.192365	inter
L.interrogans	0.19298	inter
L.interrogans	0.192907	inter
L.interrogans	0.192813	inter
L.interrogans	0.195653	inter
L.interrogans	0.193526	inter
L.interrogans	0.192907	inter
L.interrogans	0.191206	inter
L.interrogans	0.193405	inter
L.interrogans	0.191576	inter
L.interrogans	0.193825	inter
L.interrogans	0.192194	inter
L.noguchii	0.191866	inter
L.noguchii	0.185005	inter
L.noguchii	0.185005	inter
L.noguchii	0.188017	inter
L.noguchii	0.187565	inter
L.noguchii	0.191692	inter
L.noguchii	0.190276	inter
L.noguchii	0.186942	inter
L.noguchii	0.189299	inter
L.noguchii	0.188543	inter
L.noguchii	0.188543	inter
L.noguchii	0.185985	inter
L.noguchii	0.191456	inter
L.noguchii	0.192561	inter
L.noguchii	0.188118	inter
L.noguchii	0.188118	inter
L.noguchii	0.191456	inter
L.noguchii	0.191456	inter
L.noguchii	0.188226	inter
L.noguchii	0.189549	inter
L.noguchii	0.191926	inter
L.noguchii	0.188226	inter
L.noguchii	0.192689	inter
L.noguchii	0.188118	inter
L.noguchii	0.190029	inter
L.santarosai	0.0113777	intra
L.santarosai	0.00755725	intra
L.santarosai	0.00898408	intra
L.santarosai	0.00851172	intra
L.santarosai	0.00851091	intra
L.santarosai	0.00755725	intra
L.santarosai	0.00898806	intra
L.santarosai	0.00851091	intra
L.santarosai	0	intra
L.santarosai	0.009466	intra
L.santarosai	0.00851036	intra
L.interrogans	0.192222	inter
L.interrogans	0.189393	inter
L.interrogans	0.192222	inter
L.interrogans	0.191483	inter
L.interrogans	0.188456	inter
L.interrogans	0.189363	inter
L.interrogans	0.188157	inter
L.interrogans	0.188389	inter
L.interrogans	0.188456	inter
L.interrogans	0.188456	inter
L.interrogans	0.189478	inter
L.interrogans	0.189634	inter
L.interrogans	0.189478	inter
L.interrogans	0.188925	inter
L.interrogans	0.18954	inter
L.interrogans	0.189478	inter
L.interrogans	0.189393	inter
L.interrogans	0.192194	inter
L.interrogans	0.190097	inter
L.interrogans	0.189478	inter
L.interrogans	0.187774	inter
L.interrogans	0.189983	inter
L.interrogans	0.188157	inter
L.interrogans	0.190369	inter
L.interrogans	0.188774	inter
L.noguchii	0.192666	inter
L.noguchii	0.185952	inter
L.noguchii	0.185952	inter
L.noguchii	0.188815	inter
L.noguchii	0.189773	inter
L.noguchii	0.193956	inter
L.noguchii	0.192525	inter
L.noguchii	0.18915	inter
L.noguchii	0.190101	inter
L.noguchii	0.189338	inter
L.noguchii	0.189338	inter
L.noguchii	0.186966	inter
L.noguchii	0.193707	inter
L.noguchii	0.193365	inter
L.noguchii	0.190329	inter
L.noguchii	0.188925	inter
L.noguchii	0.193707	inter
L.noguchii	0.193707	inter
L.noguchii	0.190444	inter
L.noguchii	0.191774	inter
L.noguchii	0.192731	inter
L.noguchii	0.190444	inter
L.noguchii	0.193501	inter
L.noguchii	0.188925	inter
L.noguchii	0.19084	inter
L.santarosai	0.00614085	intra
L.santarosai	0.00140883	intra
L.santarosai	0.00282239	intra
L.santarosai	0.00423835	intra
L.santarosai	0.000469271	intra
L.santarosai	0.00329954	intra
L.santarosai	0.00376665	intra
L.santarosai	0.000469271	intra
L.santarosai	0.00898768	intra
L.santarosai	0.00235023	intra
L.santarosai	0.000469301	intra
L.santarosai	0.00898768	intra
L.interrogans	0.1963	inter
L.interrogans	0.193434	inter
L.interrogans	0.1963	inter
L.interrogans	0.195553	inter
L.interrogans	0.192514	inter
L.interrogans	0.193405	inter
L.interrogans	0.192194	inter
L.interrogans	0.192439	inter
L.interrogans	0.192514	inter
L.interrogans	0.192514	inter
L.interrogans	0.193526	inter
L.interrogans	0.193698	inter
L.interrogans	0.193526	inter
L.interrogans	0.19298	inter
L.interrogans	0.193597	inter
L.interrogans	0.193526	inter
L.interrogans	0.193434	inter
L.interrogans	0.196273	inter
L.interrogans	0.194147	inter
L.interrogans	0.193526	inter
L.interrogans	0.191822	inter
L.interrogans	0.194026	inter
L.interrogans	0.192194	inter
L.interrogans	0.194442	inter
L.interrogans	0.192813	inter
L.noguchii	0.192623	inter
L.noguchii	0.18716	inter
L.noguchii	0.18716	inter
L.noguchii	0.188778	inter
L.noguchii	0.189739	inter
L.noguchii	0.193928	inter
L.noguchii	0.192495	inter
L.noguchii	0.189118	inter
L.noguchii	0.190064	inter
L.noguchii	0.189299	inter
L.noguchii	0.189299	inter
L.noguchii	0.188172	inter
L.noguchii	0.193678	inter
L.noguchii	0.193322	inter
L.noguchii	0.190298	inter
L.noguchii	0.188893	inter
L.noguchii	0.193678	inter
L.noguchii	0.193678	inter
L.noguchii	0.190413	inter
L.noguchii	0.191742	inter
L.noguchii	0.192689	inter
[truncated: 5,627 more rows]

## Sheet: 16S_classic
species	distance	comparison
L.interrogans	0.00303031	intra
L.interrogans	0	intra
L.interrogans	0.00303031	intra
L.interrogans	0	intra
L.interrogans	0.00303031	intra
L.interrogans	0	intra
L.interrogans	0	intra
L.interrogans	0.00303031	intra
L.interrogans	0	intra
L.interrogans	0	intra
L.interrogans	0	intra
L.interrogans	0.00303031	intra
L.interrogans	0	intra
L.interrogans	0	intra
L.interrogans	0	intra
L.interrogans	0	intra
L.interrogans	0.00303031	intra
L.interrogans	0	intra
L.interrogans	0	intra
L.interrogans	0	intra
L.interrogans	0	intra
L.interrogans	0	intra
L.interrogans	0.00303031	intra
L.interrogans	0	intra
L.interrogans	0	intra
L.interrogans	0	intra
L.interrogans	0	intra
L.interrogans	0	intra
L.interrogans	0	intra
L.interrogans	0.00303031	intra
L.interrogans	0	intra
L.interrogans	0	intra
L.interrogans	0	intra
L.interrogans	0	intra
L.interrogans	0	intra
L.interrogans	0	intra
L.interrogans	0	intra
L.interrogans	0.00303031	intra
L.interrogans	0	intra
L.interrogans	0	intra
L.interrogans	0	intra
L.interrogans	0	intra
L.interrogans	0	intra
L.interrogans	0	intra
L.interrogans	0	intra
L.interrogans	0	intra
L.interrogans	0.00303031	intra
L.interrogans	0	intra
L.interrogans	0	intra
L.interrogans	0	intra
L.interrogans	0	intra
L.interrogans	0	intra
L.interrogans	0	intra
L.interrogans	0	intra
L.interrogans	0	intra
L.interrogans	0.00303031	intra
L.interrogans	0	intra
L.interrogans	0.00303031	intra
L.interrogans	0.00303031	intra
L.interrogans	0.00303031	intra
L.interrogans	0.00303031	intra
L.interrogans	0.00303031	intra
L.interrogans	0.00303031	intra
L.interrogans	0.00303031	intra
L.interrogans	0.00303031	intra
L.interrogans	0.00303031	intra
L.interrogans	0	intra
L.interrogans	0.00303031	intra
L.interrogans	0	intra
L.interrogans	0	intra
L.interrogans	0	intra
L.interrogans	0	intra
L.interrogans	0	intra
L.interrogans	0	intra
L.interrogans	0	intra
L.interrogans	0	intra
L.interrogans	0	intra
L.interrogans	0.00303031	intra
L.interrogans	0.00303031	intra
L.interrogans	0	intra
L.interrogans	0.00303031	intra
L.interrogans	0.00303031	intra
L.interrogans	0.00303031	intra
L.interrogans	0.00303031	intra
L.interrogans	0.00303031	intra
L.interrogans	0.00303031	intra
L.interrogans	0.00303031	intra
L.interrogans	0.00303031	intra
L.interrogans	0.00303031	intra
L.interrogans	0	intra
L.interrogans	0.00303031	intra
L.interrogans	0	intra
L.interrogans	0.00303031	intra
L.interrogans	0	intra
L.interrogans	0	intra
L.interrogans	0	intra
L.interrogans	0	intra
L.interrogans	0	intra
L.interrogans	0	intra
L.interrogans	0	intra
L.interrogans	0	intra
L.interrogans	0	intra
L.interrogans	0.00303031	intra
L.interrogans	0	intra
L.interrogans	0.00303031	intra
L.interrogans	0	intra
L.interrogans	0.00303031	intra
L.interrogans	0	intra
L.interrogans	0	intra
L.interrogans	0	intra
L.interrogans	0	intra
L.interrogans	0	intra
L.interrogans	0	intra
L.interrogans	0	intra
L.interrogans	0	intra
L.interrogans	0	intra
L.interrogans	0.00303031	intra
L.interrogans	0	intra
L.interrogans	0.00303031	intra
L.interrogans	0	intra
L.interrogans	0.00303031	intra
L.interrogans	0	intra
L.interrogans	0.00303031	intra
L.interrogans	0.00303031	intra
L.interrogans	0.00303031	intra
L.interrogans	0.00303031	intra
L.interrogans	0.00303031	intra
L.interrogans	0.00303031	intra
L.interrogans	0.00303031	intra
L.interrogans	0.00303031	intra
L.interrogans	0.00303031	intra
L.interrogans	0	intra
L.interrogans	0.00303031	intra
L.interrogans	0	intra
L.interrogans	0.00303031	intra
L.interrogans	0.00303031	intra
L.interrogans	0	intra
L.interrogans	0.00303031	intra
L.interrogans	0	intra
L.interrogans	0	intra
L.interrogans	0	intra
L.interrogans	0	intra
L.interrogans	0	intra
L.interrogans	0	intra
L.interrogans	0	intra
L.interrogans	0	intra
L.interrogans	0	intra
L.interrogans	0.00303031	intra
L.interrogans	0	intra
L.interrogans	0.00303031	intra
L.interrogans	0	intra
L.interrogans	0	intra
L.interrogans	0.00303031	intra
L.interrogans	0.00303031	intra
L.interrogans	0	intra
L.interrogans	0.00303031	intra
L.interrogans	0.00303031	intra
L.interrogans	0.00303031	intra
L.interrogans	0.00303031	intra
L.interrogans	0.00303031	intra
L.interrogans	0.00303031	intra
L.interrogans	0.00303031	intra
L.interrogans	0.00303031	intra
L.interrogans	0.00303031	intra
L.interrogans	0	intra
L.interrogans	0.00303031	intra
L.interrogans	0	intra
L.interrogans	0.00303031	intra
L.interrogans	0.00303031	intra
L.interrogans	0	intra
L.interrogans	0.00303031	intra
L.interrogans	0	intra
L.interrogans	0.00303031	intra
L.interrogans	0	intra
L.interrogans	0	intra
L.interrogans	0	intra
L.interrogans	0	intra
L.interrogans	0	intra
L.interrogans	0	intra
L.interrogans	0	intra
L.interrogans	0	intra
L.interrogans	0	intra
L.interrogans	0.00303031	intra
L.interrogans	0	intra
L.interrogans	0.00303031	intra
L.interrogans	0	intra
L.interrogans	0	intra
L.interrogans	0.00303031	intra
L.interrogans	0	intra
L.interrogans	0.00303031	intra
L.interrogans	0	intra
L.interrogans	0.00303031	intra
L.interrogans	0	intra
L.interrogans	0	intra
L.interrogans	0	intra
L.interrogans	0	intra
L.interrogans	0	intra
L.interrogans	0	intra
L.interrogans	0	intra
L.interrogans	0	intra
L.interrogans	0	intra
L.interrogans	0.00303031	intra
L.interrogans	0	intra
L.interrogans	0.00303031	intra
L.interrogans	0	intra
L.interrogans	0	intra
L.interrogans	0.00303031	intra
L.interrogans	0	intra
L.interrogans	0.00303031	intra
L.interrogans	0	intra
L.interrogans	0	intra
L.interrogans	0.00303031	intra
L.interrogans	0	intra
L.interrogans	0	intra
L.interrogans	0	intra
L.interrogans	0	intra
L.interrogans	0	intra
L.interrogans	0	intra
L.interrogans	0	intra
L.interrogans	0	intra
L.interrogans	0	intra
L.interrogans	0.00303031	intra
L.interrogans	0	intra
L.interrogans	0.00303031	intra
L.interrogans	0	intra
L.interrogans	0	intra
L.interrogans	0.00303031	intra
L.interrogans	0	intra
L.interrogans	0.00303031	intra
L.interrogans	0	intra
L.interrogans	0	intra
L.interrogans	0.00303031	intra
L.interrogans	0	intra
L.interrogans	0.00303031	intra
L.interrogans	0.00303031	intra
L.interrogans	0.00303031	intra
L.interrogans	0.00303031	intra
L.interrogans	0.00303031	intra
L.interrogans	0.00303031	intra
L.interrogans	0.00303031	intra
L.interrogans	0.00303031	intra
L.interrogans	0.00303031	intra
L.interrogans	0	intra
L.interrogans	0.00303031	intra
L.interrogans	0	intra
L.interrogans	0.00303031	intra
L.interrogans	0.00303031	intra
L.interrogans	0	intra
L.interrogans	0.00303031	intra
L.interrogans	0	intra
L.interrogans	0.00303031	intra
L.interrogans	0.00303031	intra
L.interrogans	0.00303031	intra
L.interrogans	0	intra
L.interrogans	0	intra
L.interrogans	0	intra
L.interrogans	0	intra
L.interrogans	0	intra
L.interrogans	0	intra
L.interrogans	0	intra
L.interrogans	0	intra
L.interrogans	0	intra
L.interrogans	0	intra
L.interrogans	0	intra
L.interrogans	0	intra
L.interrogans	0	intra
L.interrogans	0	intra
L.interrogans	0	intra
L.interrogans	0	intra
L.interrogans	0	intra
L.interrogans	0	intra
L.interrogans	0	intra
L.interrogans	0	intra
L.interrogans	0	intra
L.interrogans	0	intra
L.interrogans	0	intra
L.interrogans	0.00303031	intra
L.interrogans	0	intra
L.interrogans	0.00303031	intra
L.interrogans	0.00303031	intra
L.interrogans	0.00303031	intra
L.interrogans	0.00303031	intra
L.interrogans	0.00303031	intra
L.interrogans	0.00303031	intra
L.interrogans	0.00303031	intra
L.interrogans	0.00303031	intra
L.interrogans	0.00303031	intra
L.interrogans	0	intra
L.interrogans	0.00303031	intra
L.interrogans	0	intra
L.interrogans	0.00303031	intra
L.interrogans	0.00303031	intra
L.interrogans	0	intra
L.interrogans	0.00303031	intra
L.interrogans	0	intra
L.interrogans	0.00303031	intra
L.interrogans	0.00303031	intra
L.interrogans	0.00303031	intra
L.interrogans	0	intra
L.interrogans	0	intra
L.interrogans	0.0184636	inter
L.interrogans	0.0216083	inter
L.interrogans	0.0184636	inter
L.interrogans	0.0184636	inter
L.interrogans	0.0184636	inter
L.interrogans	0.0184636	inter
L.interrogans	0.0184636	inter
L.interrogans	0.0184636	inter
L.interrogans	0.0184636	inter
L.interrogans	0.0184636	inter
L.interrogans	0.0184636	inter
L.interrogans	0.0216083	inter
L.interrogans	0.0184636	inter
L.interrogans	0.0216083	inter
L.interrogans	0.0184636	inter
L.interrogans	0.0184636	inter
L.interrogans	0.0216083	inter
L.interrogans	0.0184636	inter
L.interrogans	0.0216083	inter
L.interrogans	0.0184636	inter
L.interrogans	0.0184636	inter
L.interrogans	0.0184636	inter
L.interrogans	0.0216083	inter
L.interrogans	0.0185206	inter
L.interrogans	0.0216083	inter
L.interrogans	0.0153386	inter
L.interrogans	0.0184636	inter
L.interrogans	0.0153386	inter
L.interrogans	0.0153386	inter
L.interrogans	0.0153386	inter
L.interrogans	0.0153386	inter
L.interrogans	0.0153386	inter
L.interrogans	0.0153386	inter
L.interrogans	0.0153386	inter
L.interrogans	0.0153386	inter
L.interrogans	0.0153386	inter
L.interrogans	0.0184636	inter
L.interrogans	0.0153386	inter
L.interrogans	0.0184636	inter
L.interrogans	0.0153386	inter
L.interrogans	0.0153386	inter
L.interrogans	0.0184636	inter
L.interrogans	0.0153386	inter
L.interrogans	0.0184636	inter
L.interrogans	0.0153386	inter
L.interrogans	0.0153386	inter
L.interrogans	0.0153386	inter
L.interrogans	0.0184636	inter
L.interrogans	0.0153858	inter
L.interrogans	0.0184636	inter
L.noguchii	0.00303031	intra
L.interrogans	0.0153386	inter
L.interrogans	0.0184636	inter
L.interrogans	0.0153386	inter
L.interrogans	0.0153386	inter
L.interrogans	0.0153386	inter
L.interrogans	0.0153386	inter
L.interrogans	0.0153386	inter
L.interrogans	0.0153386	inter
L.interrogans	0.0153386	inter
L.interrogans	0.0153386	inter
L.interrogans	0.0153386	inter
L.interrogans	0.0184636	inter
L.interrogans	0.0153386	inter
L.interrogans	0.0184636	inter
L.interrogans	0.0153386	inter
L.interrogans	0.0153386	inter
L.interrogans	0.0184636	inter
L.interrogans	0.0153386	inter
L.interrogans	0.0184636	inter
L.interrogans	0.0153386	inter
L.interrogans	0.0153386	inter
L.interrogans	0.0153386	inter
L.interrogans	0.0184636	inter
L.interrogans	0.0153858	inter
L.interrogans	0.0184636	inter
L.noguchii	0.00303031	intra
L.noguchii	0	intra
L.interrogans	0.0184636	inter
L.interrogans	0.0216083	inter
L.interrogans	0.0184636	inter
L.interrogans	0.0184636	inter
L.interrogans	0.0184636	inter
L.interrogans	0.0184636	inter
L.interrogans	0.0184636	inter
L.interrogans	0.0184636	inter
L.interrogans	0.0184636	inter
L.interrogans	0.0184636	inter
L.interrogans	0.0184636	inter
L.interrogans	0.0216083	inter
L.interrogans	0.0184636	inter
L.interrogans	0.0216083	inter
L.interrogans	0.0184636	inter
L.interrogans	0.0184636	inter
L.interrogans	0.0216083	inter
L.interrogans	0.0184636	inter
L.interrogans	0.0216083	inter
L.interrogans	0.0184636	inter
L.interrogans	0.0184636	inter
L.interrogans	0.0184636	inter
L.interrogans	0.0216083	inter
L.interrogans	0.0185206	inter
L.interrogans	0.0216083	inter
L.noguchii	0	intra
L.noguchii	0.00303031	intra
L.noguchii	0.00303031	intra
L.interrogans	0.0153386	inter
L.interrogans	0.0184636	inter
L.interrogans	0.0153386	inter
L.interrogans	0.0153386	inter
L.interrogans	0.0153386	inter
L.interrogans	0.0153386	inter
L.interrogans	0.0153386	inter
L.interrogans	0.0153386	inter
L.interrogans	0.0153386	inter
L.interrogans	0.0153386	inter
L.interrogans	0.0153386	inter
L.interrogans	0.0184636	inter
L.interrogans	0.0153386	inter
L.interrogans	0.0184636	inter
L.interrogans	0.0153386	inter
L.interrogans	0.0153386	inter
L.interrogans	0.0184636	inter
L.interrogans	0.0153386	inter
L.interrogans	0.0184636	inter
L.interrogans	0.0153386	inter
L.interrogans	0.0153386	inter
L.interrogans	0.0153386	inter
L.interrogans	0.0184636	inter
L.interrogans	0.0153858	inter
L.interrogans	0.0184636	inter
L.noguchii	0.00303031	intra
L.noguchii	0	intra
L.noguchii	0	intra
L.noguchii	0.00303031	intra
L.interrogans	0.0122026	inter
L.interrogans	0.0152986	inter
L.interrogans	0.0122026	inter
L.interrogans	0.0122026	inter
L.interrogans	0.0122026	inter
L.interrogans	0.0122026	inter
L.interrogans	0.0122026	inter
L.interrogans	0.0122026	inter
L.interrogans	0.0122026	inter
L.interrogans	0.0122026	inter
L.interrogans	0.0122026	inter
L.interrogans	0.0152986	inter
L.interrogans	0.0122026	inter
L.interrogans	0.0152986	inter
L.interrogans	0.0122026	inter
L.interrogans	0.0122026	inter
L.interrogans	0.0152986	inter
L.interrogans	0.0122026	inter
L.interrogans	0.0152986	inter
L.interrogans	0.0122026	inter
L.interrogans	0.0122026	inter
L.interrogans	0.0122026	inter
L.interrogans	0.0152986	inter
L.interrogans	0.0122399	inter
L.interrogans	0.0152986	inter
L.noguchii	0.0122026	intra
L.noguchii	0.00912565	intra
L.noguchii	0.00912565	intra
L.noguchii	0.0122026	intra
L.noguchii	0.00912565	intra
L.interrogans	0.0122026	inter
L.interrogans	0.0152986	inter
L.interrogans	0.0122026	inter
L.interrogans	0.0122026	inter
L.interrogans	0.0122026	inter
L.interrogans	0.0122026	inter
L.interrogans	0.0122026	inter
L.interrogans	0.0122026	inter
L.interrogans	0.0122026	inter
L.interrogans	0.0122026	inter
L.interrogans	0.0122026	inter
L.interrogans	0.0152986	inter
L.interrogans	0.0122026	inter
L.interrogans	0.0152986	inter
L.interrogans	0.0122026	inter
L.interrogans	0.0122026	inter
L.interrogans	0.0152986	inter
L.interrogans	0.0122026	inter
L.interrogans	0.0152986	inter
L.interrogans	0.0122026	inter
L.interrogans	0.0122026	inter
L.interrogans	0.0122026	inter
L.interrogans	0.0152986	inter
L.interrogans	0.0122399	inter
L.interrogans	0.0152986	inter
L.noguchii	0.0122026	intra
L.noguchii	0.00912565	intra
L.noguchii	0.00912565	intra
L.noguchii	0.0122026	intra
L.noguchii	0.00912565	intra
L.noguchii	0	intra
L.interrogans	0.0184636	inter
L.interrogans	0.0216083	inter
L.interrogans	0.0184636	inter
L.interrogans	0.0184636	inter
L.interrogans	0.0184636	inter
L.interrogans	0.0184636	inter
L.interrogans	0.0184636	inter
L.interrogans	0.0184636	inter
L.interrogans	0.0184636	inter
L.interrogans	0.0184636	inter
L.interrogans	0.0184636	inter
L.interrogans	0.0216083	inter
L.interrogans	0.0184636	inter
L.interrogans	0.0216083	inter
L.interrogans	0.0184636	inter
L.interrogans	0.0184636	inter
L.interrogans	0.0216083	inter
L.interrogans	0.0184636	inter
L.interrogans	0.0216083	inter
L.interrogans	0.0184636	inter
L.interrogans	0.0184636	inter
L.interrogans	0.0184636	inter
L.interrogans	0.0216083	inter
L.interrogans	0.0185206	inter
L.interrogans	0.0216083	inter
L.noguchii	0	intra
L.noguchii	0.00303031	intra
L.noguchii	0.00303031	intra
L.noguchii	0	intra
L.noguchii	0.00303031	intra
L.noguchii	0.0122026	intra
L.noguchii	0.0122026	intra
L.interrogans	0.0184636	inter
L.interrogans	0.0216083	inter
L.interrogans	0.0184636	inter
L.interrogans	0.0184636	inter
L.interrogans	0.0184636	inter
L.interrogans	0.0184636	inter
L.interrogans	0.0184636	inter
L.interrogans	0.0184636	inter
L.interrogans	0.0184636	inter
L.interrogans	0.0184636	inter
L.interrogans	0.0184636	inter
L.interrogans	0.0216083	inter
L.interrogans	0.0184636	inter
L.interrogans	0.0216083	inter
L.interrogans	0.0184636	inter
L.interrogans	0.0184636	inter
L.interrogans	0.0216083	inter
L.interrogans	0.0184636	inter
L.interrogans	0.0216083	inter
L.interrogans	0.0184636	inter
L.interrogans	0.0184636	inter
L.interrogans	0.0184636	inter
L.interrogans	0.0216083	inter
L.interrogans	0.0185206	inter
L.interrogans	0.0216083	inter
L.noguchii	0	intra
L.noguchii	0.00303031	intra
L.noguchii	0.00303031	intra
L.noguchii	0	intra
L.noguchii	0.00303031	intra
L.noguchii	0.0122026	intra
L.noguchii	0.0122026	intra
L.noguchii	0	intra
L.interrogans	0.0184636	inter
L.interrogans	0.0216083	inter
L.interrogans	0.0184636	inter
L.interrogans	0.0184636	inter
L.interrogans	0.0184636	inter
L.interrogans	0.0184636	inter
L.interrogans	0.0184636	inter
L.interrogans	0.0184636	inter
L.interrogans	0.0184636	inter
L.interrogans	0.0184636	inter
L.interrogans	0.0184636	inter
L.interrogans	0.0216083	inter
L.interrogans	0.0184636	inter
L.interrogans	0.0216083	inter
L.interrogans	0.0184636	inter
L.interrogans	0.0184636	inter
L.interrogans	0.0216083	inter
L.interrogans	0.0184636	inter
L.interrogans	0.0216083	inter
L.interrogans	0.0184636	inter
L.interrogans	0.0184636	inter
L.interrogans	0.0184636	inter
L.interrogans	0.0216083	inter
L.interrogans	0.0185206	inter
L.interrogans	0.0216083	inter
L.noguchii	0	intra
L.noguchii	0.00303031	intra
L.noguchii	0.00303031	intra
L.noguchii	0	intra
L.noguchii	0.00303031	intra
L.noguchii	0.0122026	intra
L.noguchii	0.0122026	intra
L.noguchii	0	intra
L.noguchii	0	intra
L.interrogans	0.0184636	inter
L.interrogans	0.0216083	inter
L.interrogans	0.0184636	inter
L.interrogans	0.0184636	inter
L.interrogans	0.0184636	inter
L.interrogans	0.0184636	inter
L.interrogans	0.0184636	inter
L.interrogans	0.0184636	inter
L.interrogans	0.0184636	inter
L.interrogans	0.0184636	inter
L.interrogans	0.0184636	inter
L.interrogans	0.0216083	inter
L.interrogans	0.0184636	inter
L.interrogans	0.0216083	inter
L.interrogans	0.0184636	inter
L.interrogans	0.0184636	inter
L.interrogans	0.0216083	inter
L.interrogans	0.0184636	inter
L.interrogans	0.0216083	inter
L.interrogans	0.0184636	inter
L.interrogans	0.0184636	inter
L.interrogans	0.0184636	inter
L.interrogans	0.0216083	inter
L.interrogans	0.0185206	inter
L.interrogans	0.0216083	inter
L.noguchii	0	intra
L.noguchii	0.00303031	intra
L.noguchii	0.00303031	intra
L.noguchii	0	intra
L.noguchii	0.00303031	intra
L.noguchii	0.0122026	intra
L.noguchii	0.0122026	intra
L.noguchii	0	intra
L.noguchii	0	intra
L.noguchii	0	intra
L.interrogans	0.0184636	inter
L.interrogans	0.0216083	inter
L.interrogans	0.0184636	inter
L.interrogans	0.0184636	inter
L.interrogans	0.0184636	inter
L.interrogans	0.0184636	inter
L.interrogans	0.0184636	inter
L.interrogans	0.0184636	inter
L.interrogans	0.0184636	inter
L.interrogans	0.0184636	inter
L.interrogans	0.0184636	inter
L.interrogans	0.0216083	inter
L.interrogans	0.0184636	inter
L.interrogans	0.0216083	inter
L.interrogans	0.0184636	inter
L.interrogans	0.0184636	inter
L.interrogans	0.0216083	inter
L.interrogans	0.0184636	inter
L.interrogans	0.0216083	inter
L.interrogans	0.0184636	inter
L.interrogans	0.0184636	inter
L.interrogans	0.0184636	inter
L.interrogans	0.0216083	inter
L.interrogans	0.0185206	inter
L.interrogans	0.0216083	inter
L.noguchii	0	intra
L.noguchii	0.00303031	intra
L.noguchii	0.00303031	intra
L.noguchii	0	intra
L.noguchii	0.00303031	intra
L.noguchii	0.0122026	intra
L.noguchii	0.0122026	intra
L.noguchii	0	intra
L.noguchii	0	intra
L.noguchii	0	intra
L.noguchii	0	intra
L.interrogans	0.0183782	inter
L.interrogans	0.0215032	inter
L.interrogans	0.0183782	inter
L.interrogans	0.0183782	inter
L.interrogans	0.0183782	inter
L.interrogans	0.0183782	inter
L.interrogans	0.0183782	inter
L.interrogans	0.0183782	inter
L.interrogans	0.0183782	inter
L.interrogans	0.0183782	inter
L.interrogans	0.0183782	inter
L.interrogans	0.0215032	inter
L.interrogans	0.0183782	inter
L.interrogans	0.0215032	inter
L.interrogans	0.0183782	inter
L.interrogans	0.0183782	inter
L.interrogans	0.0215032	inter
L.interrogans	0.0183782	inter
L.interrogans	0.0215032	inter
L.interrogans	0.0183782	inter
L.interrogans	0.0183782	inter
L.interrogans	0.0183782	inter
L.interrogans	0.0215032	inter
L.interrogans	0.0184346	inter
L.interrogans	0.0215032	inter
L.noguchii	0.0183782	intra
L.noguchii	0.0152726	intra
L.noguchii	0.0152726	intra
L.noguchii	0.0183782	intra
L.noguchii	0.0152726	intra
L.noguchii	0.00606754	intra
L.noguchii	0.00606754	intra
L.noguchii	0.0183782	intra
L.noguchii	0.0183782	intra
L.noguchii	0.0183782	intra
L.noguchii	0.0183782	intra
L.noguchii	0.0183782	intra
L.interrogans	0.0184636	inter
L.interrogans	0.0216083	inter
L.interrogans	0.0184636	inter
L.interrogans	0.0184636	inter
L.interrogans	0.0184636	inter
L.interrogans	0.0184636	inter
L.interrogans	0.0184636	inter
L.interrogans	0.0184636	inter
L.interrogans	0.0184636	inter
L.interrogans	0.0184636	inter
L.interrogans	0.0184636	inter
L.interrogans	0.0216083	inter
L.interrogans	0.0184636	inter
L.interrogans	0.0216083	inter
L.interrogans	0.0184636	inter
L.interrogans	0.0184636	inter
L.interrogans	0.0216083	inter
L.interrogans	0.0184636	inter
L.interrogans	0.0216083	inter
L.interrogans	0.0184636	inter
L.interrogans	0.0184636	inter
L.interrogans	0.0184636	inter
L.interrogans	0.0216083	inter
L.interrogans	0.0185206	inter
L.interrogans	0.0216083	inter
L.noguchii	0	intra
L.noguchii	0.00303031	intra
L.noguchii	0.00303031	intra
L.noguchii	0	intra
L.noguchii	0.00303031	intra
L.noguchii	0.0122026	intra
L.noguchii	0.0122026	intra
L.noguchii	0	intra
L.noguchii	0	intra
L.noguchii	0	intra
L.noguchii	0	intra
L.noguchii	0	intra
L.noguchii	0.0183782	intra
L.interrogans	0.0184636	inter
L.interrogans	0.0216083	inter
L.interrogans	0.0184636	inter
L.interrogans	0.0184636	inter
L.interrogans	0.0184636	inter
L.interrogans	0.0184636	inter
L.interrogans	0.0184636	inter
L.interrogans	0.0184636	inter
L.interrogans	0.0184636	inter
L.interrogans	0.0184636	inter
L.interrogans	0.0184636	inter
L.interrogans	0.0216083	inter
L.interrogans	0.0184636	inter
L.interrogans	0.0216083	inter
L.interrogans	0.0184636	inter
L.interrogans	0.0184636	inter
L.interrogans	0.0216083	inter
L.interrogans	0.0184636	inter
L.interrogans	0.0216083	inter
L.interrogans	0.0184636	inter
L.interrogans	0.0184636	inter
L.interrogans	0.0184636	inter
L.interrogans	0.0216083	inter
L.interrogans	0.0185206	inter
L.interrogans	0.0216083	inter
L.noguchii	0	intra
L.noguchii	0.00303031	intra
L.noguchii	0.00303031	intra
L.noguchii	0	intra
L.noguchii	0.00303031	intra
L.noguchii	0.0122026	intra
L.noguchii	0.0122026	intra
L.noguchii	0	intra
L.noguchii	0	intra
L.noguchii	0	intra
L.noguchii	0	intra
L.noguchii	0	intra
L.noguchii	0.0183782	intra
L.noguchii	0	intra
L.interrogans	0.0184636	inter
L.interrogans	0.0216083	inter
L.interrogans	0.0184636	inter
L.interrogans	0.0184636	inter
L.interrogans	0.0184636	inter
L.interrogans	0.0184636	inter
L.interrogans	0.0184636	inter
L.interrogans	0.0184636	inter
L.interrogans	0.0184636	inter
L.interrogans	0.0184636	inter
L.interrogans	0.0184636	inter
L.interrogans	0.0216083	inter
L.interrogans	0.0184636	inter
L.interrogans	0.0216083	inter
L.interrogans	0.0184636	inter
L.interrogans	0.0184636	inter
L.interrogans	0.0216083	inter
L.interrogans	0.0184636	inter
L.interrogans	0.0216083	inter
L.interrogans	0.0184636	inter
L.interrogans	0.0184636	inter
L.interrogans	0.0184636	inter
L.interrogans	0.0216083	inter
L.interrogans	0.0185206	inter
L.interrogans	0.0216083	inter
L.noguchii	0	intra
L.noguchii	0.00303031	intra
L.noguchii	0.00303031	intra
L.noguchii	0	intra
L.noguchii	0.00303031	intra
L.noguchii	0.0122026	intra
L.noguchii	0.0122026	intra
L.noguchii	0	intra
L.noguchii	0	intra
L.noguchii	0	intra
L.noguchii	0	intra
L.noguchii	0	intra
L.noguchii	0.0183782	intra
L.noguchii	0	intra
L.noguchii	0	intra
L.interrogans	0.0183782	inter
L.interrogans	0.0215032	inter
L.interrogans	0.0183782	inter
L.interrogans	0.0183782	inter
L.interrogans	0.0183782	inter
L.interrogans	0.0183782	inter
L.interrogans	0.0183782	inter
L.interrogans	0.0183782	inter
L.interrogans	0.0183782	inter
L.interrogans	0.0183782	inter
L.interrogans	0.0183782	inter
L.interrogans	0.0215032	inter
L.interrogans	0.0183782	inter
L.interrogans	0.0215032	inter
L.interrogans	0.0183782	inter
L.interrogans	0.0183782	inter
L.interrogans	0.0215032	inter
L.interrogans	0.0183782	inter
L.interrogans	0.0215032	inter
L.interrogans	0.0183782	inter
L.interrogans	0.0183782	inter
L.interrogans	0.0183782	inter
L.interrogans	0.0215032	inter
L.interrogans	0.0184346	inter
L.interrogans	0.0215032	inter
L.noguchii	0.0183782	intra
L.noguchii	0.0152726	intra
L.noguchii	0.0152726	intra
L.noguchii	0.0183782	intra
L.noguchii	0.0152726	intra
L.noguchii	0.00606754	intra
L.noguchii	0.00606754	intra
L.noguchii	0.0183782	intra
L.noguchii	0.0183782	intra
L.noguchii	0.0183782	intra
L.noguchii	0.0183782	intra
L.noguchii	0.0183782	intra
L.noguchii	0	intra
L.noguchii	0.0183782	intra
L.noguchii	0.0183782	intra
L.noguchii	0.0183782	intra
L.interrogans	0.0122026	inter
L.interrogans	0.0152986	inter
L.interrogans	0.0122026	inter
L.interrogans	0.0122026	inter
L.interrogans	0.0122026	inter
L.interrogans	0.0122026	inter
L.interrogans	0.0122026	inter
L.interrogans	0.0122026	inter
L.interrogans	0.0122026	inter
L.interrogans	0.0122026	inter
L.interrogans	0.0122026	inter
L.interrogans	0.0152986	inter
L.interrogans	0.0122026	inter
L.interrogans	0.0152986	inter
L.interrogans	0.0122026	inter
L.interrogans	0.0122026	inter
L.interrogans	0.0152986	inter
L.interrogans	0.0122026	inter
L.interrogans	0.0152986	inter
L.interrogans	0.0122026	inter
L.interrogans	0.0122026	inter
L.interrogans	0.0122026	inter
L.interrogans	0.0152986	inter
L.interrogans	0.0122399	inter
L.interrogans	0.0152986	inter
L.noguchii	0.0122026	intra
L.noguchii	0.00912565	intra
L.noguchii	0.00912565	intra
L.noguchii	0.0122026	intra
L.noguchii	0.00912565	intra
L.noguchii	0	intra
L.noguchii	0	intra
L.noguchii	0.0122026	intra
L.noguchii	0.0122026	intra
L.noguchii	0.0122026	intra
L.noguchii	0.0122026	intra
L.noguchii	0.0122026	intra
L.noguchii	0.00606754	intra
L.noguchii	0.0122026	intra
L.noguchii	0.0122026	intra
L.noguchii	0.0122026	intra
L.noguchii	0.00606754	intra
L.interrogans	0.0184636	inter
L.interrogans	0.0216083	inter
L.interrogans	0.0184636	inter
L.interrogans	0.0184636	inter
L.interrogans	0.0184636	inter
L.interrogans	0.0184636	inter
L.interrogans	0.0184636	inter
L.interrogans	0.0184636	inter
L.interrogans	0.0184636	inter
L.interrogans	0.0184636	inter
L.interrogans	0.0184636	inter
L.interrogans	0.0216083	inter
L.interrogans	0.0184636	inter
L.interrogans	0.0216083	inter
L.interrogans	0.0184636	inter
L.interrogans	0.0184636	inter
L.interrogans	0.0216083	inter
L.interrogans	0.0184636	inter
L.interrogans	0.0216083	inter
L.interrogans	0.0184636	inter
L.interrogans	0.0184636	inter
L.interrogans	0.0184636	inter
L.interrogans	0.0216083	inter
L.interrogans	0.0185206	inter
L.interrogans	0.0216083	inter
L.noguchii	0	intra
L.noguchii	0.00303031	intra
L.noguchii	0.00303031	intra
L.noguchii	0	intra
L.noguchii	0.00303031	intra
L.noguchii	0.0122026	intra
L.noguchii	0.0122026	intra
L.noguchii	0	intra
L.noguchii	0	intra
L.noguchii	0	intra
L.noguchii	0	intra
L.noguchii	0	intra
L.noguchii	0.0183782	intra
L.noguchii	0	intra
L.noguchii	0	intra
L.noguchii	0	intra
L.noguchii	0.0183782	intra
L.noguchii	0.0122026	intra
L.interrogans	0.0153386	inter
L.interrogans	0.0184636	inter
L.interrogans	0.0153386	inter
L.interrogans	0.0153386	inter
L.interrogans	0.0153386	inter
L.interrogans	0.0153386	inter
L.interrogans	0.0153386	inter
L.interrogans	0.0153386	inter
L.interrogans	0.0153386	inter
L.interrogans	0.0153386	inter
L.interrogans	0.0153386	inter
L.interrogans	0.0184636	inter
L.interrogans	0.0153386	inter
L.interrogans	0.0184636	inter
L.interrogans	0.0153386	inter
L.interrogans	0.0153386	inter
L.interrogans	0.0184636	inter
L.interrogans	0.0153386	inter
L.interrogans	0.0184636	inter
L.interrogans	0.0153386	inter
L.interrogans	0.0153386	inter
L.interrogans	0.0153386	inter
L.interrogans	0.0184636	inter
L.interrogans	0.0153858	inter
L.interrogans	0.0184636	inter
L.noguchii	0.00303031	intra
L.noguchii	0	intra
L.noguchii	0	intra
L.noguchii	0.00303031	intra
L.noguchii	0	intra
L.noguchii	0.00912565	intra
L.noguchii	0.00912565	intra
L.noguchii	0.00303031	intra
L.noguchii	0.00303031	intra
L.noguchii	0.00303031	intra
L.noguchii	0.00303031	intra
L.noguchii	0.00303031	intra
L.noguchii	0.0152726	intra
L.noguchii	0.00303031	intra
L.noguchii	0.00303031	intra
L.noguchii	0.00303031	intra
L.noguchii	0.0152726	intra
L.noguchii	0.00912565	intra
L.noguchii	0.00303031	intra
L.interrogans	0.0184636	inter
L.interrogans	0.0216083	inter
L.interrogans	0.0184636	inter
L.interrogans	0.0184636	inter
L.interrogans	0.0184636	inter
L.interrogans	0.0184636	inter
L.interrogans	0.0184636	inter
L.interrogans	0.0184636	inter
L.interrogans	0.0184636	inter
L.interrogans	0.0184636	inter
L.interrogans	0.0184636	inter
L.interrogans	0.0216083	inter
L.interrogans	0.0184636	inter
L.interrogans	0.0216083	inter
L.interrogans	0.0184636	inter
L.interrogans	0.0184636	inter
L.interrogans	0.0216083	inter
L.interrogans	0.0184636	inter
L.interrogans	0.0216083	inter
L.interrogans	0.0184636	inter
L.interrogans	0.0184636	inter
L.interrogans	0.0184636	inter
L.interrogans	0.0216083	inter
L.interrogans	0.0185206	inter
L.interrogans	0.0216083	inter
L.noguchii	0	intra
L.noguchii	0.00303031	intra
L.noguchii	0.00303031	intra
L.noguchii	0	intra
L.noguchii	0.00303031	intra
L.noguchii	0.0122026	intra
L.noguchii	0.0122026	intra
L.noguchii	0	intra
L.noguchii	0	intra
L.noguchii	0	intra
L.noguchii	0	intra
L.noguchii	0	intra
L.noguchii	0.0183782	intra
L.noguchii	0	intra
L.noguchii	0	intra
L.noguchii	0	intra
L.noguchii	0.0183782	intra
L.noguchii	0.0122026	intra
L.noguchii	0	intra
L.noguchii	0.00303031	intra
L.interrogans	0.0184636	inter
L.interrogans	0.0216083	inter
L.interrogans	0.0184636	inter
L.interrogans	0.0184636	inter
L.interrogans	0.0184636	inter
L.interrogans	0.0184636	inter
L.interrogans	0.0184636	inter
L.interrogans	0.0184636	inter
L.interrogans	0.0184636	inter
L.interrogans	0.0184636	inter
L.interrogans	0.0184636	inter
L.interrogans	0.0216083	inter
L.interrogans	0.0184636	inter
L.interrogans	0.0216083	inter
L.interrogans	0.0184636	inter
L.interrogans	0.0184636	inter
L.interrogans	0.0216083	inter
L.interrogans	0.0184636	inter
L.interrogans	0.0216083	inter
L.interrogans	0.0184636	inter
L.interrogans	0.0184636	inter
L.interrogans	0.0184636	inter
L.interrogans	0.0216083	inter
L.interrogans	0.0185206	inter
L.interrogans	0.0216083	inter
L.noguchii	0	intra
L.noguchii	0.00303031	intra
L.noguchii	0.00303031	intra
L.noguchii	0	intra
L.noguchii	0.00303031	intra
L.noguchii	0.0122026	intra
L.noguchii	0.0122026	intra
L.noguchii	0	intra
L.noguchii	0	intra
L.noguchii	0	intra
L.noguchii	0	intra
L.noguchii	0	intra
L.noguchii	0.0183782	intra
L.noguchii	0	intra
L.noguchii	0	intra
L.noguchii	0	intra
L.noguchii	0.0183782	intra
L.noguchii	0.0122026	intra
L.noguchii	0	intra
L.noguchii	0.00303031	intra
L.noguchii	0	intra
L.interrogans	0.0184636	inter
L.interrogans	0.0216083	inter
L.interrogans	0.0184636	inter
L.interrogans	0.0184636	inter
L.interrogans	0.0184636	inter
L.interrogans	0.0184636	inter
L.interrogans	0.0184636	inter
L.interrogans	0.0184636	inter
L.interrogans	0.0184636	inter
L.interrogans	0.0184636	inter
L.interrogans	0.0184636	inter
L.interrogans	0.0216083	inter
L.interrogans	0.0184636	inter
L.interrogans	0.0216083	inter
L.interrogans	0.0184636	inter
L.interrogans	0.0184636	inter
L.interrogans	0.0216083	inter
L.interrogans	0.0184636	inter
L.interrogans	0.0216083	inter
L.interrogans	0.0184636	inter
L.interrogans	0.0184636	inter
L.interrogans	0.0184636	inter
L.interrogans	0.0216083	inter
L.interrogans	0.0185206	inter
L.interrogans	0.0216083	inter
L.noguchii	0	intra
L.noguchii	0.00303031	intra
L.noguchii	0.00303031	intra
L.noguchii	0	intra
L.noguchii	0.00303031	intra
L.noguchii	0.0122026	intra
L.noguchii	0.0122026	intra
L.noguchii	0	intra
L.noguchii	0	intra
L.noguchii	0	intra
L.noguchii	0	intra
L.noguchii	0	intra
L.noguchii	0.0183782	intra
L.noguchii	0	intra
L.noguchii	0	intra
L.noguchii	0	intra
L.noguchii	0.0183782	intra
L.noguchii	0.0122026	intra
L.noguchii	0	intra
L.noguchii	0.00303031	intra
L.noguchii	0	intra
L.noguchii	0	intra
L.interrogans	0.0184636	inter
L.interrogans	0.0216083	inter
L.interrogans	0.0184636	inter
L.interrogans	0.0184636	inter
L.interrogans	0.0184636	inter
L.interrogans	0.0184636	inter
L.interrogans	0.0184636	inter
L.interrogans	0.0184636	inter
L.interrogans	0.0184636	inter
L.interrogans	0.0184636	inter
L.interrogans	0.0184636	inter
L.interrogans	0.0216083	inter
L.interrogans	0.0184636	inter
L.interrogans	0.0216083	inter
L.interrogans	0.0184636	inter
L.interrogans	0.0184636	inter
L.interrogans	0.0216083	inter
L.interrogans	0.0184636	inter
L.interrogans	0.0216083	inter
L.interrogans	0.0184636	inter
L.interrogans	0.0184636	inter
L.interrogans	0.0184636	inter
L.interrogans	0.0216083	inter
L.interrogans	0.0185206	inter
L.interrogans	0.0216083	inter
L.noguchii	0	intra
L.noguchii	0.00303031	intra
L.noguchii	0.00303031	intra
L.noguchii	0	intra
L.noguchii	0.00303031	intra
L.noguchii	0.0122026	intra
L.noguchii	0.0122026	intra
L.noguchii	0	intra
L.noguchii	0	intra
L.noguchii	0	intra
L.noguchii	0	intra
L.noguchii	0	intra
L.noguchii	0.0183782	intra
L.noguchii	0	intra
L.noguchii	0	intra
L.noguchii	0	intra
L.noguchii	0.0183782	intra
L.noguchii	0.0122026	intra
L.noguchii	0	intra
L.noguchii	0.00303031	intra
L.noguchii	0	intra
L.noguchii	0	intra
L.noguchii	0	intra
L.interrogans	0.0184636	inter
L.interrogans	0.0216083	inter
L.interrogans	0.0184636	inter
L.interrogans	0.0184636	inter
L.interrogans	0.0184636	inter
L.interrogans	0.0184636	inter
L.interrogans	0.0184636	inter
L.interrogans	0.0184636	inter
L.interrogans	0.0184636	inter
L.interrogans	0.0184636	inter
L.interrogans	0.0184636	inter
L.interrogans	0.0216083	inter
L.interrogans	0.0184636	inter
L.interrogans	0.0216083	inter
L.interrogans	0.0184636	inter
L.interrogans	0.0184636	inter
L.interrogans	0.0216083	inter
L.interrogans	0.0184636	inter
L.interrogans	0.0216083	inter
L.interrogans	0.0184636	inter
L.interrogans	0.0184636	inter
L.interrogans	0.0184636	inter
L.interrogans	0.0216083	inter
L.interrogans	0.0185206	inter
L.interrogans	0.0216083	inter
L.noguchii	0	intra
L.noguchii	0.00303031	intra
L.noguchii	0.00303031	intra
L.noguchii	0	intra
L.noguchii	0.00303031	intra
L.noguchii	0.0122026	intra
L.noguchii	0.0122026	intra
L.noguchii	0	intra
L.noguchii	0	intra
L.noguchii	0	intra
L.noguchii	0	intra
L.noguchii	0	intra
L.noguchii	0.0183782	intra
L.noguchii	0	intra
L.noguchii	0	intra
L.noguchii	0	intra
L.noguchii	0.0183782	intra
L.noguchii	0.0122026	intra
L.noguchii	0	intra
L.noguchii	0.00303031	intra
L.noguchii	0	intra
L.noguchii	0	intra
L.noguchii	0	intra
L.noguchii	0	intra
L.interrogans	0.030936	inter
L.interrogans	0.0341309	inter
L.interrogans	0.030936	inter
L.interrogans	0.030936	inter
L.interrogans	0.030936	inter
L.interrogans	0.030936	inter
L.interrogans	0.030936	inter
L.interrogans	0.030936	inter
L.interrogans	0.030936	inter
L.interrogans	0.030936	inter
L.interrogans	0.030936	inter
L.interrogans	0.0341309	inter
L.interrogans	0.030936	inter
L.interrogans	0.0341309	inter
L.interrogans	0.030936	inter
L.interrogans	0.030936	inter
L.interrogans	0.0341309	inter
L.interrogans	0.030936	inter
L.interrogans	0.0341309	inter
L.interrogans	0.030936	inter
L.interrogans	0.030936	inter
L.interrogans	0.030936	inter
L.interrogans	0.0341309	inter
L.interrogans	0.031032	inter
L.interrogans	0.0341309	inter
L.noguchii	0.0246068	inter
L.noguchii	0.0277614	inter
L.noguchii	0.0277614	inter
L.noguchii	0.0246068	inter
L.noguchii	0.0277614	inter
L.noguchii	0.0245801	inter
L.noguchii	0.0245801	inter
L.noguchii	0.0246068	inter
L.noguchii	0.0246068	inter
L.noguchii	0.0246068	inter
L.noguchii	0.0246068	inter
L.noguchii	0.0246068	inter
L.noguchii	0.0308574	inter
L.noguchii	0.0246068	inter
L.noguchii	0.0246068	inter
L.noguchii	0.0246068	inter
L.noguchii	0.0308574	inter
L.noguchii	0.0245801	inter
L.noguchii	0.0246068	inter
L.noguchii	0.0277614	inter
L.noguchii	0.0246068	inter
L.noguchii	0.0246068	inter
L.noguchii	0.0246068	inter
L.noguchii	0.0246068	inter
L.noguchii	0.0246068	inter
L.interrogans	0.0277614	inter
L.interrogans	0.030936	inter
L.interrogans	0.0277614	inter
L.interrogans	0.0277614	inter
L.interrogans	0.0277614	inter
L.interrogans	0.0277614	inter
L.interrogans	0.0277614	inter
L.interrogans	0.0277614	inter
L.interrogans	0.0277614	inter
L.interrogans	0.0277614	inter
L.interrogans	0.0277614	inter
L.interrogans	0.030936	inter
L.interrogans	0.0277614	inter
L.interrogans	0.030936	inter
L.interrogans	0.0277614	inter
L.interrogans	0.0277614	inter
L.interrogans	0.030936	inter
L.interrogans	0.0277614	inter
L.interrogans	0.030936	inter
L.interrogans	0.0277614	inter
L.interrogans	0.0277614	inter
L.interrogans	0.0277614	inter
L.interrogans	0.030936	inter
L.interrogans	0.0278473	inter
L.interrogans	0.030936	inter
L.noguchii	0.021472	inter
L.noguchii	0.0246068	inter
L.noguchii	0.0246068	inter
L.noguchii	0.021472	inter
L.noguchii	0.0246068	inter
L.noguchii	0.0214551	inter
L.noguchii	0.0214551	inter
L.noguchii	0.021472	inter
L.noguchii	0.021472	inter
L.noguchii	0.021472	inter
L.noguchii	0.021472	inter
L.noguchii	0.021472	inter
L.noguchii	0.0277028	inter
L.noguchii	0.021472	inter
L.noguchii	0.021472	inter
L.noguchii	0.021472	inter
L.noguchii	0.0277028	inter
L.noguchii	0.0214551	inter
L.noguchii	0.021472	inter
L.noguchii	0.0246068	inter
L.noguchii	0.021472	inter
L.noguchii	0.021472	inter
L.noguchii	0.021472	inter
L.noguchii	0.021472	inter
L.noguchii	0.021472	inter
L.santarosai	0.00303031	intra
L.interrogans	0.030936	inter
L.interrogans	0.0341309	inter
L.interrogans	0.030936	inter
L.interrogans	0.030936	inter
L.interrogans	0.030936	inter
L.interrogans	0.030936	inter
L.interrogans	0.030936	inter
L.interrogans	0.030936	inter
L.interrogans	0.030936	inter
L.interrogans	0.030936	inter
L.interrogans	0.030936	inter
L.interrogans	0.0341309	inter
L.interrogans	0.030936	inter
L.interrogans	0.0341309	inter
L.interrogans	0.030936	inter
L.interrogans	0.030936	inter
L.interrogans	0.0341309	inter
L.interrogans	0.030936	inter
L.interrogans	0.0341309	inter
L.interrogans	0.030936	inter
L.interrogans	0.030936	inter
L.interrogans	0.030936	inter
L.interrogans	0.0341309	inter
L.interrogans	0.031032	inter
L.interrogans	0.0341309	inter
L.noguchii	0.0246068	inter
L.noguchii	0.0277614	inter
L.noguchii	0.0277614	inter
L.noguchii	0.0246068	inter
L.noguchii	0.0277614	inter
L.noguchii	0.0245801	inter
L.noguchii	0.0245801	inter
L.noguchii	0.0246068	inter
L.noguchii	0.0246068	inter
L.noguchii	0.0246068	inter
L.noguchii	0.0246068	inter
L.noguchii	0.0246068	inter
L.noguchii	0.0308574	inter
L.noguchii	0.0246068	inter
L.noguchii	0.0246068	inter
L.noguchii	0.0246068	inter
L.noguchii	0.0308574	inter
L.noguchii	0.0245801	inter
L.noguchii	0.0246068	inter
L.noguchii	0.0277614	inter
L.noguchii	0.0246068	inter
L.noguchii	0.0246068	inter
L.noguchii	0.0246068	inter
L.noguchii	0.0246068	inter
L.noguchii	0.0246068	inter
L.santarosai	0	intra
L.santarosai	0.00303031	intra
L.interrogans	0.030936	inter
L.interrogans	0.0341309	inter
L.interrogans	0.030936	inter
L.interrogans	0.030936	inter
L.interrogans	0.030936	inter
L.interrogans	0.030936	inter
L.interrogans	0.030936	inter
L.interrogans	0.030936	inter
L.interrogans	0.030936	inter
L.interrogans	0.030936	inter
L.interrogans	0.030936	inter
L.interrogans	0.0341309	inter
L.interrogans	0.030936	inter
L.interrogans	0.0341309	inter
L.interrogans	0.030936	inter
L.interrogans	0.030936	inter
L.interrogans	0.0341309	inter
L.interrogans	0.030936	inter
L.interrogans	0.0341309	inter
L.interrogans	0.030936	inter
L.interrogans	0.030936	inter
L.interrogans	0.030936	inter
L.interrogans	0.0341309	inter
L.interrogans	0.031032	inter
L.interrogans	0.0341309	inter
L.noguchii	0.0246068	inter
L.noguchii	0.0277614	inter
L.noguchii	0.0277614	inter
L.noguchii	0.0246068	inter
L.noguchii	0.0277614	inter
L.noguchii	0.0245801	inter
L.noguchii	0.0245801	inter
L.noguchii	0.0246068	inter
L.noguchii	0.0246068	inter
L.noguchii	0.0246068	inter
L.noguchii	0.0246068	inter
L.noguchii	0.0246068	inter
L.noguchii	0.0308574	inter
L.noguchii	0.0246068	inter
L.noguchii	0.0246068	inter
L.noguchii	0.0246068	inter
L.noguchii	0.0308574	inter
L.noguchii	0.0245801	inter
L.noguchii	0.0246068	inter
L.noguchii	0.0277614	inter
L.noguchii	0.0246068	inter
L.noguchii	0.0246068	inter
L.noguchii	0.0246068	inter
L.noguchii	0.0246068	inter
L.noguchii	0.0246068	inter
L.santarosai	0	intra
L.santarosai	0.00303031	intra
L.santarosai	0	intra
L.interrogans	0.0277614	inter
L.interrogans	0.030936	inter
L.interrogans	0.0277614	inter
L.interrogans	0.0277614	inter
L.interrogans	0.0277614	inter
L.interrogans	0.0277614	inter
L.interrogans	0.0277614	inter
L.interrogans	0.0277614	inter
L.interrogans	0.0277614	inter
L.interrogans	0.0277614	inter
L.interrogans	0.0277614	inter
L.interrogans	0.030936	inter
L.interrogans	0.0277614	inter
L.interrogans	0.030936	inter
L.interrogans	0.0277614	inter
L.interrogans	0.0277614	inter
L.interrogans	0.030936	inter
L.interrogans	0.0277614	inter
L.interrogans	0.030936	inter
L.interrogans	0.0277614	inter
L.interrogans	0.0277614	inter
L.interrogans	0.0277614	inter
L.interrogans	0.030936	inter
L.interrogans	0.0278473	inter
L.interrogans	0.030936	inter
L.noguchii	0.021472	inter
L.noguchii	0.0246068	inter
L.noguchii	0.0246068	inter
L.noguchii	0.021472	inter
L.noguchii	0.0246068	inter
L.noguchii	0.0214551	inter
L.noguchii	0.0214551	inter
L.noguchii	0.021472	inter
L.noguchii	0.021472	inter
L.noguchii	0.021472	inter
L.noguchii	0.021472	inter
L.noguchii	0.021472	inter
L.noguchii	0.0277028	inter
L.noguchii	0.021472	inter
L.noguchii	0.021472	inter
L.noguchii	0.021472	inter
L.noguchii	0.0277028	inter
L.noguchii	0.0214551	inter
L.noguchii	0.021472	inter
L.noguchii	0.0246068	inter
L.noguchii	0.021472	inter
L.noguchii	0.021472	inter
L.noguchii	0.021472	inter
L.noguchii	0.021472	inter
L.noguchii	0.021472	inter
L.santarosai	0.00303031	intra
L.santarosai	0	intra
L.santarosai	0.00303031	intra
L.santarosai	0.00303031	intra
L.interrogans	0.0277614	inter
L.interrogans	0.030936	inter
L.interrogans	0.0277614	inter
L.interrogans	0.0277614	inter
L.interrogans	0.0277614	inter
L.interrogans	0.0277614	inter
L.interrogans	0.0277614	inter
L.interrogans	0.0277614	inter
L.interrogans	0.0277614	inter
L.interrogans	0.0277614	inter
L.interrogans	0.0277614	inter
L.interrogans	0.030936	inter
L.interrogans	0.0277614	inter
L.interrogans	0.030936	inter
L.interrogans	0.0277614	inter
L.interrogans	0.0277614	inter
L.interrogans	0.030936	inter
L.interrogans	0.0277614	inter
L.interrogans	0.030936	inter
L.interrogans	0.0277614	inter
L.interrogans	0.0277614	inter
L.interrogans	0.0277614	inter
L.interrogans	0.030936	inter
L.interrogans	0.0278473	inter
L.interrogans	0.030936	inter
L.noguchii	0.021472	inter
L.noguchii	0.0246068	inter
L.noguchii	0.0246068	inter
L.noguchii	0.021472	inter
L.noguchii	0.0246068	inter
L.noguchii	0.0214551	inter
L.noguchii	0.0214551	inter
L.noguchii	0.021472	inter
L.noguchii	0.021472	inter
L.noguchii	0.021472	inter
L.noguchii	0.021472	inter
L.noguchii	0.021472	inter
L.noguchii	0.0277028	inter
L.noguchii	0.021472	inter
L.noguchii	0.021472	inter
L.noguchii	0.021472	inter
L.noguchii	0.0277028	inter
L.noguchii	0.0214551	inter
L.noguchii	0.021472	inter
L.noguchii	0.0246068	inter
L.noguchii	0.021472	inter
L.noguchii	0.021472	inter
L.noguchii	0.021472	inter
L.noguchii	0.021472	inter
L.noguchii	0.021472	inter
L.santarosai	0.00303031	intra
L.santarosai	0	intra
L.santarosai	0.00303031	intra
L.santarosai	0.00303031	intra
L.santarosai	0	intra
L.interrogans	0.0246068	inter
L.interrogans	0.0277614	inter
L.interrogans	0.0246068	inter
L.interrogans	0.0246068	inter
L.interrogans	0.0246068	inter
L.interrogans	0.0246068	inter
L.interrogans	0.0246068	inter
L.interrogans	0.0246068	inter
L.interrogans	0.0246068	inter
L.interrogans	0.0246068	inter
L.interrogans	0.0246068	inter
L.interrogans	0.0277614	inter
L.interrogans	0.0246068	inter
L.interrogans	0.0277614	inter
L.interrogans	0.0246068	inter
L.interrogans	0.0246068	inter
L.interrogans	0.0277614	inter
L.interrogans	0.0246068	inter
L.interrogans	0.0277614	inter
L.interrogans	0.0246068	inter
L.interrogans	0.0246068	inter
L.interrogans	0.0246068	inter
L.interrogans	0.0277614	inter
L.interrogans	0.0246827	inter
L.interrogans	0.0277614	inter
L.noguchii	0.0246068	inter
L.noguchii	0.021472	inter
L.noguchii	0.021472	inter
L.noguchii	0.0246068	inter
L.noguchii	0.021472	inter
L.noguchii	0.0183495	inter
L.noguchii	0.0183495	inter
L.noguchii	0.0246068	inter
L.noguchii	0.0246068	inter
L.noguchii	0.0246068	inter
L.noguchii	0.0246068	inter
L.noguchii	0.0246068	inter
L.noguchii	0.024568	inter
L.noguchii	0.0246068	inter
L.noguchii	0.0246068	inter
L.noguchii	0.0246068	inter
L.noguchii	0.024568	inter
L.noguchii	0.0183495	inter
L.noguchii	0.0246068	inter
L.noguchii	0.021472	inter
L.noguchii	0.0246068	inter
L.noguchii	0.0246068	inter
L.noguchii	0.0246068	inter
L.noguchii	0.0246068	inter
L.noguchii	0.0246068	inter
L.santarosai	0.0060791	intra
L.santarosai	0.00303031	intra
L.santarosai	0.0060791	intra
L.santarosai	0.0060791	intra
L.santarosai	0.00303031	intra
L.santarosai	0.00303031	intra
L.interrogans	0.030936	inter
L.interrogans	0.0341309	inter
L.interrogans	0.030936	inter
L.interrogans	0.030936	inter
L.interrogans	0.030936	inter
L.interrogans	0.030936	inter
L.interrogans	0.030936	inter
L.interrogans	0.030936	inter
L.interrogans	0.030936	inter
L.interrogans	0.030936	inter
L.interrogans	0.030936	inter
L.interrogans	0.0341309	inter
L.interrogans	0.030936	inter
L.interrogans	0.0341309	inter
L.interrogans	0.030936	inter
L.interrogans	0.030936	inter
L.interrogans	0.0341309	inter
L.interrogans	0.030936	inter
L.interrogans	0.0341309	inter
L.interrogans	0.030936	inter
L.interrogans	0.030936	inter
L.interrogans	0.030936	inter
L.interrogans	0.0341309	inter
L.interrogans	0.031032	inter
L.interrogans	0.0341309	inter
L.noguchii	0.0246068	inter
L.noguchii	0.0277614	inter
L.noguchii	0.0277614	inter
L.noguchii	0.0246068	inter
L.noguchii	0.0277614	inter
L.noguchii	0.0245801	inter
L.noguchii	0.0245801	inter
L.noguchii	0.0246068	inter
L.noguchii	0.0246068	inter
L.noguchii	0.0246068	inter
L.noguchii	0.0246068	inter
L.noguchii	0.0246068	inter
L.noguchii	0.0308574	inter
L.noguchii	0.0246068	inter
L.noguchii	0.0246068	inter
L.noguchii	0.0246068	inter
L.noguchii	0.0308574	inter
L.noguchii	0.0245801	inter
L.noguchii	0.0246068	inter
L.noguchii	0.0277614	inter
L.noguchii	0.0246068	inter
L.noguchii	0.0246068	inter
L.noguchii	0.0246068	inter
L.noguchii	0.0246068	inter
L.noguchii	0.0246068	inter
L.santarosai	0	intra
L.santarosai	0.00303031	intra
L.santarosai	0	intra
L.santarosai	0	intra
L.santarosai	0.00303031	intra
L.santarosai	0.00303031	intra
L.santarosai	0.0060791	intra
L.interrogans	0.0277614	inter
L.interrogans	0.030936	inter
L.interrogans	0.0277614	inter
L.interrogans	0.0277614	inter
L.interrogans	0.0277614	inter
L.interrogans	0.0277614	inter
L.interrogans	0.0277614	inter
L.interrogans	0.0277614	inter
L.interrogans	0.0277614	inter
L.interrogans	0.0277614	inter
L.interrogans	0.0277614	inter
L.interrogans	0.030936	inter
L.interrogans	0.0277614	inter
L.interrogans	0.030936	inter
L.interrogans	0.0277614	inter
L.interrogans	0.0277614	inter
L.interrogans	0.030936	inter
L.interrogans	0.0277614	inter
L.interrogans	0.030936	inter
L.interrogans	0.0277614	inter
L.interrogans	0.0277614	inter
L.interrogans	0.0277614	inter
L.interrogans	0.030936	inter
L.interrogans	0.0278473	inter
L.interrogans	0.030936	inter
L.noguchii	0.021472	inter
L.noguchii	0.0246068	inter
L.noguchii	0.0246068	inter
L.noguchii	0.021472	inter
L.noguchii	0.0246068	inter
L.noguchii	0.0214551	inter
L.noguchii	0.0214551	inter
L.noguchii	0.021472	inter
L.noguchii	0.021472	inter
L.noguchii	0.021472	inter
L.noguchii	0.021472	inter
L.noguchii	0.021472	inter
L.noguchii	0.0277028	inter
L.noguchii	0.021472	inter
L.noguchii	0.021472	inter
L.noguchii	0.021472	inter
L.noguchii	0.0277028	inter
L.noguchii	0.0214551	inter
L.noguchii	0.021472	inter
L.noguchii	0.0246068	inter
L.noguchii	0.021472	inter
L.noguchii	0.021472	inter
L.noguchii	0.021472	inter
L.noguchii	0.021472	inter
L.noguchii	0.021472	inter
L.santarosai	0.00303031	intra
L.santarosai	0	intra
L.santarosai	0.00303031	intra
L.santarosai	0.00303031	intra
L.santarosai	0	intra
L.santarosai	0	intra
L.santarosai	0.00303031	intra
L.santarosai	0.00303031	intra
L.interrogans	0.030936	inter
L.interrogans	0.0341309	inter
L.interrogans	0.030936	inter
L.interrogans	0.030936	inter
L.interrogans	0.030936	inter
L.interrogans	0.030936	inter
L.interrogans	0.030936	inter
L.interrogans	0.030936	inter
L.interrogans	0.030936	inter
L.interrogans	0.030936	inter
L.interrogans	0.030936	inter
L.interrogans	0.0341309	inter
L.interrogans	0.030936	inter
L.interrogans	0.0341309	inter
L.interrogans	0.030936	inter
L.interrogans	0.030936	inter
L.interrogans	0.0341309	inter
L.interrogans	0.030936	inter
L.interrogans	0.0341309	inter
L.interrogans	0.030936	inter
L.interrogans	0.030936	inter
L.interrogans	0.030936	inter
L.interrogans	0.0341309	inter
L.interrogans	0.031032	inter
L.interrogans	0.0341309	inter
L.noguchii	0.0246068	inter
L.noguchii	0.0277614	inter
L.noguchii	0.0277614	inter
L.noguchii	0.0246068	inter
L.noguchii	0.0277614	inter
L.noguchii	0.0245801	inter
L.noguchii	0.0245801	inter
L.noguchii	0.0246068	inter
L.noguchii	0.0246068	inter
L.noguchii	0.0246068	inter
L.noguchii	0.0246068	inter
L.noguchii	0.0246068	inter
L.noguchii	0.0308574	inter
L.noguchii	0.0246068	inter
L.noguchii	0.0246068	inter
L.noguchii	0.0246068	inter
L.noguchii	0.0308574	inter
L.noguchii	0.0245801	inter
L.noguchii	0.0246068	inter
L.noguchii	0.0277614	inter
L.noguchii	0.0246068	inter
L.noguchii	0.0246068	inter
L.noguchii	0.0246068	inter
L.noguchii	0.0246068	inter
L.noguchii	0.0246068	inter
L.santarosai	0.0060791	intra
L.santarosai	0.00303031	intra
L.santarosai	0.0060791	intra
L.santarosai	0.0060791	intra
L.santarosai	0.00303031	intra
L.santarosai	0.00303031	intra
L.santarosai	0.0060791	intra
L.santarosai	0.0060791	intra
L.santarosai	0.00303031	intra
L.interrogans	0.0277614	inter
L.interrogans	0.030936	inter
L.interrogans	0.0277614	inter
L.interrogans	0.0277614	inter
L.interrogans	0.0277614	inter
L.interrogans	0.0277614	inter
L.interrogans	0.0277614	inter
L.interrogans	0.0277614	inter
L.interrogans	0.0277614	inter
L.interrogans	0.0277614	inter
L.interrogans	0.0277614	inter
L.interrogans	0.030936	inter
L.interrogans	0.0277614	inter
L.interrogans	0.030936	inter
L.interrogans	0.0277614	inter
L.interrogans	0.0277614	inter
L.interrogans	0.030936	inter
L.interrogans	0.0277614	inter
L.interrogans	0.030936	inter
L.interrogans	0.0277614	inter
L.interrogans	0.0277614	inter
L.interrogans	0.0277614	inter
L.interrogans	0.030936	inter
L.interrogans	0.0278473	inter
L.interrogans	0.030936	inter
L.noguchii	0.021472	inter
L.noguchii	0.0246068	inter
L.noguchii	0.0246068	inter
L.noguchii	0.021472	inter
L.noguchii	0.0246068	inter
L.noguchii	0.0214551	inter
L.noguchii	0.0214551	inter
L.noguchii	0.021472	inter
L.noguchii	0.021472	inter
L.noguchii	0.021472	inter
L.noguchii	0.021472	inter
L.noguchii	0.021472	inter
L.noguchii	0.0277028	inter
L.noguchii	0.021472	inter
L.noguchii	0.021472	inter
L.noguchii	0.021472	inter
L.noguchii	0.0277028	inter
L.noguchii	0.0214551	inter
L.noguchii	0.021472	inter
L.noguchii	0.0246068	inter
L.noguchii	0.021472	inter
L.noguchii	0.021472	inter
L.noguchii	0.021472	inter
L.noguchii	0.021472	inter
L.noguchii	0.021472	inter
L.santarosai	0.00303031	intra
L.santarosai	0	intra
L.santarosai	0.00303031	intra
L.santarosai	0.00303031	intra
L.santarosai	0	intra
L.santarosai	0	intra
L.santarosai	0.00303031	intra
L.santarosai	0.00303031	intra
L.santarosai	0	intra
L.santarosai	0.00303031	intra
L.interrogans	0.0277614	inter
L.interrogans	0.030936	inter
L.interrogans	0.0277614	inter
L.interrogans	0.0277614	inter
L.interrogans	0.0277614	inter
L.interrogans	0.0277614	inter
L.interrogans	0.0277614	inter
L.interrogans	0.0277614	inter
L.interrogans	0.0277614	inter
L.interrogans	0.0277614	inter
L.interrogans	0.0277614	inter
L.interrogans	0.030936	inter
L.interrogans	0.0277614	inter
L.interrogans	0.030936	inter
L.interrogans	0.0277614	inter
L.interrogans	0.0277614	inter
L.interrogans	0.030936	inter
L.interrogans	0.0277614	inter
L.interrogans	0.030936	inter
L.interrogans	0.0277614	inter
L.interrogans	0.0277614	inter
L.interrogans	0.0277614	inter
L.interrogans	0.030936	inter
L.interrogans	0.0278473	inter
L.interrogans	0.030936	inter
L.noguchii	0.021472	inter
L.noguchii	0.0246068	inter
L.noguchii	0.0246068	inter
L.noguchii	0.021472	inter
L.noguchii	0.0246068	inter
L.noguchii	0.0214551	inter
L.noguchii	0.0214551	inter
L.noguchii	0.021472	inter
L.noguchii	0.021472	inter
L.noguchii	0.021472	inter
L.noguchii	0.021472	inter
L.noguchii	0.021472	inter
L.noguchii	0.0277028	inter
L.noguchii	0.021472	inter
L.noguchii	0.021472	inter
L.noguchii	0.021472	inter
L.noguchii	0.0277028	inter
L.noguchii	0.0214551	inter
L.noguchii	0.021472	inter
L.noguchii	0.0246068	inter
L.noguchii	0.021472	inter
L.noguchii	0.021472	inter
L.noguchii	0.021472	inter
L.noguchii	0.021472	inter
L.noguchii	0.021472	inter
L.santarosai	0.00303031	intra
L.santarosai	0	intra
L.santarosai	0.00303031	intra
L.santarosai	0.00303031	intra
L.santarosai	0	intra
L.santarosai	0	intra
L.santarosai	0.00303031	intra
L.santarosai	0.00303031	intra
L.santarosai	0	intra
L.santarosai	0.00303031	intra
L.santarosai	0	intra
L.interrogans	0.0277614	inter
L.interrogans	0.030936	inter
L.interrogans	0.0277614	inter
L.interrogans	0.0277614	inter
L.interrogans	0.0277614	inter
L.interrogans	0.0277614	inter
L.interrogans	0.0277614	inter
L.interrogans	0.0277614	inter
L.interrogans	0.0277614	inter
L.interrogans	0.0277614	inter
L.interrogans	0.0277614	inter
L.interrogans	0.030936	inter
L.interrogans	0.0277614	inter
L.interrogans	0.030936	inter
L.interrogans	0.0277614	inter
L.interrogans	0.0277614	inter
L.interrogans	0.030936	inter
L.interrogans	0.0277614	inter
L.interrogans	0.030936	inter
L.interrogans	0.0277614	inter
L.interrogans	0.0277614	inter
L.interrogans	0.0277614	inter
L.interrogans	0.030936	inter
L.interrogans	0.0278473	inter
L.interrogans	0.030936	inter
L.noguchii	0.021472	inter
L.noguchii	0.0246068	inter
L.noguchii	0.0246068	inter
L.noguchii	0.021472	inter
L.noguchii	0.0246068	inter
L.noguchii	0.0214551	inter
L.noguchii	0.0214551	inter
L.noguchii	0.021472	inter
L.noguchii	0.021472	inter
L.noguchii	0.021472	inter
L.noguchii	0.021472	inter
L.noguchii	0.021472	inter
L.noguchii	0.0277028	inter
L.noguchii	0.021472	inter
L.noguchii	0.021472	inter
L.noguchii	0.021472	inter
L.noguchii	0.0277028	inter
L.noguchii	0.0214551	inter
L.noguchii	0.021472	inter
L.noguchii	0.0246068	inter
L.noguchii	0.021472	inter
L.noguchii	0.021472	inter
L.noguchii	0.021472	inter
L.noguchii	0.021472	inter
L.noguchii	0.021472	inter
L.santarosai	0.00303031	intra
L.santarosai	0	intra
L.santarosai	0.00303031	intra
L.santarosai	0.00303031	intra
L.santarosai	0	intra
L.santarosai	0	intra
L.santarosai	0.00303031	intra
L.santarosai	0.00303031	intra
L.santarosai	0	intra
L.santarosai	0.00303031	intra
L.santarosai	0	intra
L.santarosai	0	intra
L.interrogans	0.0277614	inter
L.interrogans	0.030936	inter
L.interrogans	0.0277614	inter
L.interrogans	0.0277614	inter
L.interrogans	0.0277614	inter
L.interrogans	0.0277614	inter
L.interrogans	0.0277614	inter
L.interrogans	0.0277614	inter
L.interrogans	0.0277614	inter
L.interrogans	0.0277614	inter
L.interrogans	0.0277614	inter
L.interrogans	0.030936	inter
L.interrogans	0.0277614	inter
L.interrogans	0.030936	inter
L.interrogans	0.0277614	inter
L.interrogans	0.0277614	inter
L.interrogans	0.030936	inter
L.interrogans	0.0277614	inter
L.interrogans	0.030936	inter
L.interrogans	0.0277614	inter
L.interrogans	0.0277614	inter
L.interrogans	0.0277614	inter
L.interrogans	0.030936	inter
L.interrogans	0.0278473	inter
L.interrogans	0.030936	inter
L.noguchii	0.021472	inter
L.noguchii	0.0246068	inter
L.noguchii	0.0246068	inter
L.noguchii	0.021472	inter
L.noguchii	0.0246068	inter
L.noguchii	0.0214551	inter
L.noguchii	0.0214551	inter
L.noguchii	0.021472	inter
L.noguchii	0.021472	inter
L.noguchii	0.021472	inter
L.noguchii	0.021472	inter
L.noguchii	0.021472	inter
L.noguchii	0.0277028	inter
L.noguchii	0.021472	inter
L.noguchii	0.021472	inter
L.noguchii	0.021472	inter
L.noguchii	0.0277028	inter
L.noguchii	0.0214551	inter
L.noguchii	0.021472	inter
L.noguchii	0.0246068	inter
L.noguchii	0.021472	inter
[truncated: 5,751 more rows]

## Sheet: 16S_new
species	distance	comparison
L.interrogans	0.00213676	intra
L.interrogans	0	intra
L.interrogans	0.00213676	intra
L.interrogans	0	intra
L.interrogans	0.00213676	intra
L.interrogans	0	intra
L.interrogans	0	intra
L.interrogans	0.00213676	intra
L.interrogans	0	intra
L.interrogans	0	intra
L.interrogans	0	intra
L.interrogans	0.00213676	intra
L.interrogans	0	intra
L.interrogans	0	intra
L.interrogans	0	intra
L.interrogans	0	intra
L.interrogans	0.00213676	intra
L.interrogans	0	intra
L.interrogans	0	intra
L.interrogans	0	intra
L.interrogans	0	intra
L.interrogans	0	intra
L.interrogans	0.00213676	intra
L.interrogans	0	intra
L.interrogans	0	intra
L.interrogans	0	intra
L.interrogans	0	intra
L.interrogans	0	intra
L.interrogans	0	intra
L.interrogans	0.00213676	intra
L.interrogans	0	intra
L.interrogans	0	intra
L.interrogans	0	intra
L.interrogans	0	intra
L.interrogans	0	intra
L.interrogans	0	intra
L.interrogans	0	intra
L.interrogans	0.00213676	intra
L.interrogans	0	intra
L.interrogans	0	intra
L.interrogans	0	intra
L.interrogans	0	intra
L.interrogans	0	intra
L.interrogans	0	intra
L.interrogans	0	intra
L.interrogans	0.00213676	intra
L.interrogans	0.00428268	intra
L.interrogans	0.00213676	intra
L.interrogans	0.00213676	intra
L.interrogans	0.00213676	intra
L.interrogans	0.00213676	intra
L.interrogans	0.00213676	intra
L.interrogans	0.00213676	intra
L.interrogans	0.00213676	intra
L.interrogans	0.00213676	intra
L.interrogans	0	intra
L.interrogans	0.00213676	intra
L.interrogans	0	intra
L.interrogans	0	intra
L.interrogans	0	intra
L.interrogans	0	intra
L.interrogans	0	intra
L.interrogans	0	intra
L.interrogans	0	intra
L.interrogans	0	intra
L.interrogans	0.00213676	intra
L.interrogans	0	intra
L.interrogans	0.00213676	intra
L.interrogans	0	intra
L.interrogans	0	intra
L.interrogans	0	intra
L.interrogans	0	intra
L.interrogans	0	intra
L.interrogans	0	intra
L.interrogans	0	intra
L.interrogans	0	intra
L.interrogans	0.00213676	intra
L.interrogans	0	intra
L.interrogans	0	intra
L.interrogans	0.00213676	intra
L.interrogans	0	intra
L.interrogans	0	intra
L.interrogans	0	intra
L.interrogans	0	intra
L.interrogans	0	intra
L.interrogans	0	intra
L.interrogans	0	intra
L.interrogans	0	intra
L.interrogans	0.00213676	intra
L.interrogans	0	intra
L.interrogans	0	intra
L.interrogans	0	intra
L.interrogans	0.00213676	intra
L.interrogans	0	intra
L.interrogans	0	intra
L.interrogans	0	intra
L.interrogans	0	intra
L.interrogans	0	intra
L.interrogans	0	intra
L.interrogans	0	intra
L.interrogans	0	intra
L.interrogans	0.00213676	intra
L.interrogans	0	intra
L.interrogans	0	intra
L.interrogans	0	intra
L.interrogans	0	intra
L.interrogans	0.00213676	intra
L.interrogans	0	intra
L.interrogans	0	intra
L.interrogans	0	intra
L.interrogans	0	intra
L.interrogans	0	intra
L.interrogans	0	intra
L.interrogans	0	intra
L.interrogans	0	intra
L.interrogans	0.00213676	intra
L.interrogans	0	intra
L.interrogans	0	intra
L.interrogans	0	intra
L.interrogans	0	intra
L.interrogans	0.00213676	intra
L.interrogans	0	intra
L.interrogans	0.00213676	intra
L.interrogans	0.00213676	intra
L.interrogans	0.00213676	intra
L.interrogans	0.00213676	intra
L.interrogans	0.00213676	intra
L.interrogans	0.00213676	intra
L.interrogans	0.00213676	intra
L.interrogans	0.00213676	intra
L.interrogans	0.00428268	intra
L.interrogans	0.00213676	intra
L.interrogans	0.00213676	intra
L.interrogans	0.00213676	intra
L.interrogans	0.00213676	intra
L.interrogans	0.00213676	intra
L.interrogans	0	intra
L.interrogans	0.00213676	intra
L.interrogans	0	intra
L.interrogans	0	intra
L.interrogans	0	intra
L.interrogans	0	intra
L.interrogans	0	intra
L.interrogans	0	intra
L.interrogans	0	intra
L.interrogans	0	intra
L.interrogans	0.00213676	intra
L.interrogans	0	intra
L.interrogans	0	intra
L.interrogans	0	intra
L.interrogans	0	intra
L.interrogans	0	intra
L.interrogans	0.00213676	intra
L.interrogans	0.00213676	intra
L.interrogans	0	intra
L.interrogans	0.00213676	intra
L.interrogans	0.00213676	intra
L.interrogans	0.00213676	intra
L.interrogans	0.00213676	intra
L.interrogans	0.00213676	intra
L.interrogans	0.00213676	intra
L.interrogans	0.00213676	intra
L.interrogans	0.00213676	intra
L.interrogans	0.00428268	intra
L.interrogans	0.00213676	intra
L.interrogans	0.00213676	intra
L.interrogans	0.00213676	intra
L.interrogans	0.00213676	intra
L.interrogans	0.00213676	intra
L.interrogans	0	intra
L.interrogans	0.00213676	intra
L.interrogans	0	intra
L.interrogans	0.00213676	intra
L.interrogans	0	intra
L.interrogans	0	intra
L.interrogans	0	intra
L.interrogans	0	intra
L.interrogans	0	intra
L.interrogans	0	intra
L.interrogans	0	intra
L.interrogans	0	intra
L.interrogans	0.00213676	intra
L.interrogans	0	intra
L.interrogans	0	intra
L.interrogans	0	intra
L.interrogans	0	intra
L.interrogans	0	intra
L.interrogans	0.00213676	intra
L.interrogans	0	intra
L.interrogans	0.00213676	intra
L.interrogans	0.00213676	intra
L.interrogans	0	intra
L.interrogans	0.00213676	intra
L.interrogans	0.00213676	intra
L.interrogans	0.00213676	intra
L.interrogans	0.00213676	intra
L.interrogans	0.00213676	intra
L.interrogans	0.00213676	intra
L.interrogans	0.00213676	intra
L.interrogans	0.00213676	intra
L.interrogans	0.00428268	intra
L.interrogans	0.00213676	intra
L.interrogans	0.00213676	intra
L.interrogans	0.00213676	intra
L.interrogans	0.00213676	intra
L.interrogans	0.00213676	intra
L.interrogans	0	intra
L.interrogans	0.00213676	intra
L.interrogans	0	intra
L.interrogans	0.00213676	intra
L.interrogans	0	intra
L.interrogans	0.00213676	intra
L.interrogans	0	intra
L.interrogans	0	intra
L.interrogans	0	intra
L.interrogans	0	intra
L.interrogans	0	intra
L.interrogans	0	intra
L.interrogans	0	intra
L.interrogans	0	intra
L.interrogans	0.00213676	intra
L.interrogans	0	intra
L.interrogans	0	intra
L.interrogans	0	intra
L.interrogans	0	intra
L.interrogans	0	intra
L.interrogans	0.00213676	intra
L.interrogans	0	intra
L.interrogans	0.00213676	intra
L.interrogans	0	intra
L.interrogans	0.00213676	intra
L.interrogans	0	intra
L.interrogans	0.00213676	intra
L.interrogans	0	intra
L.interrogans	0	intra
L.interrogans	0	intra
L.interrogans	0	intra
L.interrogans	0	intra
L.interrogans	0	intra
L.interrogans	0	intra
L.interrogans	0	intra
L.interrogans	0.00213676	intra
L.interrogans	0	intra
L.interrogans	0	intra
L.interrogans	0	intra
L.interrogans	0	intra
L.interrogans	0	intra
L.interrogans	0.00213676	intra
L.interrogans	0	intra
L.interrogans	0.00213676	intra
L.interrogans	0	intra
L.interrogans	0.00213676	intra
L.interrogans	0	intra
L.interrogans	0	intra
L.interrogans	0.00213676	intra
L.interrogans	0	intra
L.interrogans	0	intra
L.interrogans	0	intra
L.interrogans	0	intra
L.interrogans	0	intra
L.interrogans	0	intra
L.interrogans	0	intra
L.interrogans	0	intra
L.interrogans	0.00213676	intra
L.interrogans	0	intra
L.interrogans	0	intra
L.interrogans	0	intra
L.interrogans	0	intra
L.interrogans	0	intra
L.interrogans	0.00213676	intra
L.interrogans	0	intra
L.interrogans	0.00213676	intra
L.interrogans	0	intra
L.interrogans	0.00213676	intra
L.interrogans	0	intra
L.interrogans	0	intra
L.interrogans	0.0151527	inter
L.interrogans	0.0173553	inter
L.interrogans	0.0151527	inter
L.interrogans	0.0151527	inter
L.interrogans	0.0151527	inter
L.interrogans	0.0151527	inter
L.interrogans	0.0151527	inter
L.interrogans	0.0151527	inter
L.interrogans	0.0151527	inter
L.interrogans	0.0151527	inter
L.interrogans	0.0173553	inter
L.interrogans	0.0151527	inter
L.interrogans	0.0151527	inter
L.interrogans	0.0151527	inter
L.interrogans	0.0151527	inter
L.interrogans	0.0151527	inter
L.interrogans	0.0173553	inter
L.interrogans	0.0151527	inter
L.interrogans	0.0173553	inter
L.interrogans	0.0151527	inter
L.interrogans	0.0173553	inter
L.interrogans	0.0151527	inter
L.interrogans	0.0151527	inter
L.interrogans	0.0151527	inter
L.interrogans	0.0129597	inter
L.interrogans	0.0151527	inter
L.interrogans	0.0129597	inter
L.interrogans	0.0129597	inter
L.interrogans	0.0129597	inter
L.interrogans	0.0129597	inter
L.interrogans	0.0129597	inter
L.interrogans	0.0129597	inter
L.interrogans	0.0129597	inter
L.interrogans	0.0129597	inter
L.interrogans	0.0151527	inter
L.interrogans	0.0129597	inter
L.interrogans	0.0129597	inter
L.interrogans	0.0129597	inter
L.interrogans	0.0129597	inter
L.interrogans	0.0129597	inter
L.interrogans	0.0151527	inter
L.interrogans	0.0129597	inter
L.interrogans	0.0151527	inter
L.interrogans	0.0129597	inter
L.interrogans	0.0151527	inter
L.interrogans	0.0129597	inter
L.interrogans	0.0129597	inter
L.interrogans	0.0129597	inter
L.noguchii	0.00213676	intra
L.interrogans	0.0129597	inter
L.interrogans	0.0151527	inter
L.interrogans	0.0129597	inter
L.interrogans	0.0129597	inter
L.interrogans	0.0129597	inter
L.interrogans	0.0129597	inter
L.interrogans	0.0129597	inter
L.interrogans	0.0129597	inter
L.interrogans	0.0129597	inter
L.interrogans	0.0129597	inter
L.interrogans	0.0151527	inter
L.interrogans	0.0129597	inter
L.interrogans	0.0129597	inter
L.interrogans	0.0129597	inter
L.interrogans	0.0129597	inter
L.interrogans	0.0129597	inter
L.interrogans	0.0151527	inter
L.interrogans	0.0129597	inter
L.interrogans	0.0151527	inter
L.interrogans	0.0129597	inter
L.interrogans	0.0151527	inter
L.interrogans	0.0129597	inter
L.interrogans	0.0129597	inter
L.interrogans	0.0129597	inter
L.noguchii	0.00213676	intra
L.noguchii	0	intra
L.interrogans	0.0151527	inter
L.interrogans	0.0173553	inter
L.interrogans	0.0151527	inter
L.interrogans	0.0151527	inter
L.interrogans	0.0151527	inter
L.interrogans	0.0151527	inter
L.interrogans	0.0151527	inter
L.interrogans	0.0151527	inter
L.interrogans	0.0151527	inter
L.interrogans	0.0151527	inter
L.interrogans	0.0173553	inter
L.interrogans	0.0151527	inter
L.interrogans	0.0151527	inter
L.interrogans	0.0151527	inter
L.interrogans	0.0151527	inter
L.interrogans	0.0151527	inter
L.interrogans	0.0173553	inter
L.interrogans	0.0151527	inter
L.interrogans	0.0173553	inter
L.interrogans	0.0151527	inter
L.interrogans	0.0173553	inter
L.interrogans	0.0151527	inter
L.interrogans	0.0151527	inter
L.interrogans	0.0151527	inter
L.noguchii	0	intra
L.noguchii	0.00213676	intra
L.noguchii	0.00213676	intra
L.interrogans	0.0129597	inter
L.interrogans	0.0151527	inter
L.interrogans	0.0129597	inter
L.interrogans	0.0129597	inter
L.interrogans	0.0129597	inter
L.interrogans	0.0129597	inter
L.interrogans	0.0129597	inter
L.interrogans	0.0129597	inter
L.interrogans	0.0129597	inter
L.interrogans	0.0129597	inter
L.interrogans	0.0151527	inter
L.interrogans	0.0129597	inter
L.interrogans	0.0129597	inter
L.interrogans	0.0129597	inter
L.interrogans	0.0129597	inter
L.interrogans	0.0129597	inter
L.interrogans	0.0151527	inter
L.interrogans	0.0129597	inter
L.interrogans	0.0151527	inter
L.interrogans	0.0129597	inter
L.interrogans	0.0151527	inter
L.interrogans	0.0129597	inter
L.interrogans	0.0129597	inter
L.interrogans	0.0129597	inter
L.noguchii	0.00213676	intra
L.noguchii	0	intra
L.noguchii	0	intra
L.noguchii	0.00213676	intra
L.interrogans	0.00858732	inter
L.interrogans	0.0107565	inter
L.interrogans	0.00858732	inter
L.interrogans	0.00858732	inter
L.interrogans	0.00858732	inter
L.interrogans	0.00858732	inter
L.interrogans	0.00858732	inter
L.interrogans	0.00858732	inter
L.interrogans	0.00858732	inter
L.interrogans	0.00858732	inter
L.interrogans	0.0107565	inter
L.interrogans	0.00858732	inter
L.interrogans	0.00858732	inter
L.interrogans	0.00858732	inter
L.interrogans	0.00858732	inter
L.interrogans	0.00858732	inter
L.interrogans	0.0107565	inter
L.interrogans	0.00858732	inter
L.interrogans	0.0107565	inter
L.interrogans	0.00858732	inter
L.interrogans	0.0107565	inter
L.interrogans	0.00858732	inter
L.interrogans	0.00858732	inter
L.interrogans	0.00858732	inter
L.noguchii	0.0107565	intra
L.noguchii	0.00858732	intra
L.noguchii	0.00858732	intra
L.noguchii	0.0107565	intra
L.noguchii	0.00858732	intra
L.interrogans	0.0107565	inter
L.interrogans	0.0129352	inter
L.interrogans	0.0107565	inter
L.interrogans	0.0107565	inter
L.interrogans	0.0107565	inter
L.interrogans	0.0107565	inter
L.interrogans	0.0107565	inter
L.interrogans	0.0107565	inter
L.interrogans	0.0107565	inter
L.interrogans	0.0107565	inter
L.interrogans	0.0129352	inter
L.interrogans	0.0107565	inter
L.interrogans	0.0107565	inter
L.interrogans	0.0107565	inter
L.interrogans	0.0107565	inter
L.interrogans	0.0107565	inter
L.interrogans	0.0129352	inter
L.interrogans	0.0107565	inter
L.interrogans	0.0129352	inter
L.interrogans	0.0107565	inter
L.interrogans	0.0129352	inter
L.interrogans	0.0107565	inter
L.interrogans	0.0107565	inter
L.interrogans	0.0107565	inter
L.noguchii	0.00858732	intra
L.noguchii	0.00642749	intra
L.noguchii	0.00642749	intra
L.noguchii	0.00858732	intra
L.noguchii	0.00642749	intra
L.noguchii	0.00213676	intra
L.interrogans	0.0151527	inter
L.interrogans	0.0173553	inter
L.interrogans	0.0151527	inter
L.interrogans	0.0151527	inter
L.interrogans	0.0151527	inter
L.interrogans	0.0151527	inter
L.interrogans	0.0151527	inter
L.interrogans	0.0151527	inter
L.interrogans	0.0151527	inter
L.interrogans	0.0151527	inter
L.interrogans	0.0173553	inter
L.interrogans	0.0151527	inter
L.interrogans	0.0151527	inter
L.interrogans	0.0151527	inter
L.interrogans	0.0151527	inter
L.interrogans	0.0151527	inter
L.interrogans	0.0173553	inter
L.interrogans	0.0151527	inter
L.interrogans	0.0173553	inter
L.interrogans	0.0151527	inter
L.interrogans	0.0173553	inter
L.interrogans	0.0151527	inter
L.interrogans	0.0151527	inter
L.interrogans	0.0151527	inter
L.noguchii	0	intra
L.noguchii	0.00213676	intra
L.noguchii	0.00213676	intra
L.noguchii	0	intra
L.noguchii	0.00213676	intra
L.noguchii	0.0107565	intra
L.noguchii	0.00858732	intra
L.interrogans	0.0151527	inter
L.interrogans	0.0173553	inter
L.interrogans	0.0151527	inter
L.interrogans	0.0151527	inter
L.interrogans	0.0151527	inter
L.interrogans	0.0151527	inter
L.interrogans	0.0151527	inter
L.interrogans	0.0151527	inter
L.interrogans	0.0151527	inter
L.interrogans	0.0151527	inter
L.interrogans	0.0173553	inter
L.interrogans	0.0151527	inter
L.interrogans	0.0151527	inter
L.interrogans	0.0151527	inter
L.interrogans	0.0151527	inter
L.interrogans	0.0151527	inter
L.interrogans	0.0173553	inter
L.interrogans	0.0151527	inter
L.interrogans	0.0173553	inter
L.interrogans	0.0151527	inter
L.interrogans	0.0173553	inter
L.interrogans	0.0151527	inter
L.interrogans	0.0151527	inter
L.interrogans	0.0151527	inter
L.noguchii	0	intra
L.noguchii	0.00213676	intra
L.noguchii	0.00213676	intra
L.noguchii	0	intra
L.noguchii	0.00213676	intra
L.noguchii	0.0107565	intra
L.noguchii	0.00858732	intra
L.noguchii	0	intra
L.interrogans	0.0151527	inter
L.interrogans	0.0173553	inter
L.interrogans	0.0151527	inter
L.interrogans	0.0151527	inter
L.interrogans	0.0151527	inter
L.interrogans	0.0151527	inter
L.interrogans	0.0151527	inter
L.interrogans	0.0151527	inter
L.interrogans	0.0151527	inter
L.interrogans	0.0151527	inter
L.interrogans	0.0173553	inter
L.interrogans	0.0151527	inter
L.interrogans	0.0151527	inter
L.interrogans	0.0151527	inter
L.interrogans	0.0151527	inter
L.interrogans	0.0151527	inter
L.interrogans	0.0173553	inter
L.interrogans	0.0151527	inter
L.interrogans	0.0173553	inter
L.interrogans	0.0151527	inter
L.interrogans	0.0173553	inter
L.interrogans	0.0151527	inter
L.interrogans	0.0151527	inter
L.interrogans	0.0151527	inter
L.noguchii	0	intra
L.noguchii	0.00213676	intra
L.noguchii	0.00213676	intra
L.noguchii	0	intra
L.noguchii	0.00213676	intra
L.noguchii	0.0107565	intra
L.noguchii	0.00858732	intra
L.noguchii	0	intra
L.noguchii	0	intra
L.interrogans	0.0151527	inter
L.interrogans	0.0173553	inter
L.interrogans	0.0151527	inter
L.interrogans	0.0151527	inter
L.interrogans	0.0151527	inter
L.interrogans	0.0151527	inter
L.interrogans	0.0151527	inter
L.interrogans	0.0151527	inter
L.interrogans	0.0151527	inter
L.interrogans	0.0151527	inter
L.interrogans	0.0173553	inter
L.interrogans	0.0151527	inter
L.interrogans	0.0151527	inter
L.interrogans	0.0151527	inter
L.interrogans	0.0151527	inter
L.interrogans	0.0151527	inter
L.interrogans	0.0173553	inter
L.interrogans	0.0151527	inter
L.interrogans	0.0173553	inter
L.interrogans	0.0151527	inter
L.interrogans	0.0173553	inter
L.interrogans	0.0151527	inter
L.interrogans	0.0151527	inter
L.interrogans	0.0151527	inter
L.noguchii	0	intra
L.noguchii	0.00213676	intra
L.noguchii	0.00213676	intra
L.noguchii	0	intra
L.noguchii	0.00213676	intra
L.noguchii	0.0107565	intra
L.noguchii	0.00858732	intra
L.noguchii	0	intra
L.noguchii	0	intra
L.noguchii	0	intra
L.interrogans	0.0151527	inter
L.interrogans	0.0173553	inter
L.interrogans	0.0151527	inter
L.interrogans	0.0151527	inter
L.interrogans	0.0151527	inter
L.interrogans	0.0151527	inter
L.interrogans	0.0151527	inter
L.interrogans	0.0151527	inter
L.interrogans	0.0151527	inter
L.interrogans	0.0151527	inter
L.interrogans	0.0173553	inter
L.interrogans	0.0151527	inter
L.interrogans	0.0151527	inter
L.interrogans	0.0151527	inter
L.interrogans	0.0151527	inter
L.interrogans	0.0151527	inter
L.interrogans	0.0173553	inter
L.interrogans	0.0151527	inter
L.interrogans	0.0173553	inter
L.interrogans	0.0151527	inter
L.interrogans	0.0173553	inter
L.interrogans	0.0151527	inter
L.interrogans	0.0151527	inter
L.interrogans	0.0151527	inter
L.noguchii	0	intra
L.noguchii	0.00213676	intra
L.noguchii	0.00213676	intra
L.noguchii	0	intra
L.noguchii	0.00213676	intra
L.noguchii	0.0107565	intra
L.noguchii	0.00858732	intra
L.noguchii	0	intra
L.noguchii	0	intra
L.noguchii	0	intra
L.noguchii	0	intra
L.interrogans	0.00858732	inter
L.interrogans	0.0107565	inter
L.interrogans	0.00858732	inter
L.interrogans	0.00858732	inter
L.interrogans	0.00858732	inter
L.interrogans	0.00858732	inter
L.interrogans	0.00858732	inter
L.interrogans	0.00858732	inter
L.interrogans	0.00858732	inter
L.interrogans	0.00858732	inter
L.interrogans	0.0107565	inter
L.interrogans	0.00858732	inter
L.interrogans	0.00858732	inter
L.interrogans	0.00858732	inter
L.interrogans	0.00858732	inter
L.interrogans	0.00858732	inter
L.interrogans	0.0107565	inter
L.interrogans	0.00858732	inter
L.interrogans	0.0107565	inter
L.interrogans	0.00858732	inter
L.interrogans	0.0107565	inter
L.interrogans	0.00858732	inter
L.interrogans	0.00858732	inter
L.interrogans	0.00858732	inter
L.noguchii	0.0107565	intra
L.noguchii	0.00858732	intra
L.noguchii	0.00858732	intra
L.noguchii	0.0107565	intra
L.noguchii	0.00858732	intra
L.noguchii	0	intra
L.noguchii	0.00213676	intra
L.noguchii	0.0107565	intra
L.noguchii	0.0107565	intra
L.noguchii	0.0107565	intra
L.noguchii	0.0107565	intra
L.noguchii	0.0107565	intra
L.interrogans	0.0151527	inter
L.interrogans	0.0173553	inter
L.interrogans	0.0151527	inter
L.interrogans	0.0151527	inter
L.interrogans	0.0151527	inter
L.interrogans	0.0151527	inter
L.interrogans	0.0151527	inter
L.interrogans	0.0151527	inter
L.interrogans	0.0151527	inter
L.interrogans	0.0151527	inter
L.interrogans	0.0173553	inter
L.interrogans	0.0151527	inter
L.interrogans	0.0151527	inter
L.interrogans	0.0151527	inter
L.interrogans	0.0151527	inter
L.interrogans	0.0151527	inter
L.interrogans	0.0173553	inter
L.interrogans	0.0151527	inter
L.interrogans	0.0173553	inter
L.interrogans	0.0151527	inter
L.interrogans	0.0173553	inter
L.interrogans	0.0151527	inter
L.interrogans	0.0151527	inter
L.interrogans	0.0151527	inter
L.noguchii	0	intra
L.noguchii	0.00213676	intra
L.noguchii	0.00213676	intra
L.noguchii	0	intra
L.noguchii	0.00213676	intra
L.noguchii	0.0107565	intra
L.noguchii	0.00858732	intra
L.noguchii	0	intra
L.noguchii	0	intra
L.noguchii	0	intra
L.noguchii	0	intra
L.noguchii	0	intra
L.noguchii	0.0107565	intra
L.interrogans	0.0151527	inter
L.interrogans	0.0173553	inter
L.interrogans	0.0151527	inter
L.interrogans	0.0151527	inter
L.interrogans	0.0151527	inter
L.interrogans	0.0151527	inter
L.interrogans	0.0151527	inter
L.interrogans	0.0151527	inter
L.interrogans	0.0151527	inter
L.interrogans	0.0151527	inter
L.interrogans	0.0173553	inter
L.interrogans	0.0151527	inter
L.interrogans	0.0151527	inter
L.interrogans	0.0151527	inter
L.interrogans	0.0151527	inter
L.interrogans	0.0151527	inter
L.interrogans	0.0173553	inter
L.interrogans	0.0151527	inter
L.interrogans	0.0173553	inter
L.interrogans	0.0151527	inter
L.interrogans	0.0173553	inter
L.interrogans	0.0151527	inter
L.interrogans	0.0151527	inter
L.interrogans	0.0151527	inter
L.noguchii	0	intra
L.noguchii	0.00213676	intra
L.noguchii	0.00213676	intra
L.noguchii	0	intra
L.noguchii	0.00213676	intra
L.noguchii	0.0107565	intra
L.noguchii	0.00858732	intra
L.noguchii	0	intra
L.noguchii	0	intra
L.noguchii	0	intra
L.noguchii	0	intra
L.noguchii	0	intra
L.noguchii	0.0107565	intra
L.noguchii	0	intra
L.interrogans	0.0151527	inter
L.interrogans	0.0173553	inter
L.interrogans	0.0151527	inter
L.interrogans	0.0151527	inter
L.interrogans	0.0151527	inter
L.interrogans	0.0151527	inter
L.interrogans	0.0151527	inter
L.interrogans	0.0151527	inter
L.interrogans	0.0151527	inter
L.interrogans	0.0151527	inter
L.interrogans	0.0173553	inter
L.interrogans	0.0151527	inter
L.interrogans	0.0151527	inter
L.interrogans	0.0151527	inter
L.interrogans	0.0151527	inter
L.interrogans	0.0151527	inter
L.interrogans	0.0173553	inter
L.interrogans	0.0151527	inter
L.interrogans	0.0173553	inter
L.interrogans	0.0151527	inter
L.interrogans	0.0173553	inter
L.interrogans	0.0151527	inter
L.interrogans	0.0151527	inter
L.interrogans	0.0151527	inter
L.noguchii	0	intra
L.noguchii	0.00213676	intra
L.noguchii	0.00213676	intra
L.noguchii	0	intra
L.noguchii	0.00213676	intra
L.noguchii	0.0107565	intra
L.noguchii	0.00858732	intra
L.noguchii	0	intra
L.noguchii	0	intra
L.noguchii	0	intra
L.noguchii	0	intra
L.noguchii	0	intra
L.noguchii	0.0107565	intra
L.noguchii	0	intra
L.noguchii	0	intra
L.interrogans	0.00860579	inter
L.interrogans	0.0107797	inter
L.interrogans	0.00860579	inter
L.interrogans	0.00860579	inter
L.interrogans	0.00860579	inter
L.interrogans	0.00860579	inter
L.interrogans	0.00860579	inter
L.interrogans	0.00860579	inter
L.interrogans	0.00860579	inter
L.interrogans	0.00860579	inter
L.interrogans	0.00860579	inter
L.interrogans	0.00860579	inter
L.interrogans	0.00860579	inter
L.interrogans	0.00860579	inter
L.interrogans	0.00860579	inter
L.interrogans	0.00860579	inter
L.interrogans	0.0107797	inter
L.interrogans	0.00860579	inter
L.interrogans	0.0107797	inter
L.interrogans	0.00860579	inter
L.interrogans	0.0107797	inter
L.interrogans	0.00860579	inter
L.interrogans	0.00860579	inter
L.interrogans	0.00860579	inter
L.noguchii	0.0107797	intra
L.noguchii	0.00860579	intra
L.noguchii	0.00860579	intra
L.noguchii	0.0107797	intra
L.noguchii	0.00860579	intra
L.noguchii	0	intra
L.noguchii	0.00214133	intra
L.noguchii	0.0107797	intra
L.noguchii	0.0107797	intra
L.noguchii	0.0107797	intra
L.noguchii	0.0107797	intra
L.noguchii	0.0107797	intra
L.noguchii	0	intra
L.noguchii	0.0107797	intra
L.noguchii	0.0107797	intra
L.noguchii	0.0107797	intra
L.interrogans	0.00858732	inter
L.interrogans	0.0107565	inter
L.interrogans	0.00858732	inter
L.interrogans	0.00858732	inter
L.interrogans	0.00858732	inter
L.interrogans	0.00858732	inter
L.interrogans	0.00858732	inter
L.interrogans	0.00858732	inter
L.interrogans	0.00858732	inter
L.interrogans	0.00858732	inter
L.interrogans	0.0107565	inter
L.interrogans	0.00858732	inter
L.interrogans	0.00858732	inter
L.interrogans	0.00858732	inter
L.interrogans	0.00858732	inter
L.interrogans	0.00858732	inter
L.interrogans	0.0107565	inter
L.interrogans	0.00858732	inter
L.interrogans	0.0107565	inter
L.interrogans	0.00858732	inter
L.interrogans	0.0107565	inter
L.interrogans	0.00858732	inter
L.interrogans	0.00858732	inter
L.interrogans	0.00858732	inter
L.noguchii	0.0107565	intra
L.noguchii	0.00858732	intra
L.noguchii	0.00858732	intra
L.noguchii	0.0107565	intra
L.noguchii	0.00858732	intra
L.noguchii	0	intra
L.noguchii	0.00213676	intra
L.noguchii	0.0107565	intra
L.noguchii	0.0107565	intra
L.noguchii	0.0107565	intra
L.noguchii	0.0107565	intra
L.noguchii	0.0107565	intra
L.noguchii	0	intra
L.noguchii	0.0107565	intra
L.noguchii	0.0107565	intra
L.noguchii	0.0107565	intra
L.noguchii	0	intra
L.interrogans	0.0173553	inter
L.interrogans	0.0195677	inter
L.interrogans	0.0173553	inter
L.interrogans	0.0173553	inter
L.interrogans	0.0173553	inter
L.interrogans	0.0173553	inter
L.interrogans	0.0173553	inter
L.interrogans	0.0173553	inter
L.interrogans	0.0173553	inter
L.interrogans	0.0173553	inter
L.interrogans	0.0195677	inter
L.interrogans	0.0173553	inter
L.interrogans	0.0173553	inter
L.interrogans	0.0173553	inter
L.interrogans	0.0173553	inter
L.interrogans	0.0173553	inter
L.interrogans	0.0195677	inter
L.interrogans	0.0173553	inter
L.interrogans	0.0195677	inter
L.interrogans	0.0173553	inter
L.interrogans	0.0195677	inter
L.interrogans	0.0173553	inter
L.interrogans	0.0173553	inter
L.interrogans	0.0173553	inter
L.noguchii	0.00213676	intra
L.noguchii	0.00428268	intra
L.noguchii	0.00428268	intra
L.noguchii	0.00213676	intra
L.noguchii	0.00428268	intra
L.noguchii	0.0129352	intra
L.noguchii	0.0107565	intra
L.noguchii	0.00213676	intra
L.noguchii	0.00213676	intra
L.noguchii	0.00213676	intra
L.noguchii	0.00213676	intra
L.noguchii	0.00213676	intra
L.noguchii	0.0129352	intra
L.noguchii	0.00213676	intra
L.noguchii	0.00213676	intra
L.noguchii	0.00213676	intra
L.noguchii	0.0129631	intra
L.noguchii	0.0129352	intra
L.interrogans	0.0129597	inter
L.interrogans	0.0151527	inter
L.interrogans	0.0129597	inter
L.interrogans	0.0129597	inter
L.interrogans	0.0129597	inter
L.interrogans	0.0129597	inter
L.interrogans	0.0129597	inter
L.interrogans	0.0129597	inter
L.interrogans	0.0129597	inter
L.interrogans	0.0129597	inter
L.interrogans	0.0151527	inter
L.interrogans	0.0129597	inter
L.interrogans	0.0129597	inter
L.interrogans	0.0129597	inter
L.interrogans	0.0129597	inter
L.interrogans	0.0129597	inter
L.interrogans	0.0151527	inter
L.interrogans	0.0129597	inter
L.interrogans	0.0151527	inter
L.interrogans	0.0129597	inter
L.interrogans	0.0151527	inter
L.interrogans	0.0129597	inter
L.interrogans	0.0129597	inter
L.interrogans	0.0129597	inter
L.noguchii	0.00213676	intra
L.noguchii	0	intra
L.noguchii	0	intra
L.noguchii	0.00213676	intra
L.noguchii	0	intra
L.noguchii	0.00858732	intra
L.noguchii	0.00642749	intra
L.noguchii	0.00213676	intra
L.noguchii	0.00213676	intra
L.noguchii	0.00213676	intra
L.noguchii	0.00213676	intra
L.noguchii	0.00213676	intra
L.noguchii	0.00858732	intra
L.noguchii	0.00213676	intra
L.noguchii	0.00213676	intra
L.noguchii	0.00213676	intra
L.noguchii	0.00860579	intra
L.noguchii	0.00858732	intra
L.noguchii	0.00428268	intra
L.interrogans	0.0173553	inter
L.interrogans	0.0195677	inter
L.interrogans	0.0173553	inter
L.interrogans	0.0173553	inter
L.interrogans	0.0173553	inter
L.interrogans	0.0173553	inter
L.interrogans	0.0173553	inter
L.interrogans	0.0173553	inter
L.interrogans	0.0173553	inter
L.interrogans	0.0173553	inter
L.interrogans	0.0195677	inter
L.interrogans	0.0173553	inter
L.interrogans	0.0173553	inter
L.interrogans	0.0173553	inter
L.interrogans	0.0173553	inter
L.interrogans	0.0173553	inter
L.interrogans	0.0195677	inter
L.interrogans	0.0173553	inter
L.interrogans	0.0195677	inter
L.interrogans	0.0173553	inter
L.interrogans	0.0195677	inter
L.interrogans	0.0173553	inter
L.interrogans	0.0173553	inter
L.interrogans	0.0173553	inter
L.noguchii	0.00213676	intra
L.noguchii	0.00428268	intra
L.noguchii	0.00428268	intra
L.noguchii	0.00213676	intra
L.noguchii	0.00428268	intra
L.noguchii	0.0129352	intra
L.noguchii	0.0107565	intra
L.noguchii	0.00213676	intra
L.noguchii	0.00213676	intra
L.noguchii	0.00213676	intra
L.noguchii	0.00213676	intra
L.noguchii	0.00213676	intra
L.noguchii	0.0129352	intra
L.noguchii	0.00213676	intra
L.noguchii	0.00213676	intra
L.noguchii	0.00213676	intra
L.noguchii	0.0129631	intra
L.noguchii	0.0129352	intra
L.noguchii	0.00428268	intra
L.noguchii	0.00428268	intra
L.interrogans	0.0173553	inter
L.interrogans	0.0195677	inter
L.interrogans	0.0173553	inter
L.interrogans	0.0173553	inter
L.interrogans	0.0173553	inter
L.interrogans	0.0173553	inter
L.interrogans	0.0173553	inter
L.interrogans	0.0173553	inter
L.interrogans	0.0173553	inter
L.interrogans	0.0173553	inter
L.interrogans	0.0195677	inter
L.interrogans	0.0173553	inter
L.interrogans	0.0173553	inter
L.interrogans	0.0173553	inter
L.interrogans	0.0173553	inter
L.interrogans	0.0173553	inter
L.interrogans	0.0195677	inter
L.interrogans	0.0173553	inter
L.interrogans	0.0195677	inter
L.interrogans	0.0173553	inter
L.interrogans	0.0195677	inter
L.interrogans	0.0173553	inter
L.interrogans	0.0173553	inter
L.interrogans	0.0173553	inter
L.noguchii	0.00213676	intra
L.noguchii	0.00428268	intra
L.noguchii	0.00428268	intra
L.noguchii	0.00213676	intra
L.noguchii	0.00428268	intra
L.noguchii	0.0129352	intra
L.noguchii	0.0107565	intra
L.noguchii	0.00213676	intra
L.noguchii	0.00213676	intra
L.noguchii	0.00213676	intra
L.noguchii	0.00213676	intra
L.noguchii	0.00213676	intra
L.noguchii	0.0129352	intra
L.noguchii	0.00213676	intra
L.noguchii	0.00213676	intra
L.noguchii	0.00213676	intra
L.noguchii	0.0129631	intra
L.noguchii	0.0129352	intra
L.noguchii	0	intra
L.noguchii	0.00428268	intra
L.noguchii	0.00428268	intra
L.interrogans	0.0151527	inter
L.interrogans	0.0173553	inter
L.interrogans	0.0151527	inter
L.interrogans	0.0151527	inter
L.interrogans	0.0151527	inter
L.interrogans	0.0151527	inter
L.interrogans	0.0151527	inter
L.interrogans	0.0151527	inter
L.interrogans	0.0151527	inter
L.interrogans	0.0151527	inter
L.interrogans	0.0173553	inter
L.interrogans	0.0151527	inter
L.interrogans	0.0151527	inter
L.interrogans	0.0151527	inter
L.interrogans	0.0151527	inter
L.interrogans	0.0151527	inter
L.interrogans	0.0173553	inter
L.interrogans	0.0151527	inter
L.interrogans	0.0173553	inter
L.interrogans	0.0151527	inter
L.interrogans	0.0173553	inter
L.interrogans	0.0151527	inter
L.interrogans	0.0151527	inter
L.interrogans	0.0151527	inter
L.noguchii	0	intra
L.noguchii	0.00213676	intra
L.noguchii	0.00213676	intra
L.noguchii	0	intra
L.noguchii	0.00213676	intra
L.noguchii	0.0107565	intra
L.noguchii	0.00858732	intra
L.noguchii	0	intra
L.noguchii	0	intra
L.noguchii	0	intra
L.noguchii	0	intra
L.noguchii	0	intra
L.noguchii	0.0107565	intra
L.noguchii	0	intra
L.noguchii	0	intra
L.noguchii	0	intra
L.noguchii	0.0107797	intra
L.noguchii	0.0107565	intra
L.noguchii	0.00213676	intra
L.noguchii	0.00213676	intra
L.noguchii	0.00213676	intra
L.noguchii	0.00213676	intra
L.interrogans	0.0151527	inter
L.interrogans	0.0173553	inter
L.interrogans	0.0151527	inter
L.interrogans	0.0151527	inter
L.interrogans	0.0151527	inter
L.interrogans	0.0151527	inter
L.interrogans	0.0151527	inter
L.interrogans	0.0151527	inter
L.interrogans	0.0151527	inter
L.interrogans	0.0151527	inter
L.interrogans	0.0173553	inter
L.interrogans	0.0151527	inter
L.interrogans	0.0151527	inter
L.interrogans	0.0151527	inter
L.interrogans	0.0151527	inter
L.interrogans	0.0151527	inter
L.interrogans	0.0173553	inter
L.interrogans	0.0151527	inter
L.interrogans	0.0173553	inter
L.interrogans	0.0151527	inter
L.interrogans	0.0173553	inter
L.interrogans	0.0151527	inter
L.interrogans	0.0151527	inter
L.interrogans	0.0151527	inter
L.noguchii	0	intra
L.noguchii	0.00213676	intra
L.noguchii	0.00213676	intra
L.noguchii	0	intra
L.noguchii	0.00213676	intra
L.noguchii	0.0107565	intra
L.noguchii	0.00858732	intra
L.noguchii	0	intra
L.noguchii	0	intra
L.noguchii	0	intra
L.noguchii	0	intra
L.noguchii	0	intra
L.noguchii	0.0107565	intra
L.noguchii	0	intra
L.noguchii	0	intra
L.noguchii	0	intra
L.noguchii	0.0107797	intra
L.noguchii	0.0107565	intra
L.noguchii	0.00213676	intra
L.noguchii	0.00213676	intra
L.noguchii	0.00213676	intra
L.noguchii	0.00213676	intra
L.noguchii	0	intra
L.interrogans	0.0151527	inter
L.interrogans	0.0173553	inter
L.interrogans	0.0151527	inter
L.interrogans	0.0151527	inter
L.interrogans	0.0151527	inter
L.interrogans	0.0151527	inter
L.interrogans	0.0151527	inter
L.interrogans	0.0151527	inter
L.interrogans	0.0151527	inter
L.interrogans	0.0151527	inter
L.interrogans	0.0173553	inter
L.interrogans	0.0151527	inter
L.interrogans	0.0151527	inter
L.interrogans	0.0151527	inter
L.interrogans	0.0151527	inter
L.interrogans	0.0151527	inter
L.interrogans	0.0173553	inter
L.interrogans	0.0151527	inter
L.interrogans	0.0173553	inter
L.interrogans	0.0151527	inter
L.interrogans	0.0173553	inter
L.interrogans	0.0151527	inter
L.interrogans	0.0151527	inter
L.interrogans	0.0151527	inter
L.noguchii	0	intra
L.noguchii	0.00213676	intra
L.noguchii	0.00213676	intra
L.noguchii	0	intra
L.noguchii	0.00213676	intra
L.noguchii	0.0107565	intra
L.noguchii	0.00858732	intra
L.noguchii	0	intra
L.noguchii	0	intra
L.noguchii	0	intra
L.noguchii	0	intra
L.noguchii	0	intra
L.noguchii	0.0107565	intra
L.noguchii	0	intra
L.noguchii	0	intra
L.noguchii	0	intra
L.noguchii	0.0107797	intra
L.noguchii	0.0107565	intra
L.noguchii	0.00213676	intra
L.noguchii	0.00213676	intra
L.noguchii	0.00213676	intra
L.noguchii	0.00213676	intra
L.noguchii	0	intra
L.noguchii	0	intra
L.interrogans	0.0261237	inter
L.interrogans	0.0283608	inter
L.interrogans	0.0261237	inter
L.interrogans	0.0261237	inter
L.interrogans	0.0261237	inter
L.interrogans	0.0261237	inter
L.interrogans	0.0261237	inter
L.interrogans	0.0261237	inter
L.interrogans	0.0261237	inter
L.interrogans	0.0261237	inter
L.interrogans	0.0283608	inter
L.interrogans	0.0261237	inter
L.interrogans	0.0261237	inter
L.interrogans	0.0261237	inter
L.interrogans	0.0261237	inter
L.interrogans	0.0261237	inter
L.interrogans	0.0283608	inter
L.interrogans	0.0261237	inter
L.interrogans	0.0283608	inter
L.interrogans	0.0261237	inter
L.interrogans	0.0283608	inter
L.interrogans	0.0261237	inter
L.interrogans	0.0261237	inter
L.interrogans	0.0261237	inter
L.noguchii	0.0194717	inter
L.noguchii	0.0216792	inter
L.noguchii	0.0216792	inter
L.noguchii	0.0194717	inter
L.noguchii	0.0216792	inter
L.noguchii	0.0216565	inter
L.noguchii	0.0194539	inter
L.noguchii	0.0194717	inter
L.noguchii	0.0194717	inter
L.noguchii	0.0194717	inter
L.noguchii	0.0194717	inter
L.noguchii	0.0194717	inter
L.noguchii	0.0216565	inter
L.noguchii	0.0194717	inter
L.noguchii	0.0194717	inter
L.noguchii	0.0194717	inter
L.noguchii	0.0217035	inter
L.noguchii	0.0216565	inter
L.noguchii	0.0194717	inter
L.noguchii	0.0216792	inter
L.noguchii	0.0216792	inter
L.noguchii	0.0194717	inter
L.noguchii	0.0194717	inter
L.noguchii	0.0194717	inter
L.noguchii	0.0194717	inter
L.interrogans	0.0238965	inter
L.interrogans	0.0261237	inter
L.interrogans	0.0238965	inter
L.interrogans	0.0238965	inter
L.interrogans	0.0238965	inter
L.interrogans	0.0238965	inter
L.interrogans	0.0238965	inter
L.interrogans	0.0238965	inter
L.interrogans	0.0238965	inter
L.interrogans	0.0238965	inter
L.interrogans	0.0261237	inter
L.interrogans	0.0238965	inter
L.interrogans	0.0238965	inter
L.interrogans	0.0238965	inter
L.interrogans	0.0238965	inter
L.interrogans	0.0238965	inter
L.interrogans	0.0261237	inter
L.interrogans	0.0238965	inter
L.interrogans	0.0261237	inter
L.interrogans	0.0238965	inter
L.interrogans	0.0261237	inter
L.interrogans	0.0238965	inter
L.interrogans	0.0238965	inter
L.interrogans	0.0238965	inter
L.noguchii	0.0172739	inter
L.noguchii	0.0194717	inter
L.noguchii	0.0194717	inter
L.noguchii	0.0172739	inter
L.noguchii	0.0194717	inter
L.noguchii	0.0194539	inter
L.noguchii	0.0172609	inter
L.noguchii	0.0172739	inter
L.noguchii	0.0172739	inter
L.noguchii	0.0172739	inter
L.noguchii	0.0172739	inter
L.noguchii	0.0172739	inter
L.noguchii	0.0194539	inter
L.noguchii	0.0172739	inter
L.noguchii	0.0172739	inter
L.noguchii	0.0172739	inter
L.noguchii	0.019496	inter
L.noguchii	0.0194539	inter
L.noguchii	0.0172739	inter
L.noguchii	0.0194717	inter
L.noguchii	0.0194717	inter
L.noguchii	0.0172739	inter
L.noguchii	0.0172739	inter
L.noguchii	0.0172739	inter
L.noguchii	0.0172739	inter
L.santarosai	0.00213676	intra
L.interrogans	0.0261237	inter
L.interrogans	0.0283608	inter
L.interrogans	0.0261237	inter
L.interrogans	0.0261237	inter
L.interrogans	0.0261237	inter
L.interrogans	0.0261237	inter
L.interrogans	0.0261237	inter
L.interrogans	0.0261237	inter
L.interrogans	0.0261237	inter
L.interrogans	0.0261237	inter
L.interrogans	0.0283608	inter
L.interrogans	0.0261237	inter
L.interrogans	0.0261237	inter
L.interrogans	0.0261237	inter
L.interrogans	0.0261237	inter
L.interrogans	0.0261237	inter
L.interrogans	0.0283608	inter
L.interrogans	0.0261237	inter
L.interrogans	0.0283608	inter
L.interrogans	0.0261237	inter
L.interrogans	0.0283608	inter
L.interrogans	0.0261237	inter
L.interrogans	0.0261237	inter
L.interrogans	0.0261237	inter
L.noguchii	0.0194717	inter
L.noguchii	0.0216792	inter
L.noguchii	0.0216792	inter
L.noguchii	0.0194717	inter
L.noguchii	0.0216792	inter
L.noguchii	0.0216565	inter
L.noguchii	0.0194539	inter
L.noguchii	0.0194717	inter
L.noguchii	0.0194717	inter
L.noguchii	0.0194717	inter
L.noguchii	0.0194717	inter
L.noguchii	0.0194717	inter
L.noguchii	0.0216565	inter
L.noguchii	0.0194717	inter
L.noguchii	0.0194717	inter
L.noguchii	0.0194717	inter
L.noguchii	0.0217035	inter
L.noguchii	0.0216565	inter
L.noguchii	0.0194717	inter
L.noguchii	0.0216792	inter
L.noguchii	0.0216792	inter
L.noguchii	0.0194717	inter
L.noguchii	0.0194717	inter
L.noguchii	0.0194717	inter
L.noguchii	0.0194717	inter
L.santarosai	0	intra
L.santarosai	0.00213676	intra
L.interrogans	0.0261237	inter
L.interrogans	0.0283608	inter
L.interrogans	0.0261237	inter
L.interrogans	0.0261237	inter
L.interrogans	0.0261237	inter
L.interrogans	0.0261237	inter
L.interrogans	0.0261237	inter
L.interrogans	0.0261237	inter
L.interrogans	0.0261237	inter
L.interrogans	0.0261237	inter
L.interrogans	0.0283608	inter
L.interrogans	0.0261237	inter
L.interrogans	0.0261237	inter
L.interrogans	0.0261237	inter
L.interrogans	0.0261237	inter
L.interrogans	0.0261237	inter
L.interrogans	0.0283608	inter
L.interrogans	0.0261237	inter
L.interrogans	0.0283608	inter
L.interrogans	0.0261237	inter
L.interrogans	0.0283608	inter
L.interrogans	0.0261237	inter
L.interrogans	0.0261237	inter
L.interrogans	0.0261237	inter
L.noguchii	0.0194717	inter
L.noguchii	0.0216792	inter
L.noguchii	0.0216792	inter
L.noguchii	0.0194717	inter
L.noguchii	0.0216792	inter
L.noguchii	0.0216565	inter
L.noguchii	0.0194539	inter
L.noguchii	0.0194717	inter
L.noguchii	0.0194717	inter
L.noguchii	0.0194717	inter
L.noguchii	0.0194717	inter
L.noguchii	0.0194717	inter
L.noguchii	0.0216565	inter
L.noguchii	0.0194717	inter
L.noguchii	0.0194717	inter
L.noguchii	0.0194717	inter
L.noguchii	0.0217035	inter
L.noguchii	0.0216565	inter
L.noguchii	0.0194717	inter
L.noguchii	0.0216792	inter
L.noguchii	0.0216792	inter
L.noguchii	0.0194717	inter
L.noguchii	0.0194717	inter
L.noguchii	0.0194717	inter
L.noguchii	0.0194717	inter
L.santarosai	0	intra
L.santarosai	0.00213676	intra
L.santarosai	0	intra
L.interrogans	0.0238965	inter
L.interrogans	0.0261237	inter
L.interrogans	0.0238965	inter
L.interrogans	0.0238965	inter
L.interrogans	0.0238965	inter
L.interrogans	0.0238965	inter
L.interrogans	0.0238965	inter
L.interrogans	0.0238965	inter
L.interrogans	0.0238965	inter
L.interrogans	0.0238965	inter
L.interrogans	0.0261237	inter
L.interrogans	0.0238965	inter
L.interrogans	0.0238965	inter
L.interrogans	0.0238965	inter
L.interrogans	0.0238965	inter
L.interrogans	0.0238965	inter
L.interrogans	0.0261237	inter
L.interrogans	0.0238965	inter
L.interrogans	0.0261237	inter
L.interrogans	0.0238965	inter
L.interrogans	0.0261237	inter
L.interrogans	0.0238965	inter
L.interrogans	0.0238965	inter
L.interrogans	0.0238965	inter
L.noguchii	0.0172739	inter
L.noguchii	0.0194717	inter
L.noguchii	0.0194717	inter
L.noguchii	0.0172739	inter
L.noguchii	0.0194717	inter
L.noguchii	0.0194539	inter
L.noguchii	0.0172609	inter
L.noguchii	0.0172739	inter
L.noguchii	0.0172739	inter
L.noguchii	0.0172739	inter
L.noguchii	0.0172739	inter
L.noguchii	0.0172739	inter
L.noguchii	0.0194539	inter
L.noguchii	0.0172739	inter
L.noguchii	0.0172739	inter
L.noguchii	0.0172739	inter
L.noguchii	0.019496	inter
L.noguchii	0.0194539	inter
L.noguchii	0.0172739	inter
L.noguchii	0.0194717	inter
L.noguchii	0.0194717	inter
L.noguchii	0.0172739	inter
L.noguchii	0.0172739	inter
L.noguchii	0.0172739	inter
L.noguchii	0.0172739	inter
L.santarosai	0.00213676	intra
L.santarosai	0	intra
L.santarosai	0.00213676	intra
L.santarosai	0.00213676	intra
L.interrogans	0.0238965	inter
L.interrogans	0.0261237	inter
L.interrogans	0.0238965	inter
L.interrogans	0.0238965	inter
L.interrogans	0.0238965	inter
L.interrogans	0.0238965	inter
L.interrogans	0.0238965	inter
L.interrogans	0.0238965	inter
L.interrogans	0.0238965	inter
L.interrogans	0.0238965	inter
L.interrogans	0.0261237	inter
L.interrogans	0.0238965	inter
L.interrogans	0.0238965	inter
L.interrogans	0.0238965	inter
L.interrogans	0.0238965	inter
L.interrogans	0.0238965	inter
L.interrogans	0.0261237	inter
L.interrogans	0.0238965	inter
L.interrogans	0.0261237	inter
L.interrogans	0.0238965	inter
L.interrogans	0.0261237	inter
L.interrogans	0.0238965	inter
L.interrogans	0.0238965	inter
L.interrogans	0.0238965	inter
L.noguchii	0.0172739	inter
L.noguchii	0.0194717	inter
L.noguchii	0.0194717	inter
L.noguchii	0.0172739	inter
L.noguchii	0.0194717	inter
L.noguchii	0.0194539	inter
L.noguchii	0.0172609	inter
L.noguchii	0.0172739	inter
L.noguchii	0.0172739	inter
L.noguchii	0.0172739	inter
L.noguchii	0.0172739	inter
L.noguchii	0.0172739	inter
L.noguchii	0.0194539	inter
L.noguchii	0.0172739	inter
L.noguchii	0.0172739	inter
L.noguchii	0.0172739	inter
L.noguchii	0.019496	inter
L.noguchii	0.0194539	inter
L.noguchii	0.0172739	inter
L.noguchii	0.0194717	inter
L.noguchii	0.0194717	inter
L.noguchii	0.0172739	inter
L.noguchii	0.0172739	inter
L.noguchii	0.0172739	inter
L.noguchii	0.0172739	inter
L.santarosai	0.00213676	intra
L.santarosai	0	intra
L.santarosai	0.00213676	intra
L.santarosai	0.00213676	intra
L.santarosai	0	intra
L.interrogans	0.0216792	inter
L.interrogans	0.0238965	inter
L.interrogans	0.0216792	inter
L.interrogans	0.0216792	inter
L.interrogans	0.0216792	inter
L.interrogans	0.0216792	inter
L.interrogans	0.0216792	inter
L.interrogans	0.0216792	inter
L.interrogans	0.0216792	inter
L.interrogans	0.0216792	inter
L.interrogans	0.0238965	inter
L.interrogans	0.0216792	inter
L.interrogans	0.0216792	inter
L.interrogans	0.0216792	inter
L.interrogans	0.0216792	inter
L.interrogans	0.0216792	inter
L.interrogans	0.0238965	inter
L.interrogans	0.0216792	inter
L.interrogans	0.0238965	inter
L.interrogans	0.0216792	inter
L.interrogans	0.0238965	inter
L.interrogans	0.0216792	inter
L.interrogans	0.0216792	inter
L.interrogans	0.0216792	inter
L.noguchii	0.0194717	inter
L.noguchii	0.0172739	inter
L.noguchii	0.0172739	inter
L.noguchii	0.0194717	inter
L.noguchii	0.0172739	inter
L.noguchii	0.0172609	inter
L.noguchii	0.0150775	inter
L.noguchii	0.0194717	inter
L.noguchii	0.0194717	inter
L.noguchii	0.0194717	inter
L.noguchii	0.0194717	inter
L.noguchii	0.0194717	inter
L.noguchii	0.0172609	inter
L.noguchii	0.0194717	inter
L.noguchii	0.0194717	inter
L.noguchii	0.0194717	inter
L.noguchii	0.0172982	inter
L.noguchii	0.0172609	inter
L.noguchii	0.0194717	inter
L.noguchii	0.0172739	inter
L.noguchii	0.0216792	inter
L.noguchii	0.0194717	inter
L.noguchii	0.0194717	inter
L.noguchii	0.0194717	inter
L.noguchii	0.0194717	inter
L.santarosai	0.00428268	intra
L.santarosai	0.00213676	intra
L.santarosai	0.00428268	intra
L.santarosai	0.00428268	intra
L.santarosai	0.00213676	intra
L.santarosai	0.00213676	intra
L.interrogans	0.0261237	inter
L.interrogans	0.0283608	inter
L.interrogans	0.0261237	inter
L.interrogans	0.0261237	inter
L.interrogans	0.0261237	inter
L.interrogans	0.0261237	inter
L.interrogans	0.0261237	inter
L.interrogans	0.0261237	inter
L.interrogans	0.0261237	inter
L.interrogans	0.0261237	inter
L.interrogans	0.0283608	inter
L.interrogans	0.0261237	inter
L.interrogans	0.0261237	inter
L.interrogans	0.0261237	inter
L.interrogans	0.0261237	inter
L.interrogans	0.0261237	inter
L.interrogans	0.0283608	inter
L.interrogans	0.0261237	inter
L.interrogans	0.0283608	inter
L.interrogans	0.0261237	inter
L.interrogans	0.0283608	inter
L.interrogans	0.0261237	inter
L.interrogans	0.0261237	inter
L.interrogans	0.0261237	inter
L.noguchii	0.0194717	inter
L.noguchii	0.0216792	inter
L.noguchii	0.0216792	inter
L.noguchii	0.0194717	inter
L.noguchii	0.0216792	inter
L.noguchii	0.0216565	inter
L.noguchii	0.0194539	inter
L.noguchii	0.0194717	inter
L.noguchii	0.0194717	inter
L.noguchii	0.0194717	inter
L.noguchii	0.0194717	inter
L.noguchii	0.0194717	inter
L.noguchii	0.0216565	inter
L.noguchii	0.0194717	inter
L.noguchii	0.0194717	inter
L.noguchii	0.0194717	inter
L.noguchii	0.0217035	inter
L.noguchii	0.0216565	inter
L.noguchii	0.0194717	inter
L.noguchii	0.0216792	inter
L.noguchii	0.0216792	inter
L.noguchii	0.0194717	inter
L.noguchii	0.0194717	inter
L.noguchii	0.0194717	inter
L.noguchii	0.0194717	inter
L.santarosai	0	intra
L.santarosai	0.00213676	intra
L.santarosai	0	intra
L.santarosai	0	intra
L.santarosai	0.00213676	intra
L.santarosai	0.00213676	intra
L.santarosai	0.00428268	intra
L.interrogans	0.0238965	inter
L.interrogans	0.0261237	inter
L.interrogans	0.0238965	inter
L.interrogans	0.0238965	inter
L.interrogans	0.0238965	inter
L.interrogans	0.0238965	inter
L.interrogans	0.0238965	inter
L.interrogans	0.0238965	inter
L.interrogans	0.0238965	inter
L.interrogans	0.0238965	inter
L.interrogans	0.0261237	inter
L.interrogans	0.0238965	inter
L.interrogans	0.0238965	inter
L.interrogans	0.0238965	inter
L.interrogans	0.0238965	inter
L.interrogans	0.0238965	inter
L.interrogans	0.0261237	inter
L.interrogans	0.0238965	inter
L.interrogans	0.0261237	inter
L.interrogans	0.0238965	inter
L.interrogans	0.0261237	inter
L.interrogans	0.0238965	inter
L.interrogans	0.0238965	inter
L.interrogans	0.0238965	inter
L.noguchii	0.0172739	inter
L.noguchii	0.0194717	inter
L.noguchii	0.0194717	inter
L.noguchii	0.0172739	inter
L.noguchii	0.0194717	inter
L.noguchii	0.0194539	inter
L.noguchii	0.0172609	inter
L.noguchii	0.0172739	inter
L.noguchii	0.0172739	inter
L.noguchii	0.0172739	inter
L.noguchii	0.0172739	inter
L.noguchii	0.0172739	inter
L.noguchii	0.0194539	inter
L.noguchii	0.0172739	inter
L.noguchii	0.0172739	inter
L.noguchii	0.0172739	inter
L.noguchii	0.019496	inter
L.noguchii	0.0194539	inter
L.noguchii	0.0172739	inter
L.noguchii	0.0194717	inter
L.noguchii	0.0194717	inter
L.noguchii	0.0172739	inter
L.noguchii	0.0172739	inter
L.noguchii	0.0172739	inter
L.noguchii	0.0172739	inter
L.santarosai	0.00213676	intra
L.santarosai	0	intra
L.santarosai	0.00213676	intra
L.santarosai	0.00213676	intra
L.santarosai	0	intra
L.santarosai	0	intra
L.santarosai	0.00213676	intra
L.santarosai	0.00213676	intra
L.interrogans	0.0238965	inter
L.interrogans	0.0261237	inter
L.interrogans	0.0238965	inter
L.interrogans	0.0238965	inter
L.interrogans	0.0238965	inter
L.interrogans	0.0238965	inter
L.interrogans	0.0238965	inter
L.interrogans	0.0238965	inter
L.interrogans	0.0238965	inter
L.interrogans	0.0238965	inter
L.interrogans	0.0261237	inter
L.interrogans	0.0238965	inter
L.interrogans	0.0238965	inter
L.interrogans	0.0238965	inter
L.interrogans	0.0238965	inter
L.interrogans	0.0238965	inter
L.interrogans	0.0261237	inter
L.interrogans	0.0238965	inter
L.interrogans	0.0261237	inter
L.interrogans	0.0238965	inter
L.interrogans	0.0261237	inter
L.interrogans	0.0238965	inter
L.interrogans	0.0238965	inter
L.interrogans	0.0238965	inter
L.noguchii	0.0172739	inter
L.noguchii	0.0194717	inter
L.noguchii	0.0194717	inter
L.noguchii	0.0172739	inter
L.noguchii	0.0194717	inter
L.noguchii	0.0194539	inter
L.noguchii	0.0172609	inter
L.noguchii	0.0172739	inter
L.noguchii	0.0172739	inter
L.noguchii	0.0172739	inter
L.noguchii	0.0172739	inter
L.noguchii	0.0172739	inter
L.noguchii	0.0194539	inter
L.noguchii	0.0172739	inter
L.noguchii	0.0172739	inter
L.noguchii	0.0172739	inter
L.noguchii	0.019496	inter
L.noguchii	0.0194539	inter
L.noguchii	0.0172739	inter
L.noguchii	0.0194717	inter
L.noguchii	0.0194717	inter
L.noguchii	0.0172739	inter
L.noguchii	0.0172739	inter
L.noguchii	0.0172739	inter
L.noguchii	0.0172739	inter
L.santarosai	0.00213676	intra
L.santarosai	0	intra
L.santarosai	0.00213676	intra
L.santarosai	0.00213676	intra
L.santarosai	0	intra
L.santarosai	0	intra
L.santarosai	0.00213676	intra
L.santarosai	0.00213676	intra
L.santarosai	0	intra
L.interrogans	0.0238965	inter
L.interrogans	0.0261237	inter
L.interrogans	0.0238965	inter
L.interrogans	0.0238965	inter
L.interrogans	0.0238965	inter
L.interrogans	0.0238965	inter
L.interrogans	0.0238965	inter
L.interrogans	0.0238965	inter
L.interrogans	0.0238965	inter
L.interrogans	0.0238965	inter
L.interrogans	0.0261237	inter
L.interrogans	0.0238965	inter
L.interrogans	0.0238965	inter
L.interrogans	0.0238965	inter
L.interrogans	0.0238965	inter
L.interrogans	0.0238965	inter
L.interrogans	0.0261237	inter
L.interrogans	0.0238965	inter
L.interrogans	0.0261237	inter
L.interrogans	0.0238965	inter
L.interrogans	0.0261237	inter
L.interrogans	0.0238965	inter
L.interrogans	0.0238965	inter
L.interrogans	0.0238965	inter
L.noguchii	0.0172739	inter
L.noguchii	0.0194717	inter
L.noguchii	0.0194717	inter
L.noguchii	0.0172739	inter
L.noguchii	0.0194717	inter
L.noguchii	0.0194539	inter
L.noguchii	0.0172609	inter
L.noguchii	0.0172739	inter
L.noguchii	0.0172739	inter
L.noguchii	0.0172739	inter
L.noguchii	0.0172739	inter
L.noguchii	0.0172739	inter
L.noguchii	0.0194539	inter
L.noguchii	0.0172739	inter
L.noguchii	0.0172739	inter
L.noguchii	0.0172739	inter
L.noguchii	0.019496	inter
L.noguchii	0.0194539	inter
L.noguchii	0.0172739	inter
L.noguchii	0.0194717	inter
L.noguchii	0.0194717	inter
L.noguchii	0.0172739	inter
L.noguchii	0.0172739	inter
L.noguchii	0.0172739	inter
L.noguchii	0.0172739	inter
L.santarosai	0.00213676	intra
L.santarosai	0	intra
L.santarosai	0.00213676	intra
L.santarosai	0.00213676	intra
L.santarosai	0	intra
L.santarosai	0	intra
L.santarosai	0.00213676	intra
L.santarosai	0.00213676	intra
L.santarosai	0	intra
L.santarosai	0	intra
L.interrogans	0.0238965	inter
L.interrogans	0.0261237	inter
L.interrogans	0.0238965	inter
L.interrogans	0.0238965	inter
L.interrogans	0.0238965	inter
L.interrogans	0.0238965	inter
L.interrogans	0.0238965	inter
L.interrogans	0.0238965	inter
L.interrogans	0.0238965	inter
L.interrogans	0.0238965	inter
L.interrogans	0.0261237	inter
L.interrogans	0.0238965	inter
L.interrogans	0.0238965	inter
L.interrogans	0.0238965	inter
L.interrogans	0.0238965	inter
L.interrogans	0.0238965	inter
L.interrogans	0.0261237	inter
L.interrogans	0.0238965	inter
L.interrogans	0.0261237	inter
L.interrogans	0.0238965	inter
L.interrogans	0.0261237	inter
L.interrogans	0.0238965	inter
L.interrogans	0.0238965	inter
L.interrogans	0.0238965	inter
L.noguchii	0.0172739	inter
L.noguchii	0.0194717	inter
L.noguchii	0.0194717	inter
L.noguchii	0.0172739	inter
L.noguchii	0.0194717	inter
L.noguchii	0.0194539	inter
L.noguchii	0.0172609	inter
L.noguchii	0.0172739	inter
L.noguchii	0.0172739	inter
L.noguchii	0.0172739	inter
L.noguchii	0.0172739	inter
L.noguchii	0.0172739	inter
L.noguchii	0.0194539	inter
L.noguchii	0.0172739	inter
L.noguchii	0.0172739	inter
L.noguchii	0.0172739	inter
L.noguchii	0.019496	inter
L.noguchii	0.0194539	inter
L.noguchii	0.0172739	inter
L.noguchii	0.0194717	inter
L.noguchii	0.0194717	inter
L.noguchii	0.0172739	inter
L.noguchii	0.0172739	inter
L.noguchii	0.0172739	inter
L.noguchii	0.0172739	inter
L.santarosai	0.00213676	intra
L.santarosai	0	intra
L.santarosai	0.00213676	intra
L.santarosai	0.00213676	intra
L.santarosai	0	intra
L.santarosai	0	intra
L.santarosai	0.00213676	intra
L.santarosai	0.00213676	intra
L.santarosai	0	intra
L.santarosai	0	intra
L.santarosai	0	intra
L.interrogans	0.0238965	inter
L.interrogans	0.0261237	inter
L.interrogans	0.0238965	inter
L.interrogans	0.0238965	inter
L.interrogans	0.0238965	inter
L.interrogans	0.0238965	inter
L.interrogans	0.0238965	inter
L.interrogans	0.0238965	inter
L.interrogans	0.0238965	inter
L.interrogans	0.0238965	inter
L.interrogans	0.0261237	inter
L.interrogans	0.0238965	inter
L.interrogans	0.0238965	inter
L.interrogans	0.0238965	inter
L.interrogans	0.0238965	inter
L.interrogans	0.0238965	inter
L.interrogans	0.0261237	inter
L.interrogans	0.0238965	inter
L.interrogans	0.0261237	inter
L.interrogans	0.0238965	inter
L.interrogans	0.0261237	inter
L.interrogans	0.0238965	inter
L.interrogans	0.0238965	inter
L.interrogans	0.0238965	inter
L.noguchii	0.0172739	inter
L.noguchii	0.0194717	inter
L.noguchii	0.0194717	inter
L.noguchii	0.0172739	inter
L.noguchii	0.0194717	inter
L.noguchii	0.0194539	inter
L.noguchii	0.0172609	inter
L.noguchii	0.0172739	inter
L.noguchii	0.0172739	inter
L.noguchii	0.0172739	inter
L.noguchii	0.0172739	inter
L.noguchii	0.0172739	inter
L.noguchii	0.0194539	inter
L.noguchii	0.0172739	inter
L.noguchii	0.0172739	inter
L.noguchii	0.0172739	inter
L.noguchii	0.019496	inter
L.noguchii	0.0194539	inter
L.noguchii	0.0172739	inter
L.noguchii	0.0194717	inter
L.noguchii	0.0194717	inter
L.noguchii	0.0172739	inter
L.noguchii	0.0172739	inter
L.noguchii	0.0172739	inter
L.noguchii	0.0172739	inter
L.santarosai	0.00213676	intra
L.santarosai	0	intra
L.santarosai	0.00213676	intra
L.santarosai	0.00213676	intra
L.santarosai	0	intra
L.santarosai	0	intra
L.santarosai	0.00213676	intra
L.santarosai	0.00213676	intra
L.santarosai	0	intra
L.santarosai	0	intra
L.santarosai	0	intra
L.santarosai	0	intra
L.interrogans	0.0238965	inter
L.interrogans	0.0261237	inter
L.interrogans	0.0238965	inter
L.interrogans	0.0238965	inter
L.interrogans	0.0238965	inter
L.interrogans	0.0238965	inter
L.interrogans	0.0238965	inter
L.interrogans	0.0238965	inter
L.interrogans	0.0238965	inter
L.interrogans	0.0238965	inter
L.interrogans	0.0261237	inter
L.interrogans	0.0238965	inter
L.interrogans	0.0238965	inter
L.interrogans	0.0238965	inter
L.interrogans	0.0238965	inter
L.interrogans	0.0238965	inter
L.interrogans	0.0261237	inter
L.interrogans	0.0238965	inter
L.interrogans	0.0261237	inter
L.interrogans	0.0238965	inter
L.interrogans	0.0261237	inter
L.interrogans	0.0238965	inter
L.interrogans	0.0238965	inter
L.interrogans	0.0238965	inter
L.noguchii	0.0172739	inter
L.noguchii	0.0194717	inter
L.noguchii	0.0194717	inter
L.noguchii	0.0172739	inter
L.noguchii	0.0194717	inter
L.noguchii	0.0194539	inter
L.noguchii	0.0172609	inter
L.noguchii	0.0172739	inter
L.noguchii	0.0172739	inter
L.noguchii	0.0172739	inter
L.noguchii	0.0172739	inter
L.noguchii	0.0172739	inter
L.noguchii	0.0194539	inter
L.noguchii	0.0172739	inter
L.noguchii	0.0172739	inter
L.noguchii	0.0172739	inter
L.noguchii	0.019496	inter
L.noguchii	0.0194539	inter
L.noguchii	0.0172739	inter
L.noguchii	0.0194717	inter
L.noguchii	0.0194717	inter
L.noguchii	0.0172739	inter
L.noguchii	0.0172739	inter
L.noguchii	0.0172739	inter
L.noguchii	0.0172739	inter
L.santarosai	0.00213676	intra
L.santarosai	0	intra
L.santarosai	0.00213676	intra
L.santarosai	0.00213676	intra
L.santarosai	0	intra
L.santarosai	0	intra
L.santarosai	0.00213676	intra
L.santarosai	0.00213676	intra
L.santarosai	0	intra
L.santarosai	0	intra
L.santarosai	0	intra
L.santarosai	0	intra
L.santarosai	0	intra
L.interrogans	0.0261237	inter
L.interrogans	0.0283608	inter
L.interrogans	0.0261237	inter
L.interrogans	0.0261237	inter
L.interrogans	0.0261237	inter
L.interrogans	0.0261237	inter
L.interrogans	0.0261237	inter
L.interrogans	0.0261237	inter
L.interrogans	0.0261237	inter
L.interrogans	0.0261237	inter
L.interrogans	0.0283608	inter
L.interrogans	0.0261237	inter
L.interrogans	0.0261237	inter
L.interrogans	0.0261237	inter
L.interrogans	0.0261237	inter
L.interrogans	0.0261237	inter
L.interrogans	0.0283608	inter
L.interrogans	0.0261237	inter
L.interrogans	0.0283608	inter
L.interrogans	0.0261237	inter
L.interrogans	0.0283608	inter
L.interrogans	0.0261237	inter
L.interrogans	0.0261237	inter
L.interrogans	0.0261237	inter
L.noguchii	0.0194717	inter
L.noguchii	0.0216792	inter
L.noguchii	0.0216792	inter
L.noguchii	0.0194717	inter
L.noguchii	0.0216792	inter
L.noguchii	0.0216565	inter
L.noguchii	0.0194539	inter
L.noguchii	0.0194717	inter
L.noguchii	0.0194717	inter
L.noguchii	0.0194717	inter
L.noguchii	0.0194717	inter
L.noguchii	0.0194717	inter
L.noguchii	0.0216565	inter
L.noguchii	0.0194717	inter
L.noguchii	0.0194717	inter
L.noguchii	0.0194717	inter
L.noguchii	0.0217035	inter
L.noguchii	0.0216565	inter
L.noguchii	0.0194717	inter
L.noguchii	0.0216792	inter
L.noguchii	0.0216792	inter
L.noguchii	0.0194717	inter
[truncated: 5,382 more rows]

## Sheet: lipl32
species	distance	comparison
L.interrogans	0.00714448	intra
L.interrogans	0	intra
L.interrogans	0.00714448	intra
L.interrogans	0.00236984	intra
L.interrogans	0.00475129	intra
L.interrogans	0.00236984	intra
L.interrogans	0.00475129	intra
L.interrogans	0.00236984	intra
L.interrogans	0.00475129	intra
L.interrogans	0.00236984	intra
L.interrogans	0.00475129	intra
L.interrogans	0.00236984	intra
L.interrogans	0.00475129	intra
L.interrogans	0.00236984	intra
L.interrogans	0	intra
L.interrogans	0.00236984	intra
L.interrogans	0.00475129	intra
L.interrogans	0.00236984	intra
L.interrogans	0	intra
L.interrogans	0.00236984	intra
L.interrogans	0.00236984	intra
L.interrogans	0.00475129	intra
L.interrogans	0.00236984	intra
L.interrogans	0.00475129	intra
L.interrogans	0.00236984	intra
L.interrogans	0	intra
L.interrogans	0	intra
L.interrogans	0.00236984	intra
L.interrogans	0.00475129	intra
L.interrogans	0.00236984	intra
L.interrogans	0.00475129	intra
L.interrogans	0.00236984	intra
L.interrogans	0	intra
L.interrogans	0	intra
L.interrogans	0.00236984	intra
L.interrogans	0	intra
L.interrogans	0.00475129	intra
L.interrogans	0.00236984	intra
L.interrogans	0.00475129	intra
L.interrogans	0.00236984	intra
L.interrogans	0	intra
L.interrogans	0	intra
L.interrogans	0.00236984	intra
L.interrogans	0	intra
L.interrogans	0	intra
L.interrogans	0.00236984	intra
L.interrogans	0.00475129	intra
L.interrogans	0.00236984	intra
L.interrogans	0	intra
L.interrogans	0.00236984	intra
L.interrogans	0.00236984	intra
L.interrogans	0	intra
L.interrogans	0.00236984	intra
L.interrogans	0.00236984	intra
L.interrogans	0.00236984	intra
L.interrogans	0	intra
L.interrogans	0.00714448	intra
L.interrogans	0	intra
L.interrogans	0.00236984	intra
L.interrogans	0.00475129	intra
L.interrogans	0.00475129	intra
L.interrogans	0.00236984	intra
L.interrogans	0.00475129	intra
L.interrogans	0.00475129	intra
L.interrogans	0.00475129	intra
L.interrogans	0.00236984	intra
L.interrogans	0.00236984	intra
L.interrogans	0.00475129	intra
L.interrogans	0.00236984	intra
L.interrogans	0	intra
L.interrogans	0.00236984	intra
L.interrogans	0.00236984	intra
L.interrogans	0	intra
L.interrogans	0.00236984	intra
L.interrogans	0.00236984	intra
L.interrogans	0.00236984	intra
L.interrogans	0	intra
L.interrogans	0.00236984	intra
L.interrogans	0.00236984	intra
L.interrogans	0.00954951	intra
L.interrogans	0.00236984	intra
L.interrogans	0.00475129	intra
L.interrogans	0.00714448	intra
L.interrogans	0.00714448	intra
L.interrogans	0.00475129	intra
L.interrogans	0.00714448	intra
L.interrogans	0.00714448	intra
L.interrogans	0.00714448	intra
L.interrogans	0.00475129	intra
L.interrogans	0.00236984	intra
L.interrogans	0.00475129	intra
L.interrogans	0	intra
L.interrogans	0.00714448	intra
L.interrogans	0	intra
L.interrogans	0.00236984	intra
L.interrogans	0.00475129	intra
L.interrogans	0.00475129	intra
L.interrogans	0.00236984	intra
L.interrogans	0.00475129	intra
L.interrogans	0.00475129	intra
L.interrogans	0.00475129	intra
L.interrogans	0.00236984	intra
L.interrogans	0	intra
L.interrogans	0.00236984	intra
L.interrogans	0.00236984	intra
L.interrogans	0.00236984	intra
L.interrogans	0.00475129	intra
L.interrogans	0.00236984	intra
L.interrogans	0	intra
L.interrogans	0.00236984	intra
L.interrogans	0.00236984	intra
L.interrogans	0	intra
L.interrogans	0.00236984	intra
L.interrogans	0.00236984	intra
L.interrogans	0.00236984	intra
L.interrogans	0	intra
L.interrogans	0.00236984	intra
L.interrogans	0	intra
L.interrogans	0.00475129	intra
L.interrogans	0.00236984	intra
L.interrogans	0.00475129	intra
L.interrogans	0.00236984	intra
L.interrogans	0.00475129	intra
L.interrogans	0.00236984	intra
L.interrogans	0	intra
L.interrogans	0	intra
L.interrogans	0.00236984	intra
L.interrogans	0	intra
L.interrogans	0	intra
L.interrogans	0	intra
L.interrogans	0.00236984	intra
L.interrogans	0.00475129	intra
L.interrogans	0.00236984	intra
L.interrogans	0.00714448	intra
L.interrogans	0.00475129	intra
L.interrogans	0.00236984	intra
L.interrogans	0.00236984	intra
L.interrogans	0.00475129	intra
L.interrogans	0.00236984	intra
L.interrogans	0	intra
L.interrogans	0.00236984	intra
L.interrogans	0.00236984	intra
L.interrogans	0	intra
L.interrogans	0.00236984	intra
L.interrogans	0.00236984	intra
L.interrogans	0.00236984	intra
L.interrogans	0	intra
L.interrogans	0.00236984	intra
L.interrogans	0	intra
L.interrogans	0.00475129	intra
L.interrogans	0.00236984	intra
L.interrogans	0	intra
L.interrogans	0.00236984	intra
L.interrogans	0.00714448	intra
L.interrogans	0	intra
L.interrogans	0.00714448	intra
L.interrogans	0.00475129	intra
L.interrogans	0.00236984	intra
L.interrogans	0.00236984	intra
L.interrogans	0.00475129	intra
L.interrogans	0.00236984	intra
L.interrogans	0.00236984	intra
L.interrogans	0.00236984	intra
L.interrogans	0.00475129	intra
L.interrogans	0.00714448	intra
L.interrogans	0.00475129	intra
L.interrogans	0.00954951	intra
L.interrogans	0.00714448	intra
L.interrogans	0.00475129	intra
L.interrogans	0.00236984	intra
L.interrogans	0.00475129	intra
L.interrogans	0.00236984	intra
L.interrogans	0.00475129	intra
L.interrogans	0.00236984	intra
L.interrogans	0	intra
L.interrogans	0.00236984	intra
L.interrogans	0.00236984	intra
L.interrogans	0	intra
L.interrogans	0.00236984	intra
L.interrogans	0.00236984	intra
L.interrogans	0.00236984	intra
L.interrogans	0	intra
L.interrogans	0.00236984	intra
L.interrogans	0	intra
L.interrogans	0.00475129	intra
L.interrogans	0.00236984	intra
L.interrogans	0	intra
L.interrogans	0.00236984	intra
L.interrogans	0	intra
L.interrogans	0.00475129	intra
L.interrogans	0.00475129	intra
L.interrogans	0.00236984	intra
L.interrogans	0.00475129	intra
L.interrogans	0.00236984	intra
L.interrogans	0	intra
L.interrogans	0	intra
L.interrogans	0.00236984	intra
L.interrogans	0	intra
L.interrogans	0	intra
L.interrogans	0	intra
L.interrogans	0.00236984	intra
L.interrogans	0.00475129	intra
L.interrogans	0.00236984	intra
L.interrogans	0.00714448	intra
L.interrogans	0.00475129	intra
L.interrogans	0.00236984	intra
L.interrogans	0	intra
L.interrogans	0.00236984	intra
L.interrogans	0.00236984	intra
L.interrogans	0.00236984	intra
L.interrogans	0.00236984	intra
L.interrogans	0.00475129	intra
L.interrogans	0.00236984	intra
L.interrogans	0	intra
L.interrogans	0.00236984	intra
L.interrogans	0.00236984	intra
L.interrogans	0	intra
L.interrogans	0.00236984	intra
L.interrogans	0.00236984	intra
L.interrogans	0.00236984	intra
L.interrogans	0	intra
L.interrogans	0.00236984	intra
L.interrogans	0	intra
L.interrogans	0.00475129	intra
L.interrogans	0.00236984	intra
L.interrogans	0	intra
L.interrogans	0.00236984	intra
L.interrogans	0	intra
L.interrogans	0.00475129	intra
L.interrogans	0	intra
L.interrogans	0.00236984	intra
L.interrogans	0.00236984	intra
L.interrogans	0.00475129	intra
L.interrogans	0.00236984	intra
L.interrogans	0	intra
L.interrogans	0.00236984	intra
L.interrogans	0.00236984	intra
L.interrogans	0	intra
L.interrogans	0.00236984	intra
L.interrogans	0.00236984	intra
L.interrogans	0.00236984	intra
L.interrogans	0	intra
L.interrogans	0.00236984	intra
L.interrogans	0	intra
L.interrogans	0.00475129	intra
L.interrogans	0.00236984	intra
L.interrogans	0	intra
L.interrogans	0.00236984	intra
L.interrogans	0	intra
L.interrogans	0.00475129	intra
L.interrogans	0	intra
L.interrogans	0.00236984	intra
L.interrogans	0	intra
L.interrogans	0.00236984	intra
L.interrogans	0.00475129	intra
L.interrogans	0.00236984	intra
L.interrogans	0	intra
L.interrogans	0.00236984	intra
L.interrogans	0.00236984	intra
L.interrogans	0	intra
L.interrogans	0.00236984	intra
L.interrogans	0.00236984	intra
L.interrogans	0.00236984	intra
L.interrogans	0	intra
L.interrogans	0.00236984	intra
L.interrogans	0	intra
L.interrogans	0.00475129	intra
L.interrogans	0.00236984	intra
L.interrogans	0	intra
L.interrogans	0.00236984	intra
L.interrogans	0	intra
L.interrogans	0.00475129	intra
L.interrogans	0	intra
L.interrogans	0.00236984	intra
L.interrogans	0	intra
L.interrogans	0	intra
L.interrogans	0.00475129	intra
L.interrogans	0.00236984	intra
L.interrogans	0.00475129	intra
L.interrogans	0.00236984	intra
L.interrogans	0	intra
L.interrogans	0	intra
L.interrogans	0.00236984	intra
L.interrogans	0	intra
L.interrogans	0	intra
L.interrogans	0	intra
L.interrogans	0.00236984	intra
L.interrogans	0.00475129	intra
L.interrogans	0.00236984	intra
L.interrogans	0.00714448	intra
L.interrogans	0.00475129	intra
L.interrogans	0.00236984	intra
L.interrogans	0	intra
L.interrogans	0.00236984	intra
L.interrogans	0.00236984	intra
L.interrogans	0.00236984	intra
L.interrogans	0	intra
L.interrogans	0.00236984	intra
L.interrogans	0.00236984	intra
L.interrogans	0.00236984	intra
L.interrogans	0.0167985	inter
L.interrogans	0.0143635	inter
L.interrogans	0.0167985	inter
L.interrogans	0.0143635	inter
L.interrogans	0.0119407	inter
L.interrogans	0.0119407	inter
L.interrogans	0.0143635	inter
L.interrogans	0.0119407	inter
L.interrogans	0.0119407	inter
L.interrogans	0.0119407	inter
L.interrogans	0.0143635	inter
L.interrogans	0.0167985	inter
L.interrogans	0.0143635	inter
L.interrogans	0.0192458	inter
L.interrogans	0.0167985	inter
L.interrogans	0.0143635	inter
L.interrogans	0.0119407	inter
L.interrogans	0.0143635	inter
L.interrogans	0.0143635	inter
L.interrogans	0.0143635	inter
L.interrogans	0.0119407	inter
L.interrogans	0.0143635	inter
L.interrogans	0.0143635	inter
L.interrogans	0.0143635	inter
L.interrogans	0.0119407	inter
L.interrogans	0.0119407	inter
L.interrogans	0.00952984	inter
L.interrogans	0.0119407	inter
L.interrogans	0.00952984	inter
L.interrogans	0.00713091	inter
L.interrogans	0.00713091	inter
L.interrogans	0.00952984	inter
L.interrogans	0.00713091	inter
L.interrogans	0.00713091	inter
L.interrogans	0.00713091	inter
L.interrogans	0.00952984	inter
L.interrogans	0.0119407	inter
L.interrogans	0.00952984	inter
L.interrogans	0.0143635	inter
L.interrogans	0.0119407	inter
L.interrogans	0.00952984	inter
L.interrogans	0.00713091	inter
L.interrogans	0.00952984	inter
L.interrogans	0.00952984	inter
L.interrogans	0.00952984	inter
L.interrogans	0.00713091	inter
L.interrogans	0.00952984	inter
L.interrogans	0.00952984	inter
L.interrogans	0.00952984	inter
L.interrogans	0.00713091	inter
L.kirschneri	0.00954951	intra
L.interrogans	0.0119407	inter
L.interrogans	0.00952984	inter
L.interrogans	0.0119407	inter
L.interrogans	0.00952984	inter
L.interrogans	0.00713091	inter
L.interrogans	0.00713091	inter
L.interrogans	0.00952984	inter
L.interrogans	0.00713091	inter
L.interrogans	0.00713091	inter
L.interrogans	0.00713091	inter
L.interrogans	0.00952984	inter
L.interrogans	0.0119407	inter
L.interrogans	0.00952984	inter
L.interrogans	0.0143635	inter
L.interrogans	0.0119407	inter
L.interrogans	0.00952984	inter
L.interrogans	0.00713091	inter
L.interrogans	0.00952984	inter
L.interrogans	0.00952984	inter
L.interrogans	0.00952984	inter
L.interrogans	0.00713091	inter
L.interrogans	0.00952984	inter
L.interrogans	0.00952984	inter
L.interrogans	0.00952984	inter
L.interrogans	0.00713091	inter
L.kirschneri	0.00475129	intra
L.kirschneri	0.00475129	intra
L.interrogans	0.0119407	inter
L.interrogans	0.00952984	inter
L.interrogans	0.0119407	inter
L.interrogans	0.00952984	inter
L.interrogans	0.00713091	inter
L.interrogans	0.00713091	inter
L.interrogans	0.00952984	inter
L.interrogans	0.00713091	inter
L.interrogans	0.00713091	inter
L.interrogans	0.00713091	inter
L.interrogans	0.00952984	inter
L.interrogans	0.0119407	inter
L.interrogans	0.00952984	inter
L.interrogans	0.0143635	inter
L.interrogans	0.0119407	inter
L.interrogans	0.00952984	inter
L.interrogans	0.00713091	inter
L.interrogans	0.00952984	inter
L.interrogans	0.00952984	inter
L.interrogans	0.00952984	inter
L.interrogans	0.00713091	inter
L.interrogans	0.00952984	inter
L.interrogans	0.00952984	inter
L.interrogans	0.00952984	inter
L.interrogans	0.00713091	inter
L.kirschneri	0.00475129	intra
L.kirschneri	0.00475129	intra
L.kirschneri	0	intra
L.interrogans	0.0143635	inter
L.interrogans	0.0119407	inter
L.interrogans	0.0143635	inter
L.interrogans	0.0119407	inter
L.interrogans	0.00952984	inter
L.interrogans	0.00952984	inter
L.interrogans	0.0119407	inter
L.interrogans	0.00952984	inter
L.interrogans	0.00952984	inter
L.interrogans	0.00952984	inter
L.interrogans	0.0119407	inter
L.interrogans	0.0143635	inter
L.interrogans	0.0119407	inter
L.interrogans	0.0167985	inter
L.interrogans	0.0143635	inter
L.interrogans	0.0119407	inter
L.interrogans	0.00952984	inter
L.interrogans	0.0119407	inter
L.interrogans	0.0119407	inter
L.interrogans	0.0119407	inter
L.interrogans	0.00952984	inter
L.interrogans	0.0119407	inter
L.interrogans	0.0119407	inter
L.interrogans	0.0119407	inter
L.interrogans	0.00952984	inter
L.kirschneri	0.00714448	intra
L.kirschneri	0.00236984	intra
L.kirschneri	0.00236984	intra
L.kirschneri	0.00236984	intra
L.interrogans	0.0119407	inter
L.interrogans	0.00952984	inter
L.interrogans	0.0119407	inter
L.interrogans	0.00952984	inter
L.interrogans	0.00713091	inter
L.interrogans	0.00713091	inter
L.interrogans	0.00952984	inter
L.interrogans	0.00713091	inter
L.interrogans	0.00713091	inter
L.interrogans	0.00713091	inter
L.interrogans	0.00952984	inter
L.interrogans	0.0119407	inter
L.interrogans	0.00952984	inter
L.interrogans	0.0143635	inter
L.interrogans	0.0119407	inter
L.interrogans	0.00952984	inter
L.interrogans	0.00713091	inter
L.interrogans	0.00952984	inter
L.interrogans	0.00952984	inter
L.interrogans	0.00952984	inter
L.interrogans	0.00713091	inter
L.interrogans	0.00952984	inter
L.interrogans	0.00952984	inter
L.interrogans	0.00952984	inter
L.interrogans	0.00713091	inter
L.kirschneri	0.00475129	intra
L.kirschneri	0.00475129	intra
L.kirschneri	0	intra
L.kirschneri	0	intra
L.kirschneri	0.00236984	intra
L.interrogans	0.0119407	inter
L.interrogans	0.00952984	inter
L.interrogans	0.0119407	inter
L.interrogans	0.00952984	inter
L.interrogans	0.00713091	inter
L.interrogans	0.00713091	inter
L.interrogans	0.00952984	inter
L.interrogans	0.00713091	inter
L.interrogans	0.00713091	inter
L.interrogans	0.00713091	inter
L.interrogans	0.00952984	inter
L.interrogans	0.0119407	inter
L.interrogans	0.00952984	inter
L.interrogans	0.0143635	inter
L.interrogans	0.0119407	inter
L.interrogans	0.00952984	inter
L.interrogans	0.00713091	inter
L.interrogans	0.00952984	inter
L.interrogans	0.00952984	inter
L.interrogans	0.00952984	inter
L.interrogans	0.00713091	inter
L.interrogans	0.00952984	inter
L.interrogans	0.00952984	inter
L.interrogans	0.00952984	inter
L.interrogans	0.00713091	inter
L.kirschneri	0.00475129	intra
L.kirschneri	0.00475129	intra
L.kirschneri	0	intra
L.kirschneri	0	intra
L.kirschneri	0.00236984	intra
L.kirschneri	0	intra
L.interrogans	0.0143635	inter
L.interrogans	0.0119407	inter
L.interrogans	0.0143635	inter
L.interrogans	0.0119407	inter
L.interrogans	0.00952984	inter
L.interrogans	0.00952984	inter
L.interrogans	0.0119407	inter
L.interrogans	0.00952984	inter
L.interrogans	0.00952984	inter
L.interrogans	0.00952984	inter
L.interrogans	0.0119407	inter
L.interrogans	0.0143635	inter
L.interrogans	0.0119407	inter
L.interrogans	0.0167985	inter
L.interrogans	0.0143635	inter
L.interrogans	0.0119407	inter
L.interrogans	0.00952984	inter
L.interrogans	0.0119407	inter
L.interrogans	0.0119407	inter
L.interrogans	0.0119407	inter
L.interrogans	0.00952984	inter
L.interrogans	0.0119407	inter
L.interrogans	0.0119407	inter
L.interrogans	0.0119407	inter
L.interrogans	0.00952984	inter
L.kirschneri	0.00714448	intra
L.kirschneri	0.00236984	intra
L.kirschneri	0.00236984	intra
L.kirschneri	0.00236984	intra
L.kirschneri	0	intra
L.kirschneri	0.00236984	intra
L.kirschneri	0.00236984	intra
L.interrogans	0.0167985	inter
L.interrogans	0.0143635	inter
L.interrogans	0.0167985	inter
L.interrogans	0.0143635	inter
L.interrogans	0.0119407	inter
L.interrogans	0.0119407	inter
L.interrogans	0.0143635	inter
L.interrogans	0.0119407	inter
L.interrogans	0.0119407	inter
L.interrogans	0.0119407	inter
L.interrogans	0.0143635	inter
L.interrogans	0.0167985	inter
L.interrogans	0.0143635	inter
L.interrogans	0.0192458	inter
L.interrogans	0.0167985	inter
L.interrogans	0.0143635	inter
L.interrogans	0.0119407	inter
L.interrogans	0.0143635	inter
L.interrogans	0.0143635	inter
L.interrogans	0.0143635	inter
L.interrogans	0.0119407	inter
L.interrogans	0.0143635	inter
L.interrogans	0.0143635	inter
L.interrogans	0.0143635	inter
L.interrogans	0.0119407	inter
L.kirschneri	0	intra
L.kirschneri	0.00954951	intra
L.kirschneri	0.00475129	intra
L.kirschneri	0.00475129	intra
L.kirschneri	0.00714448	intra
L.kirschneri	0.00475129	intra
L.kirschneri	0.00475129	intra
L.kirschneri	0.00714448	intra
L.interrogans	0.0119407	inter
L.interrogans	0.00952984	inter
L.interrogans	0.0119407	inter
L.interrogans	0.00952984	inter
L.interrogans	0.00713091	inter
L.interrogans	0.00713091	inter
L.interrogans	0.00952984	inter
L.interrogans	0.00713091	inter
L.interrogans	0.00713091	inter
L.interrogans	0.00713091	inter
L.interrogans	0.00952984	inter
L.interrogans	0.0119407	inter
L.interrogans	0.00952984	inter
L.interrogans	0.0143635	inter
L.interrogans	0.0119407	inter
L.interrogans	0.00952984	inter
L.interrogans	0.00713091	inter
L.interrogans	0.00952984	inter
L.interrogans	0.00952984	inter
L.interrogans	0.00952984	inter
L.interrogans	0.00713091	inter
L.interrogans	0.00952984	inter
L.interrogans	0.00952984	inter
L.interrogans	0.00952984	inter
L.interrogans	0.00713091	inter
L.kirschneri	0.00475129	intra
L.kirschneri	0.00475129	intra
L.kirschneri	0	intra
L.kirschneri	0	intra
L.kirschneri	0.00236984	intra
L.kirschneri	0	intra
L.kirschneri	0	intra
L.kirschneri	0.00236984	intra
L.kirschneri	0.00475129	intra
L.interrogans	0.0143635	inter
L.interrogans	0.0119407	inter
L.interrogans	0.0143635	inter
L.interrogans	0.0119407	inter
L.interrogans	0.00952984	inter
L.interrogans	0.00952984	inter
L.interrogans	0.0119407	inter
L.interrogans	0.00952984	inter
L.interrogans	0.00952984	inter
L.interrogans	0.00952984	inter
L.interrogans	0.0119407	inter
L.interrogans	0.0143635	inter
L.interrogans	0.0119407	inter
L.interrogans	0.0167985	inter
L.interrogans	0.0143635	inter
L.interrogans	0.0119407	inter
L.interrogans	0.00952984	inter
L.interrogans	0.0119407	inter
L.interrogans	0.0119407	inter
L.interrogans	0.0119407	inter
L.interrogans	0.00952984	inter
L.interrogans	0.0119407	inter
L.interrogans	0.0119407	inter
L.interrogans	0.0119407	inter
L.interrogans	0.00952984	inter
L.kirschneri	0.00714448	intra
L.kirschneri	0.00236984	intra
L.kirschneri	0.00236984	intra
L.kirschneri	0.00236984	intra
L.kirschneri	0	intra
L.kirschneri	0.00236984	intra
L.kirschneri	0.00236984	intra
L.kirschneri	0	intra
L.kirschneri	0.00714448	intra
L.kirschneri	0.00236984	intra
L.interrogans	0.0143635	inter
L.interrogans	0.0119407	inter
L.interrogans	0.0143635	inter
L.interrogans	0.0119407	inter
L.interrogans	0.00952984	inter
L.interrogans	0.00952984	inter
L.interrogans	0.0119407	inter
L.interrogans	0.00952984	inter
L.interrogans	0.00952984	inter
L.interrogans	0.00952984	inter
L.interrogans	0.0119407	inter
L.interrogans	0.0143635	inter
L.interrogans	0.0119407	inter
L.interrogans	0.0167985	inter
L.interrogans	0.0143635	inter
L.interrogans	0.0119407	inter
L.interrogans	0.00952984	inter
L.interrogans	0.0119407	inter
L.interrogans	0.0119407	inter
L.interrogans	0.0119407	inter
L.interrogans	0.00952984	inter
L.interrogans	0.0119407	inter
L.interrogans	0.0119407	inter
L.interrogans	0.0119407	inter
L.interrogans	0.00952984	inter
L.kirschneri	0.00714448	intra
L.kirschneri	0.00236984	intra
L.kirschneri	0.00236984	intra
L.kirschneri	0.00236984	intra
L.kirschneri	0	intra
L.kirschneri	0.00236984	intra
L.kirschneri	0.00236984	intra
L.kirschneri	0	intra
L.kirschneri	0.00714448	intra
L.kirschneri	0.00236984	intra
L.kirschneri	0	intra
L.interrogans	0.0143635	inter
L.interrogans	0.0119407	inter
L.interrogans	0.0143635	inter
L.interrogans	0.0119407	inter
L.interrogans	0.00952984	inter
L.interrogans	0.00952984	inter
L.interrogans	0.0119407	inter
L.interrogans	0.00952984	inter
L.interrogans	0.00952984	inter
L.interrogans	0.00952984	inter
L.interrogans	0.0119407	inter
L.interrogans	0.0143635	inter
L.interrogans	0.0119407	inter
L.interrogans	0.0167985	inter
L.interrogans	0.0143635	inter
L.interrogans	0.0119407	inter
L.interrogans	0.00952984	inter
L.interrogans	0.0119407	inter
L.interrogans	0.0119407	inter
L.interrogans	0.0119407	inter
L.interrogans	0.00952984	inter
L.interrogans	0.0119407	inter
L.interrogans	0.0119407	inter
L.interrogans	0.0119407	inter
L.interrogans	0.00952984	inter
L.kirschneri	0.00236984	intra
L.kirschneri	0.00714448	intra
L.kirschneri	0.00236984	intra
L.kirschneri	0.00236984	intra
L.kirschneri	0.00475129	intra
L.kirschneri	0.00236984	intra
L.kirschneri	0.00236984	intra
L.kirschneri	0.00475129	intra
L.kirschneri	0.00236984	intra
L.kirschneri	0.00236984	intra
L.kirschneri	0.00475129	intra
L.kirschneri	0.00475129	intra
L.interrogans	0.0167985	inter
L.interrogans	0.0143635	inter
L.interrogans	0.0167985	inter
L.interrogans	0.0143635	inter
L.interrogans	0.0119407	inter
L.interrogans	0.0119407	inter
L.interrogans	0.0143635	inter
L.interrogans	0.0119407	inter
L.interrogans	0.0119407	inter
L.interrogans	0.0119407	inter
L.interrogans	0.0143635	inter
L.interrogans	0.0167985	inter
L.interrogans	0.0143635	inter
L.interrogans	0.0192458	inter
L.interrogans	0.0167985	inter
L.interrogans	0.0143635	inter
L.interrogans	0.0119407	inter
L.interrogans	0.0143635	inter
L.interrogans	0.0143635	inter
L.interrogans	0.0143635	inter
L.interrogans	0.0119407	inter
L.interrogans	0.0143635	inter
L.interrogans	0.0143635	inter
L.interrogans	0.0143635	inter
L.interrogans	0.0119407	inter
L.kirschneri	0	intra
L.kirschneri	0.00954951	intra
L.kirschneri	0.00475129	intra
L.kirschneri	0.00475129	intra
L.kirschneri	0.00714448	intra
L.kirschneri	0.00475129	intra
L.kirschneri	0.00475129	intra
L.kirschneri	0.00714448	intra
L.kirschneri	0	intra
L.kirschneri	0.00475129	intra
L.kirschneri	0.00714448	intra
L.kirschneri	0.00714448	intra
L.kirschneri	0.00236984	intra
L.interrogans	0.0167985	inter
L.interrogans	0.0143635	inter
L.interrogans	0.0167985	inter
L.interrogans	0.0143635	inter
L.interrogans	0.0119407	inter
L.interrogans	0.0119407	inter
L.interrogans	0.0143635	inter
L.interrogans	0.0119407	inter
L.interrogans	0.0119407	inter
L.interrogans	0.0119407	inter
L.interrogans	0.0143635	inter
L.interrogans	0.0167985	inter
L.interrogans	0.0143635	inter
L.interrogans	0.0192458	inter
L.interrogans	0.0167985	inter
L.interrogans	0.0143635	inter
L.interrogans	0.0119407	inter
L.interrogans	0.0143635	inter
L.interrogans	0.0143635	inter
L.interrogans	0.0143635	inter
L.interrogans	0.0119407	inter
L.interrogans	0.0143635	inter
L.interrogans	0.0143635	inter
L.interrogans	0.0143635	inter
L.interrogans	0.0119407	inter
L.kirschneri	0	intra
L.kirschneri	0.00954951	intra
L.kirschneri	0.00475129	intra
L.kirschneri	0.00475129	intra
L.kirschneri	0.00714448	intra
L.kirschneri	0.00475129	intra
L.kirschneri	0.00475129	intra
L.kirschneri	0.00714448	intra
L.kirschneri	0	intra
L.kirschneri	0.00475129	intra
L.kirschneri	0.00714448	intra
L.kirschneri	0.00714448	intra
L.kirschneri	0.00236984	intra
L.kirschneri	0	intra
L.interrogans	0.0167985	inter
L.interrogans	0.0143635	inter
L.interrogans	0.0167985	inter
L.interrogans	0.0143635	inter
L.interrogans	0.0119407	inter
L.interrogans	0.0119407	inter
L.interrogans	0.0143635	inter
L.interrogans	0.0119407	inter
L.interrogans	0.0119407	inter
L.interrogans	0.0119407	inter
L.interrogans	0.0143635	inter
L.interrogans	0.0167985	inter
L.interrogans	0.0143635	inter
L.interrogans	0.0192458	inter
L.interrogans	0.0167985	inter
L.interrogans	0.0143635	inter
L.interrogans	0.0119407	inter
L.interrogans	0.0143635	inter
L.interrogans	0.0143635	inter
L.interrogans	0.0143635	inter
L.interrogans	0.0119407	inter
L.interrogans	0.0143635	inter
L.interrogans	0.0143635	inter
L.interrogans	0.0143635	inter
L.interrogans	0.0119407	inter
L.kirschneri	0	intra
L.kirschneri	0.00954951	intra
L.kirschneri	0.00475129	intra
L.kirschneri	0.00475129	intra
L.kirschneri	0.00714448	intra
L.kirschneri	0.00475129	intra
L.kirschneri	0.00475129	intra
L.kirschneri	0.00714448	intra
L.kirschneri	0	intra
L.kirschneri	0.00475129	intra
L.kirschneri	0.00714448	intra
L.kirschneri	0.00714448	intra
L.kirschneri	0.00236984	intra
L.kirschneri	0	intra
L.kirschneri	0	intra
L.interrogans	0.0119407	inter
L.interrogans	0.00952984	inter
L.interrogans	0.0119407	inter
L.interrogans	0.00952984	inter
L.interrogans	0.00713091	inter
L.interrogans	0.00713091	inter
L.interrogans	0.00952984	inter
L.interrogans	0.00713091	inter
L.interrogans	0.00713091	inter
L.interrogans	0.00713091	inter
L.interrogans	0.00952984	inter
L.interrogans	0.0119407	inter
L.interrogans	0.00952984	inter
L.interrogans	0.0143635	inter
L.interrogans	0.0119407	inter
L.interrogans	0.00952984	inter
L.interrogans	0.00713091	inter
L.interrogans	0.00952984	inter
L.interrogans	0.00952984	inter
L.interrogans	0.00952984	inter
L.interrogans	0.00713091	inter
L.interrogans	0.00952984	inter
L.interrogans	0.00952984	inter
L.interrogans	0.00952984	inter
L.interrogans	0.00713091	inter
L.kirschneri	0.00475129	intra
L.kirschneri	0.00475129	intra
L.kirschneri	0	intra
L.kirschneri	0	intra
L.kirschneri	0.00236984	intra
L.kirschneri	0	intra
L.kirschneri	0	intra
L.kirschneri	0.00236984	intra
L.kirschneri	0.00475129	intra
L.kirschneri	0	intra
L.kirschneri	0.00236984	intra
L.kirschneri	0.00236984	intra
L.kirschneri	0.00236984	intra
L.kirschneri	0.00475129	intra
L.kirschneri	0.00475129	intra
L.kirschneri	0.00475129	intra
L.interrogans	0.0143635	inter
L.interrogans	0.0119407	inter
L.interrogans	0.0143635	inter
L.interrogans	0.0119407	inter
L.interrogans	0.00952984	inter
L.interrogans	0.00952984	inter
L.interrogans	0.0119407	inter
L.interrogans	0.00952984	inter
L.interrogans	0.00952984	inter
L.interrogans	0.00952984	inter
L.interrogans	0.0119407	inter
L.interrogans	0.0143635	inter
L.interrogans	0.0119407	inter
L.interrogans	0.0167985	inter
L.interrogans	0.0143635	inter
L.interrogans	0.0119407	inter
L.interrogans	0.00952984	inter
L.interrogans	0.0119407	inter
L.interrogans	0.0119407	inter
L.interrogans	0.0119407	inter
L.interrogans	0.00952984	inter
L.interrogans	0.0119407	inter
L.interrogans	0.0119407	inter
L.interrogans	0.0119407	inter
L.interrogans	0.00952984	inter
L.kirschneri	0.00236984	intra
L.kirschneri	0.00714448	intra
L.kirschneri	0.00236984	intra
L.kirschneri	0.00236984	intra
L.kirschneri	0.00475129	intra
L.kirschneri	0.00236984	intra
L.kirschneri	0.00236984	intra
L.kirschneri	0.00475129	intra
L.kirschneri	0.00236984	intra
L.kirschneri	0.00236984	intra
L.kirschneri	0.00475129	intra
L.kirschneri	0.00475129	intra
L.kirschneri	0	intra
L.kirschneri	0.00236984	intra
L.kirschneri	0.00236984	intra
L.kirschneri	0.00236984	intra
L.kirschneri	0.00236984	intra
L.interrogans	0.0167985	inter
L.interrogans	0.0143635	inter
L.interrogans	0.0167985	inter
L.interrogans	0.0143635	inter
L.interrogans	0.0119407	inter
L.interrogans	0.0119407	inter
L.interrogans	0.0143635	inter
L.interrogans	0.0119407	inter
L.interrogans	0.0119407	inter
L.interrogans	0.0119407	inter
L.interrogans	0.0143635	inter
L.interrogans	0.0167985	inter
L.interrogans	0.0143635	inter
L.interrogans	0.0192458	inter
L.interrogans	0.0167985	inter
L.interrogans	0.0143635	inter
L.interrogans	0.0119407	inter
L.interrogans	0.0143635	inter
L.interrogans	0.0143635	inter
L.interrogans	0.0143635	inter
L.interrogans	0.0119407	inter
L.interrogans	0.0143635	inter
L.interrogans	0.0143635	inter
L.interrogans	0.0143635	inter
L.interrogans	0.0119407	inter
L.kirschneri	0	intra
L.kirschneri	0.00954951	intra
L.kirschneri	0.00475129	intra
L.kirschneri	0.00475129	intra
L.kirschneri	0.00714448	intra
L.kirschneri	0.00475129	intra
L.kirschneri	0.00475129	intra
L.kirschneri	0.00714448	intra
L.kirschneri	0	intra
L.kirschneri	0.00475129	intra
L.kirschneri	0.00714448	intra
L.kirschneri	0.00714448	intra
L.kirschneri	0.00236984	intra
L.kirschneri	0	intra
L.kirschneri	0	intra
L.kirschneri	0	intra
L.kirschneri	0.00475129	intra
L.kirschneri	0.00236984	intra
L.interrogans	0.0167985	inter
L.interrogans	0.0143635	inter
L.interrogans	0.0167985	inter
L.interrogans	0.0143635	inter
L.interrogans	0.0119407	inter
L.interrogans	0.0119407	inter
L.interrogans	0.0143635	inter
L.interrogans	0.0119407	inter
L.interrogans	0.0119407	inter
L.interrogans	0.0119407	inter
L.interrogans	0.0143635	inter
L.interrogans	0.0167985	inter
L.interrogans	0.0143635	inter
L.interrogans	0.0192458	inter
L.interrogans	0.0167985	inter
L.interrogans	0.0143635	inter
L.interrogans	0.0119407	inter
L.interrogans	0.0143635	inter
L.interrogans	0.0143635	inter
L.interrogans	0.0143635	inter
L.interrogans	0.0119407	inter
L.interrogans	0.0143635	inter
L.interrogans	0.0143635	inter
L.interrogans	0.0143635	inter
L.interrogans	0.0119407	inter
L.kirschneri	0	intra
L.kirschneri	0.00954951	intra
L.kirschneri	0.00475129	intra
L.kirschneri	0.00475129	intra
L.kirschneri	0.00714448	intra
L.kirschneri	0.00475129	intra
L.kirschneri	0.00475129	intra
L.kirschneri	0.00714448	intra
L.kirschneri	0	intra
L.kirschneri	0.00475129	intra
L.kirschneri	0.00714448	intra
L.kirschneri	0.00714448	intra
L.kirschneri	0.00236984	intra
L.kirschneri	0	intra
L.kirschneri	0	intra
L.kirschneri	0	intra
L.kirschneri	0.00475129	intra
L.kirschneri	0.00236984	intra
L.kirschneri	0	intra
L.interrogans	0.0167985	inter
L.interrogans	0.0143635	inter
L.interrogans	0.0167985	inter
L.interrogans	0.0143635	inter
L.interrogans	0.0119407	inter
L.interrogans	0.0119407	inter
L.interrogans	0.0143635	inter
L.interrogans	0.0119407	inter
L.interrogans	0.0119407	inter
L.interrogans	0.0119407	inter
L.interrogans	0.0143635	inter
L.interrogans	0.0167985	inter
L.interrogans	0.0143635	inter
L.interrogans	0.0192458	inter
L.interrogans	0.0167985	inter
L.interrogans	0.0143635	inter
L.interrogans	0.0119407	inter
L.interrogans	0.0143635	inter
L.interrogans	0.0143635	inter
L.interrogans	0.0143635	inter
L.interrogans	0.0119407	inter
L.interrogans	0.0143635	inter
L.interrogans	0.0143635	inter
L.interrogans	0.0143635	inter
L.interrogans	0.0119407	inter
L.kirschneri	0	intra
L.kirschneri	0.00954951	intra
L.kirschneri	0.00475129	intra
L.kirschneri	0.00475129	intra
L.kirschneri	0.00714448	intra
L.kirschneri	0.00475129	intra
L.kirschneri	0.00475129	intra
L.kirschneri	0.00714448	intra
L.kirschneri	0	intra
L.kirschneri	0.00475129	intra
L.kirschneri	0.00714448	intra
L.kirschneri	0.00714448	intra
L.kirschneri	0.00236984	intra
L.kirschneri	0	intra
L.kirschneri	0	intra
L.kirschneri	0	intra
L.kirschneri	0.00475129	intra
L.kirschneri	0.00236984	intra
L.kirschneri	0	intra
L.kirschneri	0	intra
L.interrogans	0.0167985	inter
L.interrogans	0.0143635	inter
L.interrogans	0.0167985	inter
L.interrogans	0.0143635	inter
L.interrogans	0.0119407	inter
L.interrogans	0.0119407	inter
L.interrogans	0.0143635	inter
L.interrogans	0.0119407	inter
L.interrogans	0.0119407	inter
L.interrogans	0.0119407	inter
L.interrogans	0.0143635	inter
L.interrogans	0.0167985	inter
L.interrogans	0.0143635	inter
L.interrogans	0.0192458	inter
L.interrogans	0.0167985	inter
L.interrogans	0.0143635	inter
L.interrogans	0.0119407	inter
L.interrogans	0.0143635	inter
L.interrogans	0.0143635	inter
L.interrogans	0.0143635	inter
L.interrogans	0.0119407	inter
L.interrogans	0.0143635	inter
L.interrogans	0.0143635	inter
L.interrogans	0.0143635	inter
L.interrogans	0.0119407	inter
L.kirschneri	0	intra
L.kirschneri	0.00954951	intra
L.kirschneri	0.00475129	intra
L.kirschneri	0.00475129	intra
L.kirschneri	0.00714448	intra
L.kirschneri	0.00475129	intra
L.kirschneri	0.00475129	intra
L.kirschneri	0.00714448	intra
L.kirschneri	0	intra
L.kirschneri	0.00475129	intra
L.kirschneri	0.00714448	intra
L.kirschneri	0.00714448	intra
L.kirschneri	0.00236984	intra
L.kirschneri	0	intra
L.kirschneri	0	intra
L.kirschneri	0	intra
L.kirschneri	0.00475129	intra
L.kirschneri	0.00236984	intra
L.kirschneri	0	intra
L.kirschneri	0	intra
L.kirschneri	0	intra
L.interrogans	0.0119407	inter
L.interrogans	0.00952984	inter
L.interrogans	0.0119407	inter
L.interrogans	0.00952984	inter
L.interrogans	0.00713091	inter
L.interrogans	0.00713091	inter
L.interrogans	0.00952984	inter
L.interrogans	0.00713091	inter
L.interrogans	0.00713091	inter
L.interrogans	0.00713091	inter
L.interrogans	0.00952984	inter
L.interrogans	0.0119407	inter
L.interrogans	0.00952984	inter
L.interrogans	0.0143635	inter
L.interrogans	0.0119407	inter
L.interrogans	0.00952984	inter
L.interrogans	0.00713091	inter
L.interrogans	0.00952984	inter
L.interrogans	0.00952984	inter
L.interrogans	0.00952984	inter
L.interrogans	0.00713091	inter
L.interrogans	0.00952984	inter
L.interrogans	0.00952984	inter
L.interrogans	0.00952984	inter
L.interrogans	0.00713091	inter
L.kirschneri	0.00475129	intra
L.kirschneri	0.00475129	intra
L.kirschneri	0	intra
L.kirschneri	0	intra
L.kirschneri	0.00236984	intra
L.kirschneri	0	intra
L.kirschneri	0	intra
L.kirschneri	0.00236984	intra
L.kirschneri	0.00475129	intra
L.kirschneri	0	intra
L.kirschneri	0.00236984	intra
L.kirschneri	0.00236984	intra
L.kirschneri	0.00236984	intra
L.kirschneri	0.00475129	intra
L.kirschneri	0.00475129	intra
L.kirschneri	0.00475129	intra
L.kirschneri	0	intra
L.kirschneri	0.00236984	intra
L.kirschneri	0.00475129	intra
L.kirschneri	0.00475129	intra
L.kirschneri	0.00475129	intra
L.kirschneri	0.00475129	intra
L.interrogans	0.0143635	inter
L.interrogans	0.0119407	inter
L.interrogans	0.0143635	inter
L.interrogans	0.0119407	inter
L.interrogans	0.00952984	inter
L.interrogans	0.00952984	inter
L.interrogans	0.0119407	inter
L.interrogans	0.00952984	inter
L.interrogans	0.00952984	inter
L.interrogans	0.00952984	inter
L.interrogans	0.0119407	inter
L.interrogans	0.0143635	inter
L.interrogans	0.0119407	inter
L.interrogans	0.0167985	inter
L.interrogans	0.0143635	inter
L.interrogans	0.0119407	inter
L.interrogans	0.00952984	inter
L.interrogans	0.0119407	inter
L.interrogans	0.0119407	inter
L.interrogans	0.0119407	inter
L.interrogans	0.00952984	inter
L.interrogans	0.0119407	inter
L.interrogans	0.0119407	inter
L.interrogans	0.0119407	inter
L.interrogans	0.00952984	inter
L.kirschneri	0.00236984	intra
L.kirschneri	0.00714448	intra
L.kirschneri	0.00236984	intra
L.kirschneri	0.00236984	intra
L.kirschneri	0.00475129	intra
L.kirschneri	0.00236984	intra
L.kirschneri	0.00236984	intra
L.kirschneri	0.00475129	intra
L.kirschneri	0.00236984	intra
L.kirschneri	0.00236984	intra
L.kirschneri	0.00475129	intra
L.kirschneri	0.00475129	intra
L.kirschneri	0	intra
L.kirschneri	0.00236984	intra
L.kirschneri	0.00236984	intra
L.kirschneri	0.00236984	intra
L.kirschneri	0.00236984	intra
L.kirschneri	0	intra
L.kirschneri	0.00236984	intra
L.kirschneri	0.00236984	intra
L.kirschneri	0.00236984	intra
L.kirschneri	0.00236984	intra
L.kirschneri	0.00236984	intra
L.interrogans	0.0143635	inter
L.interrogans	0.0119407	inter
L.interrogans	0.0143635	inter
L.interrogans	0.0119407	inter
L.interrogans	0.00952984	inter
L.interrogans	0.00952984	inter
L.interrogans	0.0119407	inter
L.interrogans	0.00952984	inter
L.interrogans	0.00952984	inter
L.interrogans	0.00952984	inter
L.interrogans	0.0119407	inter
L.interrogans	0.0143635	inter
L.interrogans	0.0119407	inter
L.interrogans	0.0167985	inter
L.interrogans	0.0143635	inter
L.interrogans	0.0119407	inter
L.interrogans	0.00952984	inter
L.interrogans	0.0119407	inter
L.interrogans	0.0119407	inter
L.interrogans	0.0119407	inter
L.interrogans	0.00952984	inter
L.interrogans	0.0119407	inter
L.interrogans	0.0119407	inter
L.interrogans	0.0119407	inter
L.interrogans	0.00952984	inter
L.kirschneri	0.00714448	intra
L.kirschneri	0.00236984	intra
L.kirschneri	0.00236984	intra
L.kirschneri	0.00236984	intra
L.kirschneri	0	intra
L.kirschneri	0.00236984	intra
L.kirschneri	0.00236984	intra
L.kirschneri	0	intra
L.kirschneri	0.00714448	intra
L.kirschneri	0.00236984	intra
L.kirschneri	0	intra
L.kirschneri	0	intra
L.kirschneri	0.00475129	intra
L.kirschneri	0.00714448	intra
L.kirschneri	0.00714448	intra
L.kirschneri	0.00714448	intra
L.kirschneri	0.00236984	intra
L.kirschneri	0.00475129	intra
L.kirschneri	0.00714448	intra
L.kirschneri	0.00714448	intra
L.kirschneri	0.00714448	intra
L.kirschneri	0.00714448	intra
L.kirschneri	0.00236984	intra
L.kirschneri	0.00475129	intra
L.interrogans	0.0240598	inter
L.interrogans	0.0265251	inter
L.interrogans	0.0240598	inter
L.interrogans	0.0265251	inter
L.interrogans	0.0240598	inter
L.interrogans	0.0240598	inter
L.interrogans	0.0265251	inter
L.interrogans	0.0240598	inter
L.interrogans	0.0240598	inter
L.interrogans	0.0240598	inter
L.interrogans	0.0265251	inter
L.interrogans	0.0240598	inter
L.interrogans	0.0265251	inter
L.interrogans	0.0265251	inter
L.interrogans	0.0240598	inter
L.interrogans	0.0265251	inter
L.interrogans	0.0240598	inter
L.interrogans	0.0265251	inter
L.interrogans	0.0265251	inter
L.interrogans	0.0265251	inter
L.interrogans	0.0240598	inter
L.interrogans	0.0265251	inter
L.interrogans	0.0265251	inter
L.interrogans	0.0265251	inter
L.interrogans	0.0240598	inter
L.kirschneri	0.0215924	inter
L.kirschneri	0.0264979	inter
L.kirschneri	0.0215924	inter
L.kirschneri	0.0215924	inter
L.kirschneri	0.024039	inter
L.kirschneri	0.0215924	inter
L.kirschneri	0.0215924	inter
L.kirschneri	0.024039	inter
L.kirschneri	0.0215924	inter
L.kirschneri	0.0215924	inter
L.kirschneri	0.024039	inter
L.kirschneri	0.024039	inter
L.kirschneri	0.0191581	inter
L.kirschneri	0.0215924	inter
L.kirschneri	0.0215924	inter
L.kirschneri	0.0215924	inter
L.kirschneri	0.0215924	inter
L.kirschneri	0.0191581	inter
L.kirschneri	0.0215924	inter
L.kirschneri	0.0215924	inter
L.kirschneri	0.0215924	inter
L.kirschneri	0.0215924	inter
L.kirschneri	0.0215924	inter
L.kirschneri	0.0191581	inter
L.kirschneri	0.024039	inter
L.interrogans	0.0265251	inter
L.interrogans	0.0290031	inter
L.interrogans	0.0265251	inter
L.interrogans	0.0290031	inter
L.interrogans	0.0265251	inter
L.interrogans	0.0265251	inter
L.interrogans	0.0290031	inter
L.interrogans	0.0265251	inter
L.interrogans	0.0265251	inter
L.interrogans	0.0265251	inter
L.interrogans	0.0290031	inter
L.interrogans	0.0265251	inter
L.interrogans	0.0290031	inter
L.interrogans	0.0290031	inter
L.interrogans	0.0265251	inter
L.interrogans	0.0290031	inter
L.interrogans	0.0265251	inter
L.interrogans	0.0290031	inter
L.interrogans	0.0290031	inter
L.interrogans	0.0290031	inter
L.interrogans	0.0265251	inter
L.interrogans	0.0290031	inter
L.interrogans	0.0290031	inter
L.interrogans	0.0290031	inter
L.interrogans	0.0265251	inter
L.kirschneri	0.024039	inter
L.kirschneri	0.0289694	inter
L.kirschneri	0.024039	inter
L.kirschneri	0.024039	inter
L.kirschneri	0.0264979	inter
L.kirschneri	0.024039	inter
L.kirschneri	0.024039	inter
L.kirschneri	0.0264979	inter
L.kirschneri	0.024039	inter
L.kirschneri	0.024039	inter
L.kirschneri	0.0264979	inter
L.kirschneri	0.0264979	inter
L.kirschneri	0.0215924	inter
L.kirschneri	0.024039	inter
L.kirschneri	0.024039	inter
L.kirschneri	0.024039	inter
L.kirschneri	0.024039	inter
L.kirschneri	0.0215924	inter
L.kirschneri	0.024039	inter
L.kirschneri	0.024039	inter
L.kirschneri	0.024039	inter
L.kirschneri	0.024039	inter
L.kirschneri	0.024039	inter
L.kirschneri	0.0215924	inter
L.kirschneri	0.0264979	inter
L.noguchii	0.00475129	intra
L.interrogans	0.0265251	inter
L.interrogans	0.0290031	inter
L.interrogans	0.0265251	inter
L.interrogans	0.0290031	inter
L.interrogans	0.0265251	inter
L.interrogans	0.0265251	inter
L.interrogans	0.0290031	inter
L.interrogans	0.0265251	inter
L.interrogans	0.0265251	inter
L.interrogans	0.0265251	inter
L.interrogans	0.0290031	inter
L.interrogans	0.0265251	inter
L.interrogans	0.0290031	inter
L.interrogans	0.0290031	inter
L.interrogans	0.0265251	inter
L.interrogans	0.0290031	inter
L.interrogans	0.0265251	inter
L.interrogans	0.0290031	inter
L.interrogans	0.0290031	inter
L.interrogans	0.0290031	inter
L.interrogans	0.0265251	inter
L.interrogans	0.0290031	inter
L.interrogans	0.0290031	inter
L.interrogans	0.0290031	inter
L.interrogans	0.0265251	inter
L.kirschneri	0.024039	inter
L.kirschneri	0.0289694	inter
L.kirschneri	0.024039	inter
L.kirschneri	0.024039	inter
L.kirschneri	0.0264979	inter
L.kirschneri	0.024039	inter
L.kirschneri	0.024039	inter
L.kirschneri	0.0264979	inter
L.kirschneri	0.024039	inter
L.kirschneri	0.024039	inter
L.kirschneri	0.0264979	inter
L.kirschneri	0.0264979	inter
L.kirschneri	0.0215924	inter
L.kirschneri	0.024039	inter
L.kirschneri	0.024039	inter
L.kirschneri	0.024039	inter
L.kirschneri	0.024039	inter
L.kirschneri	0.0215924	inter
L.kirschneri	0.024039	inter
L.kirschneri	0.024039	inter
L.kirschneri	0.024039	inter
L.kirschneri	0.024039	inter
L.kirschneri	0.024039	inter
L.kirschneri	0.0215924	inter
L.kirschneri	0.0264979	inter
L.noguchii	0.00475129	intra
L.noguchii	0	intra
L.interrogans	0.0240598	inter
L.interrogans	0.0265251	inter
L.interrogans	0.0240598	inter
L.interrogans	0.0265251	inter
L.interrogans	0.0240598	inter
L.interrogans	0.0240598	inter
L.interrogans	0.0265251	inter
L.interrogans	0.0240598	inter
L.interrogans	0.0240598	inter
L.interrogans	0.0240598	inter
L.interrogans	0.0265251	inter
L.interrogans	0.0240598	inter
L.interrogans	0.0265251	inter
L.interrogans	0.0265251	inter
L.interrogans	0.0240598	inter
L.interrogans	0.0265251	inter
L.interrogans	0.0240598	inter
L.interrogans	0.0265251	inter
L.interrogans	0.0265251	inter
L.interrogans	0.0265251	inter
L.interrogans	0.0240598	inter
L.interrogans	0.0265251	inter
L.interrogans	0.0265251	inter
L.interrogans	0.0265251	inter
L.interrogans	0.0240598	inter
L.kirschneri	0.0215924	inter
L.kirschneri	0.0264979	inter
L.kirschneri	0.0215924	inter
L.kirschneri	0.0215924	inter
L.kirschneri	0.024039	inter
L.kirschneri	0.0215924	inter
L.kirschneri	0.0215924	inter
L.kirschneri	0.024039	inter
L.kirschneri	0.0215924	inter
L.kirschneri	0.0215924	inter
L.kirschneri	0.024039	inter
L.kirschneri	0.024039	inter
L.kirschneri	0.0191581	inter
L.kirschneri	0.0215924	inter
L.kirschneri	0.0215924	inter
L.kirschneri	0.0215924	inter
L.kirschneri	0.0215924	inter
L.kirschneri	0.0191581	inter
L.kirschneri	0.0215924	inter
L.kirschneri	0.0215924	inter
L.kirschneri	0.0215924	inter
L.kirschneri	0.0215924	inter
L.kirschneri	0.0215924	inter
L.kirschneri	0.0191581	inter
L.kirschneri	0.024039	inter
L.noguchii	0	intra
L.noguchii	0.00475129	intra
L.noguchii	0.00475129	intra
L.interrogans	0.0240598	inter
L.interrogans	0.0265251	inter
L.interrogans	0.0240598	inter
L.interrogans	0.0265251	inter
L.interrogans	0.0240598	inter
L.interrogans	0.0240598	inter
L.interrogans	0.0265251	inter
L.interrogans	0.0240598	inter
L.interrogans	0.0240598	inter
L.interrogans	0.0240598	inter
L.interrogans	0.0265251	inter
L.interrogans	0.0240598	inter
L.interrogans	0.0265251	inter
L.interrogans	0.0265251	inter
L.interrogans	0.0240598	inter
L.interrogans	0.0265251	inter
L.interrogans	0.0240598	inter
L.interrogans	0.0265251	inter
L.interrogans	0.0265251	inter
L.interrogans	0.0265251	inter
L.interrogans	0.0240598	inter
L.interrogans	0.0265251	inter
L.interrogans	0.0265251	inter
L.interrogans	0.0265251	inter
L.interrogans	0.0240598	inter
L.kirschneri	0.0215924	inter
L.kirschneri	0.0264979	inter
L.kirschneri	0.0215924	inter
L.kirschneri	0.0215924	inter
L.kirschneri	0.024039	inter
L.kirschneri	0.0215924	inter
L.kirschneri	0.0215924	inter
L.kirschneri	0.024039	inter
L.kirschneri	0.0215924	inter
L.kirschneri	0.0215924	inter
L.kirschneri	0.024039	inter
L.kirschneri	0.024039	inter
L.kirschneri	0.0191581	inter
L.kirschneri	0.0215924	inter
L.kirschneri	0.0215924	inter
L.kirschneri	0.0215924	inter
L.kirschneri	0.0215924	inter
L.kirschneri	0.0191581	inter
L.kirschneri	0.0215924	inter
L.kirschneri	0.0215924	inter
L.kirschneri	0.0215924	inter
L.kirschneri	0.0215924	inter
L.kirschneri	0.0215924	inter
L.kirschneri	0.0191581	inter
L.kirschneri	0.024039	inter
L.noguchii	0	intra
L.noguchii	0.00475129	intra
L.noguchii	0.00475129	intra
L.noguchii	0	intra
L.interrogans	0.024039	inter
L.interrogans	0.0314535	inter
L.interrogans	0.024039	inter
L.interrogans	0.0264979	inter
L.interrogans	0.0289694	inter
L.interrogans	0.0289694	inter
L.interrogans	0.0264979	inter
L.interrogans	0.0289694	inter
L.interrogans	0.0289694	inter
L.interrogans	0.0289694	inter
L.interrogans	0.0264979	inter
L.interrogans	0.024039	inter
L.interrogans	0.0264979	inter
L.interrogans	0.0264979	inter
L.interrogans	0.024039	inter
L.interrogans	0.0264979	inter
L.interrogans	0.0289694	inter
L.interrogans	0.0264979	inter
L.interrogans	0.0314535	inter
L.interrogans	0.0264979	inter
L.interrogans	0.0289694	inter
L.interrogans	0.0264979	inter
L.interrogans	0.0264979	inter
L.interrogans	0.0264979	inter
L.interrogans	0.0289694	inter
L.kirschneri	0.0216069	inter
L.kirschneri	0.0265251	inter
L.kirschneri	0.0216069	inter
L.kirschneri	0.0216069	inter
L.kirschneri	0.0240598	inter
L.kirschneri	0.0216069	inter
L.kirschneri	0.0216069	inter
L.kirschneri	0.0240598	inter
L.kirschneri	0.0216069	inter
L.kirschneri	0.0216069	inter
L.kirschneri	0.0240598	inter
L.kirschneri	0.0240598	inter
L.kirschneri	0.0191663	inter
L.kirschneri	0.0216069	inter
L.kirschneri	0.0216069	inter
L.kirschneri	0.0216069	inter
L.kirschneri	0.0216069	inter
L.kirschneri	0.0191663	inter
L.kirschneri	0.0216069	inter
L.kirschneri	0.0216069	inter
L.kirschneri	0.0216069	inter
L.kirschneri	0.0216069	inter
L.kirschneri	0.0216069	inter
L.kirschneri	0.0191663	inter
L.kirschneri	0.0240598	inter
L.noguchii	0.00713091	intra
L.noguchii	0.00713091	intra
L.noguchii	0.00713091	intra
L.noguchii	0.00713091	intra
L.noguchii	0.00713091	intra
L.interrogans	0.024039	inter
L.interrogans	0.0314535	inter
L.interrogans	0.024039	inter
L.interrogans	0.0264979	inter
L.interrogans	0.0289694	inter
L.interrogans	0.0289694	inter
L.interrogans	0.0264979	inter
L.interrogans	0.0289694	inter
L.interrogans	0.0289694	inter
L.interrogans	0.0289694	inter
L.interrogans	0.0264979	inter
L.interrogans	0.024039	inter
L.interrogans	0.0264979	inter
L.interrogans	0.0264979	inter
L.interrogans	0.024039	inter
L.interrogans	0.0264979	inter
L.interrogans	0.0289694	inter
L.interrogans	0.0264979	inter
L.interrogans	0.0314535	inter
L.interrogans	0.0264979	inter
L.interrogans	0.0289694	inter
L.interrogans	0.0264979	inter
L.interrogans	0.0264979	inter
L.interrogans	0.0264979	inter
L.interrogans	0.0289694	inter
L.kirschneri	0.0216069	inter
L.kirschneri	0.0265251	inter
L.kirschneri	0.0216069	inter
L.kirschneri	0.0216069	inter
L.kirschneri	0.0240598	inter
L.kirschneri	0.0216069	inter
L.kirschneri	0.0216069	inter
L.kirschneri	0.0240598	inter
L.kirschneri	0.0216069	inter
L.kirschneri	0.0216069	inter
L.kirschneri	0.0240598	inter
L.kirschneri	0.0240598	inter
L.kirschneri	0.0191663	inter
L.kirschneri	0.0216069	inter
L.kirschneri	0.0216069	inter
L.kirschneri	0.0216069	inter
L.kirschneri	0.0216069	inter
L.kirschneri	0.0191663	inter
L.kirschneri	0.0216069	inter
L.kirschneri	0.0216069	inter
L.kirschneri	0.0216069	inter
L.kirschneri	0.0216069	inter
L.kirschneri	0.0216069	inter
L.kirschneri	0.0191663	inter
L.kirschneri	0.0240598	inter
L.noguchii	0.00713091	intra
L.noguchii	0.00713091	intra
L.noguchii	0.00713091	intra
L.noguchii	0.00713091	intra
L.noguchii	0.00713091	intra
L.noguchii	0	intra
L.interrogans	0.0265251	inter
L.interrogans	0.0290031	inter
L.interrogans	0.0265251	inter
L.interrogans	0.0290031	inter
L.interrogans	0.0265251	inter
L.interrogans	0.0265251	inter
L.interrogans	0.0290031	inter
L.interrogans	0.0265251	inter
L.interrogans	0.0265251	inter
L.interrogans	0.0265251	inter
L.interrogans	0.0290031	inter
L.interrogans	0.0265251	inter
L.interrogans	0.0290031	inter
L.interrogans	0.0290031	inter
L.interrogans	0.0265251	inter
L.interrogans	0.0290031	inter
L.interrogans	0.0265251	inter
L.interrogans	0.0290031	inter
L.interrogans	0.0290031	inter
L.interrogans	0.0290031	inter
L.interrogans	0.0265251	inter
L.interrogans	0.0290031	inter
L.interrogans	0.0290031	inter
L.interrogans	0.0290031	inter
L.interrogans	0.0265251	inter
L.kirschneri	0.024039	inter
L.kirschneri	0.0289694	inter
L.kirschneri	0.024039	inter
L.kirschneri	0.024039	inter
L.kirschneri	0.0264979	inter
L.kirschneri	0.024039	inter
L.kirschneri	0.024039	inter
L.kirschneri	0.0264979	inter
L.kirschneri	0.024039	inter
L.kirschneri	0.024039	inter
L.kirschneri	0.0264979	inter
L.kirschneri	0.0264979	inter
L.kirschneri	0.0215924	inter
L.kirschneri	0.024039	inter
L.kirschneri	0.024039	inter
L.kirschneri	0.024039	inter
L.kirschneri	0.024039	inter
L.kirschneri	0.0215924	inter
L.kirschneri	0.024039	inter
L.kirschneri	0.024039	inter
L.kirschneri	0.024039	inter
L.kirschneri	0.024039	inter
L.kirschneri	0.024039	inter
L.kirschneri	0.0215924	inter
L.kirschneri	0.0264979	inter
L.noguchii	0.00236984	intra
L.noguchii	0.00236984	intra
L.noguchii	0.00236984	intra
L.noguchii	0.00236984	intra
L.noguchii	0.00236984	intra
L.noguchii	0.00952984	intra
L.noguchii	0.00952984	intra
L.interrogans	0.0240598	inter
L.interrogans	0.0265251	inter
L.interrogans	0.0240598	inter
L.interrogans	0.0265251	inter
L.interrogans	0.0240598	inter
L.interrogans	0.0240598	inter
L.interrogans	0.0265251	inter
L.interrogans	0.0240598	inter
L.interrogans	0.0240598	inter
L.interrogans	0.0240598	inter
L.interrogans	0.0265251	inter
L.interrogans	0.0240598	inter
L.interrogans	0.0265251	inter
L.interrogans	0.0265251	inter
L.interrogans	0.0240598	inter
L.interrogans	0.0265251	inter
L.interrogans	0.0240598	inter
L.interrogans	0.0265251	inter
L.interrogans	0.0265251	inter
L.interrogans	0.0265251	inter
L.interrogans	0.0240598	inter
L.interrogans	0.0265251	inter
L.interrogans	0.0265251	inter
L.interrogans	0.0265251	inter
L.interrogans	0.0240598	inter
L.kirschneri	0.0215924	inter
L.kirschneri	0.0264979	inter
L.kirschneri	0.0215924	inter
L.kirschneri	0.0215924	inter
L.kirschneri	0.024039	inter
L.kirschneri	0.0215924	inter
L.kirschneri	0.0215924	inter
L.kirschneri	0.024039	inter
L.kirschneri	0.0215924	inter
L.kirschneri	0.0215924	inter
L.kirschneri	0.024039	inter
L.kirschneri	0.024039	inter
L.kirschneri	0.0191581	inter
L.kirschneri	0.0215924	inter
L.kirschneri	0.0215924	inter
L.kirschneri	0.0215924	inter
L.kirschneri	0.0215924	inter
L.kirschneri	0.0191581	inter
L.kirschneri	0.0215924	inter
L.kirschneri	0.0215924	inter
L.kirschneri	0.0215924	inter
L.kirschneri	0.0215924	inter
L.kirschneri	0.0215924	inter
L.kirschneri	0.0191581	inter
L.kirschneri	0.024039	inter
L.noguchii	0	intra
L.noguchii	0.00475129	intra
L.noguchii	0.00475129	intra
L.noguchii	0	intra
L.noguchii	0	intra
L.noguchii	0.00713091	intra
L.noguchii	0.00713091	intra
L.noguchii	0.00236984	intra
L.interrogans	0.0240598	inter
L.interrogans	0.0265251	inter
L.interrogans	0.0240598	inter
L.interrogans	0.0265251	inter
L.interrogans	0.0240598	inter
L.interrogans	0.0240598	inter
L.interrogans	0.0265251	inter
L.interrogans	0.0240598	inter
L.interrogans	0.0240598	inter
L.interrogans	0.0240598	inter
L.interrogans	0.0265251	inter
L.interrogans	0.0240598	inter
L.interrogans	0.0265251	inter
L.interrogans	0.0265251	inter
L.interrogans	0.0240598	inter
L.interrogans	0.0265251	inter
L.interrogans	0.0240598	inter
L.interrogans	0.0265251	inter
L.interrogans	0.0265251	inter
L.interrogans	0.0265251	inter
L.interrogans	0.0240598	inter
L.interrogans	0.0265251	inter
L.interrogans	0.0265251	inter
L.interrogans	0.0265251	inter
L.interrogans	0.0240598	inter
L.kirschneri	0.0215924	inter
L.kirschneri	0.0264979	inter
L.kirschneri	0.0215924	inter
L.kirschneri	0.0215924	inter
L.kirschneri	0.024039	inter
L.kirschneri	0.0215924	inter
L.kirschneri	0.0215924	inter
L.kirschneri	0.024039	inter
L.kirschneri	0.0215924	inter
L.kirschneri	0.0215924	inter
L.kirschneri	0.024039	inter
L.kirschneri	0.024039	inter
L.kirschneri	0.0191581	inter
L.kirschneri	0.0215924	inter
L.kirschneri	0.0215924	inter
L.kirschneri	0.0215924	inter
L.kirschneri	0.0215924	inter
L.kirschneri	0.0191581	inter
L.kirschneri	0.0215924	inter
L.kirschneri	0.0215924	inter
L.kirschneri	0.0215924	inter
L.kirschneri	0.0215924	inter
L.kirschneri	0.0215924	inter
L.kirschneri	0.0191581	inter
L.kirschneri	0.024039	inter
L.noguchii	0	intra
L.noguchii	0.00475129	intra
L.noguchii	0.00475129	intra
L.noguchii	0	intra
L.noguchii	0	intra
L.noguchii	0.00713091	intra
L.noguchii	0.00713091	intra
L.noguchii	0.00236984	intra
L.noguchii	0	intra
L.interrogans	0.0240598	inter
L.interrogans	0.0265251	inter
L.interrogans	0.0240598	inter
L.interrogans	0.0265251	inter
L.interrogans	0.0240598	inter
L.interrogans	0.0240598	inter
L.interrogans	0.0265251	inter
L.interrogans	0.0240598	inter
L.interrogans	0.0240598	inter
L.interrogans	0.0240598	inter
L.interrogans	0.0265251	inter
L.interrogans	0.0240598	inter
L.interrogans	0.0265251	inter
L.interrogans	0.0265251	inter
L.interrogans	0.0240598	inter
L.interrogans	0.0265251	inter
L.interrogans	0.0240598	inter
L.interrogans	0.0265251	inter
L.interrogans	0.0265251	inter
L.interrogans	0.0265251	inter
L.interrogans	0.0240598	inter
L.interrogans	0.0265251	inter
L.interrogans	0.0265251	inter
L.interrogans	0.0265251	inter
L.interrogans	0.0240598	inter
L.kirschneri	0.0215924	inter
L.kirschneri	0.0264979	inter
L.kirschneri	0.0215924	inter
L.kirschneri	0.0215924	inter
L.kirschneri	0.024039	inter
L.kirschneri	0.0215924	inter
L.kirschneri	0.0215924	inter
L.kirschneri	0.024039	inter
L.kirschneri	0.0215924	inter
L.kirschneri	0.0215924	inter
L.kirschneri	0.024039	inter
L.kirschneri	0.024039	inter
L.kirschneri	0.0191581	inter
L.kirschneri	0.0215924	inter
L.kirschneri	0.0215924	inter
L.kirschneri	0.0215924	inter
L.kirschneri	0.0215924	inter
L.kirschneri	0.0191581	inter
L.kirschneri	0.0215924	inter
L.kirschneri	0.0215924	inter
L.kirschneri	0.0215924	inter
L.kirschneri	0.0215924	inter
L.kirschneri	0.0215924	inter
L.kirschneri	0.0191581	inter
L.kirschneri	0.024039	inter
L.noguchii	0	intra
L.noguchii	0.00475129	intra
L.noguchii	0.00475129	intra
L.noguchii	0	intra
L.noguchii	0	intra
L.noguchii	0.00713091	intra
L.noguchii	0.00713091	intra
L.noguchii	0.00236984	intra
L.noguchii	0	intra
L.noguchii	0	intra
L.interrogans	0.0240598	inter
L.interrogans	0.0265251	inter
L.interrogans	0.0240598	inter
L.interrogans	0.0265251	inter
L.interrogans	0.0240598	inter
L.interrogans	0.0240598	inter
L.interrogans	0.0265251	inter
L.interrogans	0.0240598	inter
L.interrogans	0.0240598	inter
L.interrogans	0.0240598	inter
L.interrogans	0.0265251	inter
L.interrogans	0.0240598	inter
L.interrogans	0.0265251	inter
L.interrogans	0.0265251	inter
L.interrogans	0.0240598	inter
L.interrogans	0.0265251	inter
L.interrogans	0.0240598	inter
L.interrogans	0.0265251	inter
L.interrogans	0.0265251	inter
L.interrogans	0.0265251	inter
L.interrogans	0.0240598	inter
L.interrogans	0.0265251	inter
L.interrogans	0.0265251	inter
L.interrogans	0.0265251	inter
L.interrogans	0.0240598	inter
L.kirschneri	0.0215924	inter
L.kirschneri	0.0264979	inter
L.kirschneri	0.0215924	inter
L.kirschneri	0.0215924	inter
L.kirschneri	0.024039	inter
L.kirschneri	0.0215924	inter
L.kirschneri	0.0215924	inter
L.kirschneri	0.024039	inter
L.kirschneri	0.0215924	inter
L.kirschneri	0.0215924	inter
L.kirschneri	0.024039	inter
L.kirschneri	0.024039	inter
L.kirschneri	0.0191581	inter
L.kirschneri	0.0215924	inter
L.kirschneri	0.0215924	inter
L.kirschneri	0.0215924	inter
L.kirschneri	0.0215924	inter
L.kirschneri	0.0191581	inter
L.kirschneri	0.0215924	inter
L.kirschneri	0.0215924	inter
L.kirschneri	0.0215924	inter
L.kirschneri	0.0215924	inter
L.kirschneri	0.0215924	inter
L.kirschneri	0.0191581	inter
L.kirschneri	0.024039	inter
L.noguchii	0	intra
L.noguchii	0.00475129	intra
L.noguchii	0.00475129	intra
L.noguchii	0	intra
L.noguchii	0	intra
L.noguchii	0.00713091	intra
L.noguchii	0.00713091	intra
L.noguchii	0.00236984	intra
L.noguchii	0	intra
L.noguchii	0	intra
L.noguchii	0	intra
L.interrogans	0.024039	inter
L.interrogans	0.0314535	inter
L.interrogans	0.024039	inter
L.interrogans	0.0264979	inter
L.interrogans	0.0289694	inter
L.interrogans	0.0289694	inter
L.interrogans	0.0264979	inter
L.interrogans	0.0289694	inter
L.interrogans	0.0289694	inter
L.interrogans	0.0289694	inter
L.interrogans	0.0264979	inter
L.interrogans	0.024039	inter
L.interrogans	0.0264979	inter
L.interrogans	0.0264979	inter
L.interrogans	0.024039	inter
L.interrogans	0.0264979	inter
L.interrogans	0.0289694	inter
L.interrogans	0.0264979	inter
L.interrogans	0.0314535	inter
L.interrogans	0.0264979	inter
L.interrogans	0.0289694	inter
L.interrogans	0.0264979	inter
L.interrogans	0.0264979	inter
L.interrogans	0.0264979	inter
L.interrogans	0.0289694	inter
L.kirschneri	0.0216069	inter
L.kirschneri	0.0265251	inter
L.kirschneri	0.0216069	inter
L.kirschneri	0.0216069	inter
L.kirschneri	0.0240598	inter
L.kirschneri	0.0216069	inter
L.kirschneri	0.0216069	inter
L.kirschneri	0.0240598	inter
L.kirschneri	0.0216069	inter
L.kirschneri	0.0216069	inter
L.kirschneri	0.0240598	inter
L.kirschneri	0.0240598	inter
L.kirschneri	0.0191663	inter
L.kirschneri	0.0216069	inter
L.kirschneri	0.0216069	inter
L.kirschneri	0.0216069	inter
L.kirschneri	0.0216069	inter
L.kirschneri	0.0191663	inter
L.kirschneri	0.0216069	inter
L.kirschneri	0.0216069	inter
L.kirschneri	0.0216069	inter
L.kirschneri	0.0216069	inter
L.kirschneri	0.0216069	inter
L.kirschneri	0.0191663	inter
L.kirschneri	0.0240598	inter
L.noguchii	0.00474377	intra
L.noguchii	0.00952984	intra
L.noguchii	0.00952984	intra
L.noguchii	0.00474377	intra
L.noguchii	0.00474377	intra
L.noguchii	0.00236984	intra
L.noguchii	0.00236984	intra
L.noguchii	0.00713091	intra
L.noguchii	0.00474377	intra
L.noguchii	0.00474377	intra
L.noguchii	0.00474377	intra
L.noguchii	0.00474377	intra
L.interrogans	0.0240598	inter
L.interrogans	0.0265251	inter
L.interrogans	0.0240598	inter
L.interrogans	0.0265251	inter
L.interrogans	0.0240598	inter
L.interrogans	0.0240598	inter
L.interrogans	0.0265251	inter
L.interrogans	0.0240598	inter
L.interrogans	0.0240598	inter
L.interrogans	0.0240598	inter
L.interrogans	0.0265251	inter
L.interrogans	0.0240598	inter
L.interrogans	0.0265251	inter
L.interrogans	0.0265251	inter
L.interrogans	0.0240598	inter
L.interrogans	0.0265251	inter
L.interrogans	0.0240598	inter
L.interrogans	0.0265251	inter
L.interrogans	0.0265251	inter
L.interrogans	0.0265251	inter
L.interrogans	0.0240598	inter
L.interrogans	0.0265251	inter
L.interrogans	0.0265251	inter
L.interrogans	0.0265251	inter
L.interrogans	0.0240598	inter
L.kirschneri	0.0215924	inter
L.kirschneri	0.0264979	inter
L.kirschneri	0.0215924	inter
L.kirschneri	0.0215924	inter
L.kirschneri	0.024039	inter
L.kirschneri	0.0215924	inter
L.kirschneri	0.0215924	inter
L.kirschneri	0.024039	inter
L.kirschneri	0.0215924	inter
L.kirschneri	0.0215924	inter
L.kirschneri	0.024039	inter
L.kirschneri	0.024039	inter
L.kirschneri	0.0191581	inter
L.kirschneri	0.0215924	inter
L.kirschneri	0.0215924	inter
L.kirschneri	0.0215924	inter
L.kirschneri	0.0215924	inter
L.kirschneri	0.0191581	inter
L.kirschneri	0.0215924	inter
L.kirschneri	0.0215924	inter
L.kirschneri	0.0215924	inter
[truncated: 5,751 more rows]

## Sheet: rpoB
species	distance	comparison
L.interrogans	0.0241204	intra
L.interrogans	0	intra
L.interrogans	0.0241204	intra
L.interrogans	0.0206054	intra
L.interrogans	0.0275759	intra
L.interrogans	0.0206054	intra
L.interrogans	0.0241204	intra
L.interrogans	0	intra
L.interrogans	0.0241204	intra
L.interrogans	0.0275759	intra
L.interrogans	0.0223366	intra
L.interrogans	0.00850575	intra
L.interrogans	0.0223366	intra
L.interrogans	0.0188273	intra
L.interrogans	0.00850575	intra
L.interrogans	0.0223178	intra
L.interrogans	0.0223875	intra
L.interrogans	0.0223178	intra
L.interrogans	0.0293458	intra
L.interrogans	0.0223875	intra
L.interrogans	0.0171565	intra
L.interrogans	0.024094	intra
L.interrogans	0.0276602	intra
L.interrogans	0.024094	intra
L.interrogans	0.0205695	intra
L.interrogans	0.0276602	intra
L.interrogans	0.0223875	intra
L.interrogans	0.00850575	intra
L.interrogans	0.0241204	intra
L.interrogans	0	intra
L.interrogans	0.0241204	intra
L.interrogans	0.0275759	intra
L.interrogans	0	intra
L.interrogans	0.00850575	intra
L.interrogans	0.0223875	intra
L.interrogans	0.0276602	intra
L.interrogans	0.0241204	intra
L.interrogans	0	intra
L.interrogans	0.0241204	intra
L.interrogans	0.0275759	intra
L.interrogans	0	intra
L.interrogans	0.00850575	intra
L.interrogans	0.0223875	intra
L.interrogans	0.0276602	intra
L.interrogans	0	intra
L.interrogans	0.0240721	intra
L.interrogans	0.0276276	intra
L.interrogans	0.0240721	intra
L.interrogans	0.031122	intra
L.interrogans	0.0276276	intra
L.interrogans	0.0223598	intra
L.interrogans	0.00508477	intra
L.interrogans	0.010224	intra
L.interrogans	0.0276276	intra
L.interrogans	0.0276276	intra
L.interrogans	0.0102064	intra
L.interrogans	0.0136995	intra
L.interrogans	0.0102064	intra
L.interrogans	0.0205583	intra
L.interrogans	0.0136995	intra
L.interrogans	0.0119481	intra
L.interrogans	0.0188787	intra
L.interrogans	0.0206054	intra
L.interrogans	0.0136995	intra
L.interrogans	0.0136995	intra
L.interrogans	0.024094	intra
L.interrogans	0.0276276	intra
L.interrogans	0.0276602	intra
L.interrogans	0.0276276	intra
L.interrogans	0.0223178	intra
L.interrogans	0.0276602	intra
L.interrogans	0.0223875	intra
L.interrogans	0.00850575	intra
L.interrogans	0.00338984	intra
L.interrogans	0.0276602	intra
L.interrogans	0.0276602	intra
L.interrogans	0.010224	intra
L.interrogans	0.0241204	intra
L.interrogans	0.0102064	intra
L.interrogans	0.0136995	intra
L.interrogans	0.0102064	intra
L.interrogans	0.0205583	intra
L.interrogans	0.0136995	intra
L.interrogans	0.0119481	intra
L.interrogans	0.0188787	intra
L.interrogans	0.0206054	intra
L.interrogans	0.0136995	intra
L.interrogans	0.0136995	intra
L.interrogans	0.024094	intra
L.interrogans	0	intra
L.interrogans	0.0241204	intra
L.interrogans	0.00338984	intra
L.interrogans	0.0206054	intra
L.interrogans	0.00338984	intra
L.interrogans	0.017115	intra
L.interrogans	0.0206054	intra
L.interrogans	0.01884	intra
L.interrogans	0.0188273	intra
L.interrogans	0.0205852	intra
L.interrogans	0.0206054	intra
L.interrogans	0.0206054	intra
L.interrogans	0.0205695	intra
L.interrogans	0.0102064	intra
L.interrogans	0.024094	intra
L.interrogans	0.0102064	intra
L.interrogans	0.0276276	intra
L.interrogans	0.0276602	intra
L.interrogans	0.0276276	intra
L.interrogans	0.0223178	intra
L.interrogans	0.0276602	intra
L.interrogans	0.0223875	intra
L.interrogans	0.00850575	intra
L.interrogans	0.00338984	intra
L.interrogans	0.0276602	intra
L.interrogans	0.0276602	intra
L.interrogans	0.010224	intra
L.interrogans	0.0241204	intra
L.interrogans	0	intra
L.interrogans	0.0241204	intra
L.interrogans	0.024094	intra
L.interrogans	0.0241204	intra
L.interrogans	0	intra
L.interrogans	0.0241204	intra
L.interrogans	0.0275759	intra
L.interrogans	0	intra
L.interrogans	0.00850575	intra
L.interrogans	0.0223875	intra
L.interrogans	0.0276602	intra
L.interrogans	0	intra
L.interrogans	0	intra
L.interrogans	0.0276276	intra
L.interrogans	0.0136995	intra
L.interrogans	0.0276602	intra
L.interrogans	0.0136995	intra
L.interrogans	0.0206054	intra
L.interrogans	0.0276602	intra
L.interrogans	0.0206054	intra
L.interrogans	0.0275759	intra
L.interrogans	0.0206054	intra
L.interrogans	0	intra
L.interrogans	0.0275759	intra
L.interrogans	0.0188273	intra
L.interrogans	0.0293458	intra
L.interrogans	0.0205695	intra
L.interrogans	0.0275759	intra
L.interrogans	0.0275759	intra
L.interrogans	0.031122	intra
L.interrogans	0.0205583	intra
L.interrogans	0.0223178	intra
L.interrogans	0.0205583	intra
L.interrogans	0.017115	intra
L.interrogans	0.0223178	intra
L.interrogans	0.0275759	intra
L.interrogans	0.0241204	intra
L.interrogans	0	intra
L.interrogans	0.0241204	intra
L.interrogans	0.0275759	intra
L.interrogans	0	intra
L.interrogans	0.00850575	intra
L.interrogans	0.0223875	intra
L.interrogans	0.0276602	intra
L.interrogans	0	intra
L.interrogans	0	intra
L.interrogans	0.0276276	intra
L.interrogans	0.0136995	intra
L.interrogans	0.0276602	intra
L.interrogans	0.0136995	intra
L.interrogans	0.0206054	intra
L.interrogans	0.0276602	intra
L.interrogans	0	intra
L.interrogans	0.0275759	intra
L.interrogans	0.0276276	intra
L.interrogans	0.0276602	intra
L.interrogans	0.0276276	intra
L.interrogans	0.0223178	intra
L.interrogans	0.0276602	intra
L.interrogans	0.0223875	intra
L.interrogans	0.00850575	intra
L.interrogans	0.00338984	intra
L.interrogans	0.0276602	intra
L.interrogans	0.0276602	intra
L.interrogans	0.010224	intra
L.interrogans	0.0241204	intra
L.interrogans	0	intra
L.interrogans	0.0241204	intra
L.interrogans	0.024094	intra
L.interrogans	0	intra
L.interrogans	0.0276602	intra
L.interrogans	0.0223178	intra
L.interrogans	0.0276602	intra
L.interrogans	0.024094	intra
L.interrogans	0.0276602	intra
L.interrogans	0.024094	intra
L.interrogans	0.0205695	intra
L.interrogans	0.0276602	intra
L.interrogans	0.0223875	intra
L.interrogans	0.00850575	intra
L.interrogans	0	intra
L.interrogans	0.0276602	intra
L.interrogans	0.0276602	intra
L.interrogans	0.010224	intra
L.interrogans	0.0206054	intra
L.interrogans	0.00338984	intra
L.interrogans	0.0206054	intra
L.interrogans	0.0205852	intra
L.interrogans	0.00338984	intra
L.interrogans	0.0276602	intra
L.interrogans	0.0205695	intra
L.interrogans	0.0276602	intra
L.interrogans	0.00338984	intra
L.interrogans	0.0241204	intra
L.interrogans	0	intra
L.interrogans	0.0241204	intra
L.interrogans	0.0275759	intra
L.interrogans	0	intra
L.interrogans	0.00850575	intra
L.interrogans	0.0223875	intra
L.interrogans	0.0276602	intra
L.interrogans	0	intra
L.interrogans	0	intra
L.interrogans	0.0276276	intra
L.interrogans	0.0136995	intra
L.interrogans	0.0276602	intra
L.interrogans	0.0136995	intra
L.interrogans	0.0206054	intra
L.interrogans	0.0276602	intra
L.interrogans	0	intra
L.interrogans	0.0275759	intra
L.interrogans	0	intra
L.interrogans	0.0276602	intra
L.interrogans	0.0276602	intra
L.interrogans	0.0223366	intra
L.interrogans	0.0223598	intra
L.interrogans	0.0223366	intra
L.interrogans	0.0258327	intra
L.interrogans	0.0223598	intra
L.interrogans	0.0171335	intra
L.interrogans	0.00338625	intra
L.interrogans	0.00509342	intra
L.interrogans	0.0223598	intra
L.interrogans	0.0223598	intra
L.interrogans	0.00508693	intra
L.interrogans	0.0188572	intra
L.interrogans	0.00509342	intra
L.interrogans	0.0188572	intra
L.interrogans	0.01884	intra
L.interrogans	0.00509342	intra
L.interrogans	0.0223598	intra
L.interrogans	0.0258327	intra
L.interrogans	0.0223598	intra
L.interrogans	0.00509342	intra
L.interrogans	0.00509342	intra
L.interrogans	0.0223598	intra
L.interrogans	0.0171335	intra
L.interrogans	0.0275995	intra
L.interrogans	0.0171335	intra
L.interrogans	0.0136488	intra
L.interrogans	0.0275995	intra
L.interrogans	0.0223366	intra
L.interrogans	0.0153789	intra
L.interrogans	0.00678834	intra
L.interrogans	0.0275995	intra
L.interrogans	0.0275995	intra
L.interrogans	0.017115	intra
L.interrogans	0.0205695	intra
L.interrogans	0.010213	intra
L.interrogans	0.0205695	intra
L.interrogans	0.0136613	intra
L.interrogans	0.010213	intra
L.interrogans	0.0275995	intra
L.interrogans	0.0136488	intra
L.interrogans	0.0275995	intra
L.interrogans	0.010213	intra
L.interrogans	0.00678834	intra
L.interrogans	0.0275995	intra
L.interrogans	0.0119342	intra
L.interrogans	0.0241204	intra
L.interrogans	0	intra
L.interrogans	0.0241204	intra
L.interrogans	0.0275759	intra
L.interrogans	0	intra
L.interrogans	0.00850575	intra
L.interrogans	0.0223875	intra
L.interrogans	0.0276602	intra
L.interrogans	0	intra
L.interrogans	0	intra
L.interrogans	0.0276276	intra
L.interrogans	0.0136995	intra
L.interrogans	0.0276602	intra
L.interrogans	0.0136995	intra
L.interrogans	0.0206054	intra
L.interrogans	0.0276602	intra
L.interrogans	0	intra
L.interrogans	0.0275759	intra
L.interrogans	0	intra
L.interrogans	0.0276602	intra
L.interrogans	0.0276602	intra
L.interrogans	0	intra
L.interrogans	0.0223598	intra
L.interrogans	0.0275995	intra
L.interrogans	0.099696	inter
L.interrogans	0.0979548	inter
L.interrogans	0.099696	inter
L.interrogans	0.0918988	inter
L.interrogans	0.0979548	inter
L.interrogans	0.0921148	inter
L.interrogans	0.0902325	inter
L.interrogans	0.0921148	inter
L.interrogans	0.0979548	inter
L.interrogans	0.0979548	inter
L.interrogans	0.0959746	inter
L.interrogans	0.0881313	inter
L.interrogans	0.0882009	inter
L.interrogans	0.0881313	inter
L.interrogans	0.099696	inter
L.interrogans	0.0882009	inter
L.interrogans	0.0979548	inter
L.interrogans	0.0918988	inter
L.interrogans	0.0979548	inter
L.interrogans	0.0882009	inter
L.interrogans	0.0921148	inter
L.interrogans	0.0979548	inter
L.interrogans	0.090154	inter
L.interrogans	0.0939264	inter
L.interrogans	0.0979548	inter
L.interrogans	0.099696	inter
L.interrogans	0.0979548	inter
L.interrogans	0.099696	inter
L.interrogans	0.0918988	inter
L.interrogans	0.0979548	inter
L.interrogans	0.0921148	inter
L.interrogans	0.0902325	inter
L.interrogans	0.0921148	inter
L.interrogans	0.0979548	inter
L.interrogans	0.0979548	inter
L.interrogans	0.0959746	inter
L.interrogans	0.0881313	inter
L.interrogans	0.0882009	inter
L.interrogans	0.0881313	inter
L.interrogans	0.099696	inter
L.interrogans	0.0882009	inter
L.interrogans	0.0979548	inter
L.interrogans	0.0918988	inter
L.interrogans	0.0979548	inter
L.interrogans	0.0882009	inter
L.interrogans	0.0921148	inter
L.interrogans	0.0979548	inter
L.interrogans	0.090154	inter
L.interrogans	0.0939264	inter
L.interrogans	0.0979548	inter
L.kirschneri	0	intra
L.interrogans	0.107181	inter
L.interrogans	0.103386	inter
L.interrogans	0.107181	inter
L.interrogans	0.105081	inter
L.interrogans	0.103386	inter
L.interrogans	0.101356	inter
L.interrogans	0.0994413	inter
L.interrogans	0.101356	inter
L.interrogans	0.103386	inter
L.interrogans	0.103386	inter
L.interrogans	0.105252	inter
L.interrogans	0.0974805	inter
L.interrogans	0.0974341	inter
L.interrogans	0.0974805	inter
L.interrogans	0.103228	inter
L.interrogans	0.0974341	inter
L.interrogans	0.103386	inter
L.interrogans	0.105081	inter
L.interrogans	0.103386	inter
L.interrogans	0.0974341	inter
L.interrogans	0.101356	inter
L.interrogans	0.103386	inter
L.interrogans	0.0993911	inter
L.interrogans	0.101264	inter
L.interrogans	0.103386	inter
L.kirschneri	0.0804638	intra
L.kirschneri	0.0804638	intra
L.interrogans	0.0998553	inter
L.interrogans	0.0981378	inter
L.interrogans	0.0998553	inter
L.interrogans	0.0920376	inter
L.interrogans	0.0981378	inter
L.interrogans	0.0922847	inter
L.interrogans	0.0904051	inter
L.interrogans	0.0922847	inter
L.interrogans	0.0981378	inter
L.interrogans	0.0981378	inter
L.interrogans	0.0961498	inter
L.interrogans	0.0882756	inter
L.interrogans	0.0883554	inter
L.interrogans	0.0882756	inter
L.interrogans	0.0998553	inter
L.interrogans	0.0883554	inter
L.interrogans	0.0981378	inter
L.interrogans	0.0920376	inter
L.interrogans	0.0981378	inter
L.interrogans	0.0883554	inter
L.interrogans	0.0922847	inter
L.interrogans	0.0981378	inter
L.interrogans	0.0903162	inter
L.interrogans	0.0940833	inter
L.interrogans	0.0981378	inter
L.kirschneri	0.00678834	intra
L.kirschneri	0.00678834	intra
L.kirschneri	0.088067	intra
L.interrogans	0.110004	inter
L.interrogans	0.111928	inter
L.interrogans	0.110004	inter
L.interrogans	0.101847	inter
L.interrogans	0.111928	inter
L.interrogans	0.109793	inter
L.interrogans	0.109696	inter
L.interrogans	0.111625	inter
L.interrogans	0.111928	inter
L.interrogans	0.111928	inter
L.interrogans	0.115591	inter
L.interrogans	0.105855	inter
L.interrogans	0.107593	inter
L.interrogans	0.105855	inter
L.interrogans	0.105955	inter
L.interrogans	0.107593	inter
L.interrogans	0.111928	inter
L.interrogans	0.101847	inter
L.interrogans	0.111928	inter
L.interrogans	0.107593	inter
L.interrogans	0.111625	inter
L.interrogans	0.111928	inter
L.interrogans	0.109605	inter
L.interrogans	0.103757	inter
L.interrogans	0.111928	inter
L.kirschneri	0.0616825	intra
L.kirschneri	0.0616825	intra
L.kirschneri	0.0916088	intra
L.kirschneri	0.0617555	intra
L.interrogans	0.107181	inter
L.interrogans	0.103386	inter
L.interrogans	0.107181	inter
L.interrogans	0.105081	inter
L.interrogans	0.103386	inter
L.interrogans	0.101356	inter
L.interrogans	0.0994413	inter
L.interrogans	0.101356	inter
L.interrogans	0.103386	inter
L.interrogans	0.103386	inter
L.interrogans	0.105252	inter
L.interrogans	0.0974805	inter
L.interrogans	0.0974341	inter
L.interrogans	0.0974805	inter
L.interrogans	0.103228	inter
L.interrogans	0.0974341	inter
L.interrogans	0.103386	inter
L.interrogans	0.105081	inter
L.interrogans	0.103386	inter
L.interrogans	0.0974341	inter
L.interrogans	0.101356	inter
L.interrogans	0.103386	inter
L.interrogans	0.0993911	inter
L.interrogans	0.101264	inter
L.interrogans	0.103386	inter
L.kirschneri	0.0804638	intra
L.kirschneri	0.0804638	intra
L.kirschneri	0	intra
L.kirschneri	0.088067	intra
L.kirschneri	0.0916088	intra
L.interrogans	0.107181	inter
L.interrogans	0.103386	inter
L.interrogans	0.107181	inter
L.interrogans	0.105081	inter
L.interrogans	0.103386	inter
L.interrogans	0.101356	inter
L.interrogans	0.0994413	inter
L.interrogans	0.101356	inter
L.interrogans	0.103386	inter
L.interrogans	0.103386	inter
L.interrogans	0.105252	inter
L.interrogans	0.0974805	inter
L.interrogans	0.0974341	inter
L.interrogans	0.0974805	inter
L.interrogans	0.103228	inter
L.interrogans	0.0974341	inter
L.interrogans	0.103386	inter
L.interrogans	0.105081	inter
L.interrogans	0.103386	inter
L.interrogans	0.0974341	inter
L.interrogans	0.101356	inter
L.interrogans	0.103386	inter
L.interrogans	0.0993911	inter
L.interrogans	0.101264	inter
L.interrogans	0.103386	inter
L.kirschneri	0.0804638	intra
L.kirschneri	0.0804638	intra
L.kirschneri	0	intra
L.kirschneri	0.088067	intra
L.kirschneri	0.0916088	intra
L.kirschneri	0	intra
L.interrogans	0.107434	inter
L.interrogans	0.109696	inter
L.interrogans	0.107434	inter
L.interrogans	0.10537	inter
L.interrogans	0.109696	inter
L.interrogans	0.105589	inter
L.interrogans	0.10168	inter
L.interrogans	0.103593	inter
L.interrogans	0.109696	inter
L.interrogans	0.109696	inter
L.interrogans	0.10751	inter
L.interrogans	0.099696	inter
L.interrogans	0.0996243	inter
L.interrogans	0.099696	inter
L.interrogans	0.107434	inter
L.interrogans	0.0996243	inter
L.interrogans	0.109696	inter
L.interrogans	0.10537	inter
L.interrogans	0.109696	inter
L.interrogans	0.0996243	inter
L.interrogans	0.103593	inter
L.interrogans	0.109696	inter
L.interrogans	0.101605	inter
L.interrogans	0.105438	inter
L.interrogans	0.109696	inter
L.kirschneri	0.0188154	intra
L.kirschneri	0.0188154	intra
L.kirschneri	0.0860735	intra
L.kirschneri	0.0188154	intra
L.kirschneri	0.0709212	intra
L.kirschneri	0.0860735	intra
L.kirschneri	0.0860735	intra
L.interrogans	0.099696	inter
L.interrogans	0.0979548	inter
L.interrogans	0.099696	inter
L.interrogans	0.0918988	inter
L.interrogans	0.0979548	inter
L.interrogans	0.0921148	inter
L.interrogans	0.0902325	inter
L.interrogans	0.0921148	inter
L.interrogans	0.0979548	inter
L.interrogans	0.0979548	inter
L.interrogans	0.0959746	inter
L.interrogans	0.0881313	inter
L.interrogans	0.0882009	inter
L.interrogans	0.0881313	inter
L.interrogans	0.099696	inter
L.interrogans	0.0882009	inter
L.interrogans	0.0979548	inter
L.interrogans	0.0918988	inter
L.interrogans	0.0979548	inter
L.interrogans	0.0882009	inter
L.interrogans	0.0921148	inter
L.interrogans	0.0979548	inter
L.interrogans	0.090154	inter
L.interrogans	0.0939264	inter
L.interrogans	0.0979548	inter
L.kirschneri	0	intra
L.kirschneri	0	intra
L.kirschneri	0.0804638	intra
L.kirschneri	0.00678834	intra
L.kirschneri	0.0616825	intra
L.kirschneri	0.0804638	intra
L.kirschneri	0.0804638	intra
L.kirschneri	0.0188154	intra
L.interrogans	0.107181	inter
L.interrogans	0.103386	inter
L.interrogans	0.107181	inter
L.interrogans	0.105081	inter
L.interrogans	0.103386	inter
L.interrogans	0.101356	inter
L.interrogans	0.0994413	inter
L.interrogans	0.101356	inter
L.interrogans	0.103386	inter
L.interrogans	0.103386	inter
L.interrogans	0.105252	inter
L.interrogans	0.0974805	inter
L.interrogans	0.0974341	inter
L.interrogans	0.0974805	inter
L.interrogans	0.103228	inter
L.interrogans	0.0974341	inter
L.interrogans	0.103386	inter
L.interrogans	0.105081	inter
L.interrogans	0.103386	inter
L.interrogans	0.0974341	inter
L.interrogans	0.101356	inter
L.interrogans	0.103386	inter
L.interrogans	0.0993911	inter
L.interrogans	0.101264	inter
L.interrogans	0.103386	inter
L.kirschneri	0.0804638	intra
L.kirschneri	0.0804638	intra
L.kirschneri	0	intra
L.kirschneri	0.088067	intra
L.kirschneri	0.0916088	intra
L.kirschneri	0	intra
L.kirschneri	0	intra
L.kirschneri	0.0860735	intra
L.kirschneri	0.0804638	intra
L.interrogans	0.107434	inter
L.interrogans	0.109696	inter
L.interrogans	0.107434	inter
L.interrogans	0.10537	inter
L.interrogans	0.109696	inter
L.interrogans	0.105589	inter
L.interrogans	0.10168	inter
L.interrogans	0.103593	inter
L.interrogans	0.109696	inter
L.interrogans	0.109696	inter
L.interrogans	0.10751	inter
L.interrogans	0.099696	inter
L.interrogans	0.0996243	inter
L.interrogans	0.099696	inter
L.interrogans	0.107434	inter
L.interrogans	0.0996243	inter
L.interrogans	0.109696	inter
L.interrogans	0.10537	inter
L.interrogans	0.109696	inter
L.interrogans	0.0996243	inter
L.interrogans	0.103593	inter
L.interrogans	0.109696	inter
L.interrogans	0.101605	inter
L.interrogans	0.105438	inter
L.interrogans	0.109696	inter
L.kirschneri	0.0188154	intra
L.kirschneri	0.0188154	intra
L.kirschneri	0.0860735	intra
L.kirschneri	0.0188154	intra
L.kirschneri	0.0709212	intra
L.kirschneri	0.0860735	intra
L.kirschneri	0.0860735	intra
L.kirschneri	0	intra
L.kirschneri	0.0188154	intra
L.kirschneri	0.0860735	intra
L.interrogans	0.0978712	inter
L.interrogans	0.0961498	inter
L.interrogans	0.0978712	inter
L.interrogans	0.0900807	inter
L.interrogans	0.0961498	inter
L.interrogans	0.0903162	inter
L.interrogans	0.0884404	inter
L.interrogans	0.0903162	inter
L.interrogans	0.0961498	inter
L.interrogans	0.0961498	inter
L.interrogans	0.0941696	inter
L.interrogans	0.0863263	inter
L.interrogans	0.0864023	inter
L.interrogans	0.0863263	inter
L.interrogans	0.0978712	inter
L.interrogans	0.0864023	inter
L.interrogans	0.0961498	inter
L.interrogans	0.0900807	inter
L.interrogans	0.0961498	inter
L.interrogans	0.0864023	inter
L.interrogans	0.0903162	inter
L.interrogans	0.0961498	inter
L.interrogans	0.0883554	inter
L.interrogans	0.0921148	inter
L.interrogans	0.0961498	inter
L.kirschneri	0.00508477	intra
L.kirschneri	0.00508477	intra
L.kirschneri	0.086129	intra
L.kirschneri	0.00169205	intra
L.kirschneri	0.0598967	intra
L.kirschneri	0.086129	intra
L.kirschneri	0.086129	intra
L.kirschneri	0.0170853	intra
L.kirschneri	0.00508477	intra
L.kirschneri	0.086129	intra
L.kirschneri	0.0170853	intra
L.interrogans	0.0958949	inter
L.interrogans	0.0941696	inter
L.interrogans	0.0958949	inter
L.interrogans	0.0881313	inter
L.interrogans	0.0941696	inter
L.interrogans	0.0883554	inter
L.interrogans	0.0864835	inter
L.interrogans	0.0883554	inter
L.interrogans	0.0941696	inter
L.interrogans	0.0941696	inter
L.interrogans	0.0921972	inter
L.interrogans	0.0843845	inter
L.interrogans	0.0844568	inter
L.interrogans	0.0843845	inter
L.interrogans	0.0958949	inter
L.interrogans	0.0844568	inter
L.interrogans	0.0941696	inter
L.interrogans	0.0881313	inter
L.interrogans	0.0941696	inter
L.interrogans	0.0844568	inter
L.interrogans	0.0883554	inter
L.interrogans	0.0941696	inter
L.interrogans	0.0864023	inter
L.interrogans	0.090154	inter
L.interrogans	0.0941696	inter
L.kirschneri	0.00338697	intra
L.kirschneri	0.00338697	intra
L.kirschneri	0.0841985	intra
L.kirschneri	0.00338984	intra
L.kirschneri	0.0580449	intra
L.kirschneri	0.0841985	intra
L.kirschneri	0.0841985	intra
L.kirschneri	0.0188154	intra
L.kirschneri	0.00338697	intra
L.kirschneri	0.0841985	intra
L.kirschneri	0.0188154	intra
L.kirschneri	0.00169205	intra
L.interrogans	0.099696	inter
L.interrogans	0.0979548	inter
L.interrogans	0.099696	inter
L.interrogans	0.0918988	inter
L.interrogans	0.0979548	inter
L.interrogans	0.0921148	inter
L.interrogans	0.0902325	inter
L.interrogans	0.0921148	inter
L.interrogans	0.0979548	inter
L.interrogans	0.0979548	inter
L.interrogans	0.0959746	inter
L.interrogans	0.0881313	inter
L.interrogans	0.0882009	inter
L.interrogans	0.0881313	inter
L.interrogans	0.099696	inter
L.interrogans	0.0882009	inter
L.interrogans	0.0979548	inter
L.interrogans	0.0918988	inter
L.interrogans	0.0979548	inter
L.interrogans	0.0882009	inter
L.interrogans	0.0921148	inter
L.interrogans	0.0979548	inter
L.interrogans	0.090154	inter
L.interrogans	0.0939264	inter
L.interrogans	0.0979548	inter
L.kirschneri	0	intra
L.kirschneri	0	intra
L.kirschneri	0.0804638	intra
L.kirschneri	0.00678834	intra
L.kirschneri	0.0616825	intra
L.kirschneri	0.0804638	intra
L.kirschneri	0.0804638	intra
L.kirschneri	0.0188154	intra
L.kirschneri	0	intra
L.kirschneri	0.0804638	intra
L.kirschneri	0.0188154	intra
L.kirschneri	0.00508477	intra
L.kirschneri	0.00338697	intra
L.interrogans	0.099696	inter
L.interrogans	0.0979548	inter
L.interrogans	0.099696	inter
L.interrogans	0.0918988	inter
L.interrogans	0.0979548	inter
L.interrogans	0.0921148	inter
L.interrogans	0.0902325	inter
L.interrogans	0.0921148	inter
L.interrogans	0.0979548	inter
L.interrogans	0.0979548	inter
L.interrogans	0.0959746	inter
L.interrogans	0.0881313	inter
L.interrogans	0.0882009	inter
L.interrogans	0.0881313	inter
L.interrogans	0.099696	inter
L.interrogans	0.0882009	inter
L.interrogans	0.0979548	inter
L.interrogans	0.0918988	inter
L.interrogans	0.0979548	inter
L.interrogans	0.0882009	inter
L.interrogans	0.0921148	inter
L.interrogans	0.0979548	inter
L.interrogans	0.090154	inter
L.interrogans	0.0939264	inter
L.interrogans	0.0979548	inter
L.kirschneri	0	intra
L.kirschneri	0	intra
L.kirschneri	0.0804638	intra
L.kirschneri	0.00678834	intra
L.kirschneri	0.0616825	intra
L.kirschneri	0.0804638	intra
L.kirschneri	0.0804638	intra
L.kirschneri	0.0188154	intra
L.kirschneri	0	intra
L.kirschneri	0.0804638	intra
L.kirschneri	0.0188154	intra
L.kirschneri	0.00508477	intra
L.kirschneri	0.00338697	intra
L.kirschneri	0	intra
L.interrogans	0.099696	inter
L.interrogans	0.0979548	inter
L.interrogans	0.099696	inter
L.interrogans	0.0918988	inter
L.interrogans	0.0979548	inter
L.interrogans	0.0921148	inter
L.interrogans	0.0902325	inter
L.interrogans	0.0921148	inter
L.interrogans	0.0979548	inter
L.interrogans	0.0979548	inter
L.interrogans	0.0959746	inter
L.interrogans	0.0881313	inter
L.interrogans	0.0882009	inter
L.interrogans	0.0881313	inter
L.interrogans	0.099696	inter
L.interrogans	0.0882009	inter
L.interrogans	0.0979548	inter
L.interrogans	0.0918988	inter
L.interrogans	0.0979548	inter
L.interrogans	0.0882009	inter
L.interrogans	0.0921148	inter
L.interrogans	0.0979548	inter
L.interrogans	0.090154	inter
L.interrogans	0.0939264	inter
L.interrogans	0.0979548	inter
L.kirschneri	0	intra
L.kirschneri	0	intra
L.kirschneri	0.0804638	intra
L.kirschneri	0.00678834	intra
L.kirschneri	0.0616825	intra
L.kirschneri	0.0804638	intra
L.kirschneri	0.0804638	intra
L.kirschneri	0.0188154	intra
L.kirschneri	0	intra
L.kirschneri	0.0804638	intra
L.kirschneri	0.0188154	intra
L.kirschneri	0.00508477	intra
L.kirschneri	0.00338697	intra
L.kirschneri	0	intra
L.kirschneri	0	intra
L.interrogans	0.0998553	inter
L.interrogans	0.0981378	inter
L.interrogans	0.0998553	inter
L.interrogans	0.0920376	inter
L.interrogans	0.0981378	inter
L.interrogans	0.0922847	inter
L.interrogans	0.0904051	inter
L.interrogans	0.0922847	inter
L.interrogans	0.0981378	inter
L.interrogans	0.0981378	inter
L.interrogans	0.0961498	inter
L.interrogans	0.0882756	inter
L.interrogans	0.0883554	inter
L.interrogans	0.0882756	inter
L.interrogans	0.0998553	inter
L.interrogans	0.0883554	inter
L.interrogans	0.0981378	inter
L.interrogans	0.0920376	inter
L.interrogans	0.0981378	inter
L.interrogans	0.0883554	inter
L.interrogans	0.0922847	inter
L.interrogans	0.0981378	inter
L.interrogans	0.0903162	inter
L.interrogans	0.0940833	inter
L.interrogans	0.0981378	inter
L.kirschneri	0.00678834	intra
L.kirschneri	0.00678834	intra
L.kirschneri	0.088067	intra
L.kirschneri	0	intra
L.kirschneri	0.0617555	intra
L.kirschneri	0.088067	intra
L.kirschneri	0.088067	intra
L.kirschneri	0.0188154	intra
L.kirschneri	0.00678834	intra
L.kirschneri	0.088067	intra
L.kirschneri	0.0188154	intra
L.kirschneri	0.00169205	intra
L.kirschneri	0.00338984	intra
L.kirschneri	0.00678834	intra
L.kirschneri	0.00678834	intra
L.kirschneri	0.00678834	intra
L.interrogans	0.099696	inter
L.interrogans	0.0979548	inter
L.interrogans	0.099696	inter
L.interrogans	0.0918988	inter
L.interrogans	0.0979548	inter
L.interrogans	0.0921148	inter
L.interrogans	0.0902325	inter
L.interrogans	0.0921148	inter
L.interrogans	0.0979548	inter
L.interrogans	0.0979548	inter
L.interrogans	0.0959746	inter
L.interrogans	0.0881313	inter
L.interrogans	0.0882009	inter
L.interrogans	0.0881313	inter
L.interrogans	0.099696	inter
L.interrogans	0.0882009	inter
L.interrogans	0.0979548	inter
L.interrogans	0.0918988	inter
L.interrogans	0.0979548	inter
L.interrogans	0.0882009	inter
L.interrogans	0.0921148	inter
L.interrogans	0.0979548	inter
L.interrogans	0.090154	inter
L.interrogans	0.0939264	inter
L.interrogans	0.0979548	inter
L.kirschneri	0	intra
L.kirschneri	0	intra
L.kirschneri	0.0804638	intra
L.kirschneri	0.00678834	intra
L.kirschneri	0.0616825	intra
L.kirschneri	0.0804638	intra
L.kirschneri	0.0804638	intra
L.kirschneri	0.0188154	intra
L.kirschneri	0	intra
L.kirschneri	0.0804638	intra
L.kirschneri	0.0188154	intra
L.kirschneri	0.00508477	intra
L.kirschneri	0.00338697	intra
L.kirschneri	0	intra
L.kirschneri	0	intra
L.kirschneri	0	intra
L.kirschneri	0.00678834	intra
L.interrogans	0.0978712	inter
L.interrogans	0.0961498	inter
L.interrogans	0.0978712	inter
L.interrogans	0.0900807	inter
L.interrogans	0.0961498	inter
L.interrogans	0.0903162	inter
L.interrogans	0.0884404	inter
L.interrogans	0.0903162	inter
L.interrogans	0.0961498	inter
L.interrogans	0.0961498	inter
L.interrogans	0.0941696	inter
L.interrogans	0.0863263	inter
L.interrogans	0.0864023	inter
L.interrogans	0.0863263	inter
L.interrogans	0.0978712	inter
L.interrogans	0.0864023	inter
L.interrogans	0.0961498	inter
L.interrogans	0.0900807	inter
L.interrogans	0.0961498	inter
L.interrogans	0.0864023	inter
L.interrogans	0.0903162	inter
L.interrogans	0.0961498	inter
L.interrogans	0.0883554	inter
L.interrogans	0.0921148	inter
L.interrogans	0.0961498	inter
L.kirschneri	0.00508477	intra
L.kirschneri	0.00508477	intra
L.kirschneri	0.086129	intra
L.kirschneri	0.00169205	intra
L.kirschneri	0.0598967	intra
L.kirschneri	0.086129	intra
L.kirschneri	0.086129	intra
L.kirschneri	0.0170853	intra
L.kirschneri	0.00508477	intra
L.kirschneri	0.086129	intra
L.kirschneri	0.0170853	intra
L.kirschneri	0	intra
L.kirschneri	0.00169205	intra
L.kirschneri	0.00508477	intra
L.kirschneri	0.00508477	intra
L.kirschneri	0.00508477	intra
L.kirschneri	0.00169205	intra
L.kirschneri	0.00508477	intra
L.interrogans	0.099696	inter
L.interrogans	0.0979548	inter
L.interrogans	0.099696	inter
L.interrogans	0.0918988	inter
L.interrogans	0.0979548	inter
L.interrogans	0.0921148	inter
L.interrogans	0.0902325	inter
L.interrogans	0.0921148	inter
L.interrogans	0.0979548	inter
L.interrogans	0.0979548	inter
L.interrogans	0.0959746	inter
L.interrogans	0.0881313	inter
L.interrogans	0.0882009	inter
L.interrogans	0.0881313	inter
L.interrogans	0.099696	inter
L.interrogans	0.0882009	inter
L.interrogans	0.0979548	inter
L.interrogans	0.0918988	inter
L.interrogans	0.0979548	inter
L.interrogans	0.0882009	inter
L.interrogans	0.0921148	inter
L.interrogans	0.0979548	inter
L.interrogans	0.090154	inter
L.interrogans	0.0939264	inter
L.interrogans	0.0979548	inter
L.kirschneri	0	intra
L.kirschneri	0	intra
L.kirschneri	0.0804638	intra
L.kirschneri	0.00678834	intra
L.kirschneri	0.0616825	intra
L.kirschneri	0.0804638	intra
L.kirschneri	0.0804638	intra
L.kirschneri	0.0188154	intra
L.kirschneri	0	intra
L.kirschneri	0.0804638	intra
L.kirschneri	0.0188154	intra
L.kirschneri	0.00508477	intra
L.kirschneri	0.00338697	intra
L.kirschneri	0	intra
L.kirschneri	0	intra
L.kirschneri	0	intra
L.kirschneri	0.00678834	intra
L.kirschneri	0	intra
L.kirschneri	0.00508477	intra
L.interrogans	0.099696	inter
L.interrogans	0.0979548	inter
L.interrogans	0.099696	inter
L.interrogans	0.0918988	inter
L.interrogans	0.0979548	inter
L.interrogans	0.0921148	inter
L.interrogans	0.0902325	inter
L.interrogans	0.0921148	inter
L.interrogans	0.0979548	inter
L.interrogans	0.0979548	inter
L.interrogans	0.0959746	inter
L.interrogans	0.0881313	inter
L.interrogans	0.0882009	inter
L.interrogans	0.0881313	inter
L.interrogans	0.099696	inter
L.interrogans	0.0882009	inter
L.interrogans	0.0979548	inter
L.interrogans	0.0918988	inter
L.interrogans	0.0979548	inter
L.interrogans	0.0882009	inter
L.interrogans	0.0921148	inter
L.interrogans	0.0979548	inter
L.interrogans	0.090154	inter
L.interrogans	0.0939264	inter
L.interrogans	0.0979548	inter
L.kirschneri	0	intra
L.kirschneri	0	intra
L.kirschneri	0.0804638	intra
L.kirschneri	0.00678834	intra
L.kirschneri	0.0616825	intra
L.kirschneri	0.0804638	intra
L.kirschneri	0.0804638	intra
L.kirschneri	0.0188154	intra
L.kirschneri	0	intra
L.kirschneri	0.0804638	intra
L.kirschneri	0.0188154	intra
L.kirschneri	0.00508477	intra
L.kirschneri	0.00338697	intra
L.kirschneri	0	intra
L.kirschneri	0	intra
L.kirschneri	0	intra
L.kirschneri	0.00678834	intra
L.kirschneri	0	intra
L.kirschneri	0.00508477	intra
L.kirschneri	0	intra
L.interrogans	0.099696	inter
L.interrogans	0.0979548	inter
L.interrogans	0.099696	inter
L.interrogans	0.0918988	inter
L.interrogans	0.0979548	inter
L.interrogans	0.0921148	inter
L.interrogans	0.0902325	inter
L.interrogans	0.0921148	inter
L.interrogans	0.0979548	inter
L.interrogans	0.0979548	inter
L.interrogans	0.0959746	inter
L.interrogans	0.0881313	inter
L.interrogans	0.0882009	inter
L.interrogans	0.0881313	inter
L.interrogans	0.099696	inter
L.interrogans	0.0882009	inter
L.interrogans	0.0979548	inter
L.interrogans	0.0918988	inter
L.interrogans	0.0979548	inter
L.interrogans	0.0882009	inter
L.interrogans	0.0921148	inter
L.interrogans	0.0979548	inter
L.interrogans	0.090154	inter
L.interrogans	0.0939264	inter
L.interrogans	0.0979548	inter
L.kirschneri	0	intra
L.kirschneri	0	intra
L.kirschneri	0.0804638	intra
L.kirschneri	0.00678834	intra
L.kirschneri	0.0616825	intra
L.kirschneri	0.0804638	intra
L.kirschneri	0.0804638	intra
L.kirschneri	0.0188154	intra
L.kirschneri	0	intra
L.kirschneri	0.0804638	intra
L.kirschneri	0.0188154	intra
L.kirschneri	0.00508477	intra
L.kirschneri	0.00338697	intra
L.kirschneri	0	intra
L.kirschneri	0	intra
L.kirschneri	0	intra
L.kirschneri	0.00678834	intra
L.kirschneri	0	intra
L.kirschneri	0.00508477	intra
L.kirschneri	0	intra
L.kirschneri	0	intra
L.interrogans	0.107181	inter
L.interrogans	0.103386	inter
L.interrogans	0.107181	inter
L.interrogans	0.105081	inter
L.interrogans	0.103386	inter
L.interrogans	0.101356	inter
L.interrogans	0.0994413	inter
L.interrogans	0.101356	inter
L.interrogans	0.103386	inter
L.interrogans	0.103386	inter
L.interrogans	0.105252	inter
L.interrogans	0.0974805	inter
L.interrogans	0.0974341	inter
L.interrogans	0.0974805	inter
L.interrogans	0.103228	inter
L.interrogans	0.0974341	inter
L.interrogans	0.103386	inter
L.interrogans	0.105081	inter
L.interrogans	0.103386	inter
L.interrogans	0.0974341	inter
L.interrogans	0.101356	inter
L.interrogans	0.103386	inter
L.interrogans	0.0993911	inter
L.interrogans	0.101264	inter
L.interrogans	0.103386	inter
L.kirschneri	0.0804638	intra
L.kirschneri	0.0804638	intra
L.kirschneri	0	intra
L.kirschneri	0.088067	intra
L.kirschneri	0.0916088	intra
L.kirschneri	0	intra
L.kirschneri	0	intra
L.kirschneri	0.0860735	intra
L.kirschneri	0.0804638	intra
L.kirschneri	0	intra
L.kirschneri	0.0860735	intra
L.kirschneri	0.086129	intra
L.kirschneri	0.0841985	intra
L.kirschneri	0.0804638	intra
L.kirschneri	0.0804638	intra
L.kirschneri	0.0804638	intra
L.kirschneri	0.088067	intra
L.kirschneri	0.0804638	intra
L.kirschneri	0.086129	intra
L.kirschneri	0.0804638	intra
L.kirschneri	0.0804638	intra
L.kirschneri	0.0804638	intra
L.interrogans	0.0978712	inter
L.interrogans	0.0961498	inter
L.interrogans	0.0978712	inter
L.interrogans	0.0900807	inter
L.interrogans	0.0961498	inter
L.interrogans	0.0903162	inter
L.interrogans	0.0884404	inter
L.interrogans	0.0903162	inter
L.interrogans	0.0961498	inter
L.interrogans	0.0961498	inter
L.interrogans	0.0941696	inter
L.interrogans	0.0863263	inter
L.interrogans	0.0864023	inter
L.interrogans	0.0863263	inter
L.interrogans	0.0978712	inter
L.interrogans	0.0864023	inter
L.interrogans	0.0961498	inter
L.interrogans	0.0900807	inter
L.interrogans	0.0961498	inter
L.interrogans	0.0864023	inter
L.interrogans	0.0903162	inter
L.interrogans	0.0961498	inter
L.interrogans	0.0883554	inter
L.interrogans	0.0921148	inter
L.interrogans	0.0961498	inter
L.kirschneri	0.00508477	intra
L.kirschneri	0.00508477	intra
L.kirschneri	0.086129	intra
L.kirschneri	0.00169205	intra
L.kirschneri	0.0598967	intra
L.kirschneri	0.086129	intra
L.kirschneri	0.086129	intra
L.kirschneri	0.0170853	intra
L.kirschneri	0.00508477	intra
L.kirschneri	0.086129	intra
L.kirschneri	0.0170853	intra
L.kirschneri	0	intra
L.kirschneri	0.00169205	intra
L.kirschneri	0.00508477	intra
L.kirschneri	0.00508477	intra
L.kirschneri	0.00508477	intra
L.kirschneri	0.00169205	intra
L.kirschneri	0.00508477	intra
L.kirschneri	0	intra
L.kirschneri	0.00508477	intra
L.kirschneri	0.00508477	intra
L.kirschneri	0.00508477	intra
L.kirschneri	0.086129	intra
L.interrogans	0.099696	inter
L.interrogans	0.0979548	inter
L.interrogans	0.099696	inter
L.interrogans	0.0918988	inter
L.interrogans	0.0979548	inter
L.interrogans	0.0921148	inter
L.interrogans	0.0902325	inter
L.interrogans	0.0921148	inter
L.interrogans	0.0979548	inter
L.interrogans	0.0979548	inter
L.interrogans	0.0959746	inter
L.interrogans	0.0881313	inter
L.interrogans	0.0882009	inter
L.interrogans	0.0881313	inter
L.interrogans	0.099696	inter
L.interrogans	0.0882009	inter
L.interrogans	0.0979548	inter
L.interrogans	0.0918988	inter
L.interrogans	0.0979548	inter
L.interrogans	0.0882009	inter
L.interrogans	0.0921148	inter
L.interrogans	0.0979548	inter
L.interrogans	0.090154	inter
L.interrogans	0.0939264	inter
L.interrogans	0.0979548	inter
L.kirschneri	0	intra
L.kirschneri	0	intra
L.kirschneri	0.0804638	intra
L.kirschneri	0.00678834	intra
L.kirschneri	0.0616825	intra
L.kirschneri	0.0804638	intra
L.kirschneri	0.0804638	intra
L.kirschneri	0.0188154	intra
L.kirschneri	0	intra
L.kirschneri	0.0804638	intra
L.kirschneri	0.0188154	intra
L.kirschneri	0.00508477	intra
L.kirschneri	0.00338697	intra
L.kirschneri	0	intra
L.kirschneri	0	intra
L.kirschneri	0	intra
L.kirschneri	0.00678834	intra
L.kirschneri	0	intra
L.kirschneri	0.00508477	intra
L.kirschneri	0	intra
L.kirschneri	0	intra
L.kirschneri	0	intra
L.kirschneri	0.0804638	intra
L.kirschneri	0.00508477	intra
L.interrogans	0.114085	inter
L.interrogans	0.110359	inter
L.interrogans	0.114085	inter
L.interrogans	0.113753	inter
L.interrogans	0.110359	inter
L.interrogans	0.108199	inter
L.interrogans	0.110117	inter
L.interrogans	0.11204	inter
L.interrogans	0.110359	inter
L.interrogans	0.110359	inter
L.interrogans	0.116018	inter
L.interrogans	0.102245	inter
L.interrogans	0.107975	inter
L.interrogans	0.102245	inter
L.interrogans	0.110004	inter
L.interrogans	0.107975	inter
L.interrogans	0.110359	inter
L.interrogans	0.113753	inter
L.interrogans	0.110359	inter
L.interrogans	0.107975	inter
L.interrogans	0.11204	inter
L.interrogans	0.110359	inter
L.interrogans	0.110004	inter
L.interrogans	0.113858	inter
L.interrogans	0.110359	inter
L.kirschneri	0.0690781	inter
L.kirschneri	0.0690781	inter
L.kirschneri	0.0882756	inter
L.kirschneri	0.0691592	inter
L.kirschneri	0.0804092	inter
L.kirschneri	0.0882756	inter
L.kirschneri	0.0882756	inter
L.kirschneri	0.0765924	inter
L.kirschneri	0.0690781	inter
L.kirschneri	0.0882756	inter
L.kirschneri	0.0765924	inter
L.kirschneri	0.0672795	inter
L.kirschneri	0.0654069	inter
L.kirschneri	0.0690781	inter
L.kirschneri	0.0690781	inter
L.kirschneri	0.0690781	inter
L.kirschneri	0.0691592	inter
L.kirschneri	0.0690781	inter
L.kirschneri	0.0672795	inter
L.kirschneri	0.0690781	inter
L.kirschneri	0.0690781	inter
L.kirschneri	0.0690781	inter
L.kirschneri	0.0882756	inter
L.kirschneri	0.0672795	inter
L.kirschneri	0.0690781	inter
L.interrogans	0.128352	inter
L.interrogans	0.124581	inter
L.interrogans	0.128352	inter
L.interrogans	0.127963	inter
L.interrogans	0.124581	inter
L.interrogans	0.12235	inter
L.interrogans	0.116264	inter
L.interrogans	0.118201	inter
L.interrogans	0.124581	inter
L.interrogans	0.124581	inter
L.interrogans	0.122217	inter
L.interrogans	0.116264	inter
L.interrogans	0.114085	inter
L.interrogans	0.116264	inter
L.interrogans	0.124168	inter
L.interrogans	0.114085	inter
L.interrogans	0.124581	inter
L.interrogans	0.127963	inter
L.interrogans	0.124581	inter
L.interrogans	0.114085	inter
L.interrogans	0.118201	inter
L.interrogans	0.124581	inter
L.interrogans	0.116139	inter
L.interrogans	0.120019	inter
L.interrogans	0.124581	inter
L.kirschneri	0.0766397	inter
L.kirschneri	0.0766397	inter
L.kirschneri	0.105955	inter
L.kirschneri	0.0767495	inter
L.kirschneri	0.0880078	inter
L.kirschneri	0.105955	inter
L.kirschneri	0.105955	inter
L.kirschneri	0.0880078	inter
L.kirschneri	0.0766397	inter
L.kirschneri	0.105955	inter
L.kirschneri	0.0880078	inter
L.kirschneri	0.0748411	inter
L.kirschneri	0.07294	inter
L.kirschneri	0.0766397	inter
L.kirschneri	0.0766397	inter
L.kirschneri	0.0766397	inter
L.kirschneri	0.0767495	inter
L.kirschneri	0.0766397	inter
L.kirschneri	0.0748411	inter
L.kirschneri	0.0766397	inter
L.kirschneri	0.0766397	inter
L.kirschneri	0.0766397	inter
L.kirschneri	0.105955	inter
L.kirschneri	0.0748411	inter
L.kirschneri	0.0766397	inter
L.noguchii	0.0257849	intra
L.interrogans	0.114085	inter
L.interrogans	0.110359	inter
L.interrogans	0.114085	inter
L.interrogans	0.113753	inter
L.interrogans	0.110359	inter
L.interrogans	0.108199	inter
L.interrogans	0.110117	inter
L.interrogans	0.11204	inter
L.interrogans	0.110359	inter
L.interrogans	0.110359	inter
L.interrogans	0.116018	inter
L.interrogans	0.102245	inter
L.interrogans	0.107975	inter
L.interrogans	0.102245	inter
L.interrogans	0.110004	inter
L.interrogans	0.107975	inter
L.interrogans	0.110359	inter
L.interrogans	0.113753	inter
L.interrogans	0.110359	inter
L.interrogans	0.107975	inter
L.interrogans	0.11204	inter
L.interrogans	0.110359	inter
L.interrogans	0.110004	inter
L.interrogans	0.113858	inter
L.interrogans	0.110359	inter
L.kirschneri	0.0690781	inter
L.kirschneri	0.0690781	inter
L.kirschneri	0.0882756	inter
L.kirschneri	0.0691592	inter
L.kirschneri	0.0804092	inter
L.kirschneri	0.0882756	inter
L.kirschneri	0.0882756	inter
L.kirschneri	0.0765924	inter
L.kirschneri	0.0690781	inter
L.kirschneri	0.0882756	inter
L.kirschneri	0.0765924	inter
L.kirschneri	0.0672795	inter
L.kirschneri	0.0654069	inter
L.kirschneri	0.0690781	inter
L.kirschneri	0.0690781	inter
L.kirschneri	0.0690781	inter
L.kirschneri	0.0691592	inter
L.kirschneri	0.0690781	inter
L.kirschneri	0.0672795	inter
L.kirschneri	0.0690781	inter
L.kirschneri	0.0690781	inter
L.kirschneri	0.0690781	inter
L.kirschneri	0.0882756	inter
L.kirschneri	0.0672795	inter
L.kirschneri	0.0690781	inter
L.noguchii	0	intra
L.noguchii	0.0257849	intra
L.interrogans	0.112158	inter
L.interrogans	0.108443	inter
L.interrogans	0.112158	inter
L.interrogans	0.111822	inter
L.interrogans	0.108443	inter
L.interrogans	0.106286	inter
L.interrogans	0.108199	inter
L.interrogans	0.110117	inter
L.interrogans	0.108443	inter
L.interrogans	0.108443	inter
L.interrogans	0.114085	inter
L.interrogans	0.100346	inter
L.interrogans	0.10606	inter
L.interrogans	0.100346	inter
L.interrogans	0.108084	inter
L.interrogans	0.10606	inter
L.interrogans	0.108443	inter
L.interrogans	0.111822	inter
L.interrogans	0.108443	inter
L.interrogans	0.10606	inter
L.interrogans	0.110117	inter
L.interrogans	0.108443	inter
L.interrogans	0.108084	inter
L.interrogans	0.111928	inter
L.interrogans	0.108443	inter
L.kirschneri	0.06724	inter
L.kirschneri	0.06724	inter
L.kirschneri	0.090154	inter
L.kirschneri	0.067324	inter
L.kirschneri	0.0785481	inter
L.kirschneri	0.090154	inter
L.kirschneri	0.090154	inter
L.kirschneri	0.0784513	inter
L.kirschneri	0.06724	inter
L.kirschneri	0.090154	inter
L.kirschneri	0.0784513	inter
L.kirschneri	0.0654479	inter
L.kirschneri	0.0635787	inter
L.kirschneri	0.06724	inter
L.kirschneri	0.06724	inter
L.kirschneri	0.06724	inter
L.kirschneri	0.067324	inter
L.kirschneri	0.06724	inter
L.kirschneri	0.0654479	inter
L.kirschneri	0.06724	inter
L.kirschneri	0.06724	inter
L.kirschneri	0.06724	inter
L.kirschneri	0.090154	inter
L.kirschneri	0.0654479	inter
L.kirschneri	0.06724	inter
L.noguchii	0.00169133	intra
L.noguchii	0.0240419	intra
L.noguchii	0.00169133	intra
L.interrogans	0.117957	inter
L.interrogans	0.114207	inter
L.interrogans	0.117957	inter
L.interrogans	0.117632	inter
L.interrogans	0.114207	inter
L.interrogans	0.11204	inter
L.interrogans	0.113969	inter
L.interrogans	0.115903	inter
L.interrogans	0.114207	inter
L.interrogans	0.114207	inter
L.interrogans	0.119901	inter
L.interrogans	0.10606	inter
L.interrogans	0.111822	inter
L.interrogans	0.10606	inter
L.interrogans	0.113858	inter
L.interrogans	0.111822	inter
L.interrogans	0.114207	inter
L.interrogans	0.117632	inter
L.interrogans	0.114207	inter
L.interrogans	0.111822	inter
L.interrogans	0.115903	inter
L.interrogans	0.114207	inter
L.interrogans	0.113858	inter
L.interrogans	0.117735	inter
L.interrogans	0.114207	inter
L.kirschneri	0.0690781	inter
L.kirschneri	0.0690781	inter
L.kirschneri	0.0900807	inter
L.kirschneri	0.0691592	inter
L.kirschneri	0.0804092	inter
L.kirschneri	0.0900807	inter
L.kirschneri	0.0900807	inter
L.kirschneri	0.0803153	inter
L.kirschneri	0.0690781	inter
L.kirschneri	0.0900807	inter
L.kirschneri	0.0803153	inter
L.kirschneri	0.0672795	inter
L.kirschneri	0.0654069	inter
L.kirschneri	0.0690781	inter
L.kirschneri	0.0690781	inter
L.kirschneri	0.0690781	inter
L.kirschneri	0.0691592	inter
L.kirschneri	0.0690781	inter
L.kirschneri	0.0672795	inter
L.kirschneri	0.0690781	inter
L.kirschneri	0.0690781	inter
L.kirschneri	0.0690781	inter
L.kirschneri	0.0900807	inter
L.kirschneri	0.0672795	inter
L.kirschneri	0.0690781	inter
L.noguchii	0.00849484	intra
L.noguchii	0.0223035	intra
L.noguchii	0.00849484	intra
L.noguchii	0.00678762	intra
L.interrogans	0.125657	inter
L.interrogans	0.12185	inter
L.interrogans	0.125657	inter
L.interrogans	0.125365	inter
L.interrogans	0.12185	inter
L.interrogans	0.119681	inter
L.interrogans	0.117735	inter
L.interrogans	0.119681	inter
L.interrogans	0.12185	inter
L.interrogans	0.12185	inter
L.interrogans	0.123695	inter
L.interrogans	0.113653	inter
L.interrogans	0.115591	inter
L.interrogans	0.113653	inter
L.interrogans	0.121533	inter
L.interrogans	0.115591	inter
L.interrogans	0.12185	inter
L.interrogans	0.125365	inter
L.interrogans	0.12185	inter
L.interrogans	0.115591	inter
L.interrogans	0.119681	inter
L.interrogans	0.12185	inter
L.interrogans	0.117632	inter
L.interrogans	0.121533	inter
L.interrogans	0.12185	inter
L.kirschneri	0.0783445	inter
L.kirschneri	0.0783445	inter
L.kirschneri	0.0937904	inter
L.kirschneri	0.0784105	inter
L.kirschneri	0.086129	inter
L.kirschneri	0.0937904	inter
L.kirschneri	0.0937904	inter
L.kirschneri	0.0859385	inter
L.kirschneri	0.0783445	inter
L.kirschneri	0.0937904	inter
L.kirschneri	0.0859385	inter
L.kirschneri	0.076513	inter
L.kirschneri	0.0746227	inter
L.kirschneri	0.0783445	inter
L.kirschneri	0.0783445	inter
L.kirschneri	0.0783445	inter
L.kirschneri	0.0784105	inter
L.kirschneri	0.0783445	inter
L.kirschneri	0.076513	inter
L.kirschneri	0.0783445	inter
L.kirschneri	0.0783445	inter
L.kirschneri	0.0783445	inter
L.kirschneri	0.0937904	inter
L.kirschneri	0.076513	inter
L.kirschneri	0.0783445	inter
L.noguchii	0.0544268	intra
L.noguchii	0.0454234	intra
L.noguchii	0.0544268	intra
L.noguchii	0.052625	intra
L.noguchii	0.050828	intra
L.interrogans	0.129815	inter
L.interrogans	0.123921	inter
L.interrogans	0.129815	inter
L.interrogans	0.127427	inter
L.interrogans	0.123921	inter
L.interrogans	0.121739	inter
L.interrogans	0.119788	inter
L.interrogans	0.121739	inter
L.interrogans	0.123921	inter
L.interrogans	0.123921	inter
L.interrogans	0.125766	inter
L.interrogans	0.117735	inter
L.interrogans	0.117632	inter
L.interrogans	0.117735	inter
L.interrogans	0.125657	inter
L.interrogans	0.117632	inter
L.interrogans	0.123921	inter
L.interrogans	0.127427	inter
L.interrogans	0.123921	inter
L.interrogans	0.117632	inter
L.interrogans	0.121739	inter
L.interrogans	0.123921	inter
L.interrogans	0.119681	inter
L.interrogans	0.123591	inter
L.interrogans	0.123921	inter
L.kirschneri	0.0803153	inter
L.kirschneri	0.0803153	inter
L.kirschneri	0.0937904	inter
L.kirschneri	0.0804092	inter
L.kirschneri	0.0785481	inter
L.kirschneri	0.0937904	inter
L.kirschneri	0.0937904	inter
L.kirschneri	0.0860233	inter
L.kirschneri	0.0803153	inter
L.kirschneri	0.0937904	inter
L.kirschneri	0.0860233	inter
L.kirschneri	0.0784971	inter
L.kirschneri	0.0765924	inter
L.kirschneri	0.0803153	inter
L.kirschneri	0.0803153	inter
L.kirschneri	0.0803153	inter
L.kirschneri	0.0804092	inter
L.kirschneri	0.0803153	inter
L.kirschneri	0.0784971	inter
L.kirschneri	0.0803153	inter
L.kirschneri	0.0803153	inter
L.kirschneri	0.0803153	inter
L.kirschneri	0.0937904	inter
L.kirschneri	0.0784971	inter
L.kirschneri	0.0803153	inter
L.noguchii	0.0507571	intra
L.noguchii	0.0453535	intra
L.noguchii	0.0507571	intra
L.noguchii	0.048962	intra
L.noguchii	0.0507571	intra
L.noguchii	0.00678834	intra
L.interrogans	0.110235	inter
L.interrogans	0.106532	inter
L.interrogans	0.110235	inter
L.interrogans	0.109896	inter
L.interrogans	0.106532	inter
L.interrogans	0.104378	inter
L.interrogans	0.106286	inter
L.interrogans	0.108199	inter
L.interrogans	0.106532	inter
L.interrogans	0.106532	inter
L.interrogans	0.112158	inter
L.interrogans	0.0984515	inter
L.interrogans	0.10415	inter
L.interrogans	0.0984515	inter
L.interrogans	0.10617	inter
L.interrogans	0.10415	inter
L.interrogans	0.106532	inter
L.interrogans	0.109896	inter
L.interrogans	0.106532	inter
L.interrogans	0.10415	inter
L.interrogans	0.108199	inter
L.interrogans	0.106532	inter
L.interrogans	0.10617	inter
L.interrogans	0.110004	inter
L.interrogans	0.106532	inter
L.kirschneri	0.0654069	inter
L.kirschneri	0.0654069	inter
L.kirschneri	0.0900807	inter
L.kirschneri	0.0654938	inter
L.kirschneri	0.0784971	inter
L.kirschneri	0.0900807	inter
L.kirschneri	0.0900807	inter
L.kirschneri	0.0765924	inter
L.kirschneri	0.0654069	inter
L.kirschneri	0.0900807	inter
L.kirschneri	0.0765924	inter
L.kirschneri	0.0636211	inter
L.kirschneri	0.0617555	inter
L.kirschneri	0.0654069	inter
L.kirschneri	0.0654069	inter
L.kirschneri	0.0654069	inter
L.kirschneri	0.0654938	inter
L.kirschneri	0.0654069	inter
L.kirschneri	0.0636211	inter
L.kirschneri	0.0654069	inter
L.kirschneri	0.0654069	inter
L.kirschneri	0.0654069	inter
L.kirschneri	0.0900807	inter
L.kirschneri	0.0636211	inter
L.kirschneri	0.0654069	inter
L.noguchii	0.00338697	intra
L.noguchii	0.0257849	intra
L.noguchii	0.00338697	intra
L.noguchii	0.00169133	intra
L.noguchii	0.00849484	intra
L.noguchii	0.0525886	intra
L.noguchii	0.0489322	intra
L.interrogans	0.106255	inter
L.interrogans	0.102546	inter
L.interrogans	0.106255	inter
L.interrogans	0.105955	inter
L.interrogans	0.102546	inter
L.interrogans	0.100421	inter
L.interrogans	0.102325	inter
L.interrogans	0.104235	inter
L.interrogans	0.102546	inter
L.interrogans	0.102546	inter
L.interrogans	0.108174	inter
L.interrogans	0.0945296	inter
L.interrogans	0.100218	inter
L.interrogans	0.0945296	inter
L.interrogans	0.102222	inter
L.interrogans	0.100218	inter
L.interrogans	0.102546	inter
L.interrogans	0.105955	inter
L.interrogans	0.102546	inter
L.interrogans	0.100218	inter
L.interrogans	0.104235	inter
L.interrogans	0.102546	inter
L.interrogans	0.102222	inter
L.interrogans	0.106049	inter
L.interrogans	0.102546	inter
L.kirschneri	0.0767292	inter
L.kirschneri	0.0767292	inter
L.kirschneri	0.0828202	inter
L.kirschneri	0.0768293	inter
L.kirschneri	0.0882258	inter
L.kirschneri	0.0828202	inter
L.kirschneri	0.0828202	inter
L.kirschneri	0.0843498	inter
L.kirschneri	0.0767292	inter
L.kirschneri	0.0828202	inter
L.kirschneri	0.0843498	inter
L.kirschneri	0.0749209	inter
L.kirschneri	0.0730197	inter
L.kirschneri	0.0767292	inter
L.kirschneri	0.0767292	inter
L.kirschneri	0.0767292	inter
L.kirschneri	0.0768293	inter
L.kirschneri	0.0767292	inter
L.kirschneri	0.0749209	inter
L.kirschneri	0.0767292	inter
L.kirschneri	0.0767292	inter
L.kirschneri	0.0767292	inter
L.kirschneri	0.0828202	inter
L.kirschneri	0.0749209	inter
L.kirschneri	0.0767292	inter
L.noguchii	0.011945	intra
L.noguchii	0.0293435	intra
L.noguchii	0.011945	intra
L.noguchii	0.013664	intra
L.noguchii	0.0171205	intra
L.noguchii	0.0600431	intra
L.noguchii	0.0599669	intra
L.noguchii	0.0153874	intra
L.interrogans	0.116018	inter
L.interrogans	0.11228	inter
L.interrogans	0.116018	inter
L.interrogans	0.11569	inter
L.interrogans	0.11228	inter
L.interrogans	0.110117	inter
L.interrogans	0.10415	inter
L.interrogans	0.10606	inter
L.interrogans	0.11228	inter
L.interrogans	0.11228	inter
L.interrogans	0.110004	inter
L.interrogans	0.10415	inter
L.interrogans	0.102036	inter
L.interrogans	0.10415	inter
L.interrogans	0.111928	inter
L.interrogans	0.102036	inter
L.interrogans	0.11228	inter
L.interrogans	0.11569	inter
L.interrogans	0.11228	inter
L.interrogans	0.102036	inter
L.interrogans	0.10606	inter
L.interrogans	0.11228	inter
L.interrogans	0.104044	inter
L.interrogans	0.107872	inter
L.interrogans	0.11228	inter
L.kirschneri	0.0709994	inter
L.kirschneri	0.0709994	inter
L.kirschneri	0.0883554	inter
L.kirschneri	0.0710976	inter
L.kirschneri	0.0822754	inter
L.kirschneri	0.0883554	inter
L.kirschneri	0.0883554	inter
L.kirschneri	0.0822754	inter
L.kirschneri	0.0709994	inter
L.kirschneri	0.0883554	inter
L.kirschneri	0.0822754	inter
L.kirschneri	0.0692073	inter
L.kirschneri	0.067324	inter
L.kirschneri	0.0709994	inter
L.kirschneri	0.0709994	inter
L.kirschneri	0.0709994	inter
L.kirschneri	0.0710976	inter
L.kirschneri	0.0709994	inter
L.kirschneri	0.0692073	inter
L.kirschneri	0.0709994	inter
L.kirschneri	0.0709994	inter
L.kirschneri	0.0709994	inter
L.kirschneri	0.0883554	inter
L.kirschneri	0.0692073	inter
L.kirschneri	0.0709994	inter
L.noguchii	0.0136488	intra
L.noguchii	0.0223178	intra
L.noguchii	0.0136488	intra
L.noguchii	0.0119342	intra
L.noguchii	0.0153789	intra
L.noguchii	0.0472076	intra
L.noguchii	0.0471405	intra
L.noguchii	0.0136488	intra
L.noguchii	0.0188724	intra
L.interrogans	0.116018	inter
L.interrogans	0.11228	inter
L.interrogans	0.116018	inter
L.interrogans	0.11569	inter
L.interrogans	0.11228	inter
L.interrogans	0.110117	inter
L.interrogans	0.10415	inter
L.interrogans	0.10606	inter
L.interrogans	0.11228	inter
L.interrogans	0.11228	inter
L.interrogans	0.110004	inter
L.interrogans	0.10415	inter
L.interrogans	0.102036	inter
L.interrogans	0.10415	inter
L.interrogans	0.111928	inter
L.interrogans	0.102036	inter
L.interrogans	0.11228	inter
L.interrogans	0.11569	inter
L.interrogans	0.11228	inter
L.interrogans	0.102036	inter
L.interrogans	0.10606	inter
L.interrogans	0.11228	inter
L.interrogans	0.104044	inter
L.interrogans	0.107872	inter
L.interrogans	0.11228	inter
L.kirschneri	0.0709994	inter
L.kirschneri	0.0709994	inter
L.kirschneri	0.0883554	inter
L.kirschneri	0.0710976	inter
L.kirschneri	0.0822754	inter
L.kirschneri	0.0883554	inter
L.kirschneri	0.0883554	inter
L.kirschneri	0.0822754	inter
L.kirschneri	0.0709994	inter
L.kirschneri	0.0883554	inter
L.kirschneri	0.0822754	inter
L.kirschneri	0.0692073	inter
L.kirschneri	0.067324	inter
L.kirschneri	0.0709994	inter
L.kirschneri	0.0709994	inter
L.kirschneri	0.0709994	inter
L.kirschneri	0.0710976	inter
L.kirschneri	0.0709994	inter
L.kirschneri	0.0692073	inter
L.kirschneri	0.0709994	inter
L.kirschneri	0.0709994	inter
L.kirschneri	0.0709994	inter
L.kirschneri	0.0883554	inter
L.kirschneri	0.0692073	inter
L.kirschneri	0.0709994	inter
L.noguchii	0.0136488	intra
L.noguchii	0.0223178	intra
L.noguchii	0.0136488	intra
L.noguchii	0.0119342	intra
L.noguchii	0.0153789	intra
L.noguchii	0.0472076	intra
L.noguchii	0.0471405	intra
L.noguchii	0.0136488	intra
L.noguchii	0.0188724	intra
L.noguchii	0	intra
L.interrogans	0.114085	inter
L.interrogans	0.110359	inter
L.interrogans	0.114085	inter
L.interrogans	0.113753	inter
L.interrogans	0.110359	inter
L.interrogans	0.108199	inter
L.interrogans	0.110117	inter
L.interrogans	0.11204	inter
L.interrogans	0.110359	inter
L.interrogans	0.110359	inter
L.interrogans	0.116018	inter
L.interrogans	0.102245	inter
L.interrogans	0.107975	inter
L.interrogans	0.102245	inter
L.interrogans	0.110004	inter
L.interrogans	0.107975	inter
L.interrogans	0.110359	inter
L.interrogans	0.113753	inter
L.interrogans	0.110359	inter
L.interrogans	0.107975	inter
L.interrogans	0.11204	inter
L.interrogans	0.110359	inter
L.interrogans	0.110004	inter
L.interrogans	0.113858	inter
L.interrogans	0.110359	inter
L.kirschneri	0.0690781	inter
L.kirschneri	0.0690781	inter
L.kirschneri	0.0882756	inter
L.kirschneri	0.0691592	inter
L.kirschneri	0.0804092	inter
L.kirschneri	0.0882756	inter
L.kirschneri	0.0882756	inter
L.kirschneri	0.0765924	inter
L.kirschneri	0.0690781	inter
L.kirschneri	0.0882756	inter
L.kirschneri	0.0765924	inter
L.kirschneri	0.0672795	inter
L.kirschneri	0.0654069	inter
L.kirschneri	0.0690781	inter
L.kirschneri	0.0690781	inter
L.kirschneri	0.0690781	inter
L.kirschneri	0.0691592	inter
L.kirschneri	0.0690781	inter
L.kirschneri	0.0672795	inter
L.kirschneri	0.0690781	inter
L.kirschneri	0.0690781	inter
L.kirschneri	0.0690781	inter
L.kirschneri	0.0882756	inter
L.kirschneri	0.0672795	inter
L.kirschneri	0.0690781	inter
L.noguchii	0	intra
L.noguchii	0.0257849	intra
L.noguchii	0	intra
L.noguchii	0.00169133	intra
L.noguchii	0.00849484	intra
L.noguchii	0.0544268	intra
L.noguchii	0.0507571	intra
L.noguchii	0.00338697	intra
L.noguchii	0.011945	intra
L.noguchii	0.0136488	intra
L.noguchii	0.0136488	intra
L.interrogans	0.129932	inter
L.interrogans	0.121967	inter
L.interrogans	0.129932	inter
L.interrogans	0.129597	inter
L.interrogans	0.121967	inter
L.interrogans	0.123921	inter
L.interrogans	0.121967	inter
L.interrogans	0.123921	inter
L.interrogans	0.121967	inter
L.interrogans	0.121967	inter
L.interrogans	0.127963	inter
L.interrogans	0.117843	inter
L.interrogans	0.119788	inter
L.interrogans	0.117843	inter
L.interrogans	0.125766	inter
L.interrogans	0.119788	inter
L.interrogans	0.121967	inter
L.interrogans	0.129597	inter
L.interrogans	0.121967	inter
L.interrogans	0.119788	inter
L.interrogans	0.123921	inter
L.interrogans	0.121967	inter
L.interrogans	0.12185	inter
L.interrogans	0.125766	inter
L.interrogans	0.121967	inter
L.kirschneri	0.0821845	inter
L.kirschneri	0.0821845	inter
L.kirschneri	0.0976519	inter
L.kirschneri	0.0822754	inter
L.kirschneri	0.0823286	inter
L.kirschneri	0.0976519	inter
L.kirschneri	0.0976519	inter
L.kirschneri	0.0898393	inter
L.kirschneri	0.0821845	inter
L.kirschneri	0.0976519	inter
L.kirschneri	0.0898393	inter
L.kirschneri	0.0803597	inter
L.kirschneri	0.0784513	inter
L.kirschneri	0.0821845	inter
L.kirschneri	0.0821845	inter
L.kirschneri	0.0821845	inter
L.kirschneri	0.0822754	inter
L.kirschneri	0.0821845	inter
L.kirschneri	0.0803597	inter
L.kirschneri	0.0821845	inter
L.kirschneri	0.0821845	inter
L.kirschneri	0.0821845	inter
L.kirschneri	0.0976519	inter
L.kirschneri	0.0803597	inter
L.kirschneri	0.0821845	inter
L.noguchii	0.0507901	intra
L.noguchii	0.0453861	intra
L.noguchii	0.0507901	intra
L.noguchii	0.0489965	intra
L.noguchii	0.0507901	intra
L.noguchii	0.00679342	intra
L.noguchii	0.00338625	intra
L.noguchii	0.048962	intra
L.noguchii	0.0600025	intra
L.noguchii	0.0471717	intra
L.noguchii	0.0471717	intra
L.noguchii	0.0507901	intra
L.interrogans	0.114085	inter
L.interrogans	0.110359	inter
L.interrogans	0.114085	inter
L.interrogans	0.113753	inter
L.interrogans	0.110359	inter
L.interrogans	0.108199	inter
L.interrogans	0.110117	inter
L.interrogans	0.11204	inter
L.interrogans	0.110359	inter
L.interrogans	0.110359	inter
L.interrogans	0.116018	inter
L.interrogans	0.102245	inter
L.interrogans	0.107975	inter
L.interrogans	0.102245	inter
L.interrogans	0.110004	inter
L.interrogans	0.107975	inter
L.interrogans	0.110359	inter
L.interrogans	0.113753	inter
L.interrogans	0.110359	inter
L.interrogans	0.107975	inter
L.interrogans	0.11204	inter
L.interrogans	0.110359	inter
L.interrogans	0.110004	inter
L.interrogans	0.113858	inter
L.interrogans	0.110359	inter
L.kirschneri	0.0690781	inter
L.kirschneri	0.0690781	inter
L.kirschneri	0.0882756	inter
L.kirschneri	0.0691592	inter
L.kirschneri	0.0804092	inter
L.kirschneri	0.0882756	inter
L.kirschneri	0.0882756	inter
L.kirschneri	0.0765924	inter
L.kirschneri	0.0690781	inter
L.kirschneri	0.0882756	inter
L.kirschneri	0.0765924	inter
L.kirschneri	0.0672795	inter
L.kirschneri	0.0654069	inter
L.kirschneri	0.0690781	inter
L.kirschneri	0.0690781	inter
L.kirschneri	0.0690781	inter
L.kirschneri	0.0691592	inter
L.kirschneri	0.0690781	inter
L.kirschneri	0.0672795	inter
L.kirschneri	0.0690781	inter
L.kirschneri	0.0690781	inter
[truncated: 5,751 more rows]

## Sheet: flaB_classic
species	distance	comparison
L.interrogans	0.0258564	intra
L.interrogans	0	intra
L.interrogans	0.0258564	intra
L.interrogans	0.00380712	intra
L.interrogans	0.0245319	intra
L.interrogans	0.00380712	intra
L.interrogans	0.0258838	intra
L.interrogans	0.0038035	intra
L.interrogans	0.0258838	intra
L.interrogans	0.0219155	intra
L.interrogans	0.0258564	intra
L.interrogans	0.00380229	intra
L.interrogans	0.0258564	intra
L.interrogans	0.0245319	intra
L.interrogans	0.00253285	intra
L.interrogans	0.0245575	intra
L.interrogans	0.00253285	intra
L.interrogans	0.0245575	intra
L.interrogans	0.0232348	intra
L.interrogans	0.00126582	intra
L.interrogans	0.00126542	intra
L.interrogans	0.0258838	intra
L.interrogans	0.0038035	intra
L.interrogans	0.0258838	intra
L.interrogans	0.0219155	intra
L.interrogans	0	intra
L.interrogans	0.00253285	intra
L.interrogans	0.00126582	intra
L.interrogans	0.0258838	intra
L.interrogans	0.0038035	intra
L.interrogans	0.0258838	intra
L.interrogans	0.0219155	intra
L.interrogans	0	intra
L.interrogans	0.00253285	intra
L.interrogans	0.00126582	intra
L.interrogans	0	intra
L.interrogans	0.0258838	intra
L.interrogans	0.0038035	intra
L.interrogans	0.0258838	intra
L.interrogans	0.0219155	intra
L.interrogans	0	intra
L.interrogans	0.00253285	intra
L.interrogans	0.00126582	intra
L.interrogans	0	intra
L.interrogans	0	intra
L.interrogans	0.0245319	intra
L.interrogans	0.00507455	intra
L.interrogans	0.0245319	intra
L.interrogans	0.0232109	intra
L.interrogans	0.0038035	intra
L.interrogans	0.00380229	intra
L.interrogans	0.00253285	intra
L.interrogans	0.0038035	intra
L.interrogans	0.0038035	intra
L.interrogans	0.0038035	intra
L.interrogans	0.00253486	intra
L.interrogans	0.0258564	intra
L.interrogans	0.00253486	intra
L.interrogans	0.00126582	intra
L.interrogans	0.0232348	intra
L.interrogans	0.0258564	intra
L.interrogans	0.0245575	intra
L.interrogans	0.0232348	intra
L.interrogans	0.0232348	intra
L.interrogans	0.0232348	intra
L.interrogans	0.0245319	intra
L.interrogans	0.0258838	intra
L.interrogans	0.0038035	intra
L.interrogans	0.0258838	intra
L.interrogans	0.0219155	intra
L.interrogans	0	intra
L.interrogans	0.00253285	intra
L.interrogans	0.00126582	intra
L.interrogans	0	intra
L.interrogans	0	intra
L.interrogans	0	intra
L.interrogans	0.0038035	intra
L.interrogans	0.0232348	intra
L.interrogans	0.00253486	intra
L.interrogans	0.0258564	intra
L.interrogans	0.00253486	intra
L.interrogans	0.00126582	intra
L.interrogans	0.0232348	intra
L.interrogans	0.0258564	intra
L.interrogans	0.0245575	intra
L.interrogans	0.0232348	intra
L.interrogans	0.0232348	intra
L.interrogans	0.0232348	intra
L.interrogans	0.0245319	intra
L.interrogans	0	intra
L.interrogans	0.0232348	intra
L.interrogans	0.0245575	intra
L.interrogans	0.00507739	intra
L.interrogans	0.0245575	intra
L.interrogans	0.0205997	intra
L.interrogans	0.00126582	intra
L.interrogans	0.0038035	intra
L.interrogans	0.00253486	intra
L.interrogans	0.00126582	intra
L.interrogans	0.00126582	intra
L.interrogans	0.00126582	intra
L.interrogans	0.00507739	intra
L.interrogans	0.0219155	intra
L.interrogans	0.00126582	intra
L.interrogans	0.0219155	intra
L.interrogans	0.0258838	intra
L.interrogans	0.0038035	intra
L.interrogans	0.0258838	intra
L.interrogans	0.0219155	intra
L.interrogans	0	intra
L.interrogans	0.00253285	intra
L.interrogans	0.00126582	intra
L.interrogans	0	intra
L.interrogans	0	intra
L.interrogans	0	intra
L.interrogans	0.0038035	intra
L.interrogans	0.0232348	intra
L.interrogans	0	intra
L.interrogans	0.0232348	intra
L.interrogans	0.00126582	intra
L.interrogans	0.0245319	intra
L.interrogans	0.00507455	intra
L.interrogans	0.0245319	intra
L.interrogans	0.0258564	intra
L.interrogans	0.0038035	intra
L.interrogans	0.00126582	intra
L.interrogans	0.00253285	intra
L.interrogans	0.0038035	intra
L.interrogans	0.0038035	intra
L.interrogans	0.0038035	intra
L.interrogans	0.00507455	intra
L.interrogans	0.0271844	intra
L.interrogans	0.0038035	intra
L.interrogans	0.0271844	intra
L.interrogans	0.00507739	intra
L.interrogans	0.0038035	intra
L.interrogans	0.00380712	intra
L.interrogans	0.0245319	intra
L.interrogans	0.00380712	intra
L.interrogans	0	intra
L.interrogans	0.0219155	intra
L.interrogans	0.0245319	intra
L.interrogans	0.0232348	intra
L.interrogans	0.0219155	intra
L.interrogans	0.0219155	intra
L.interrogans	0.0219155	intra
L.interrogans	0.0232109	intra
L.interrogans	0.00126582	intra
L.interrogans	0.0219155	intra
L.interrogans	0.00126582	intra
L.interrogans	0.0205997	intra
L.interrogans	0.0219155	intra
L.interrogans	0.0258564	intra
L.interrogans	0.0258564	intra
L.interrogans	0	intra
L.interrogans	0.0258564	intra
L.interrogans	0.0245319	intra
L.interrogans	0.0038035	intra
L.interrogans	0.00380229	intra
L.interrogans	0.00253285	intra
L.interrogans	0.0038035	intra
L.interrogans	0.0038035	intra
L.interrogans	0.0038035	intra
L.interrogans	0.00507455	intra
L.interrogans	0.0258564	intra
L.interrogans	0.0038035	intra
L.interrogans	0.0258564	intra
L.interrogans	0.00507739	intra
L.interrogans	0.0038035	intra
L.interrogans	0.00507455	intra
L.interrogans	0.0245319	intra
L.interrogans	0.0258838	intra
L.interrogans	0.0038035	intra
L.interrogans	0.0258838	intra
L.interrogans	0.0219155	intra
L.interrogans	0	intra
L.interrogans	0.00253285	intra
L.interrogans	0.00126582	intra
L.interrogans	0	intra
L.interrogans	0	intra
L.interrogans	0	intra
L.interrogans	0.0038035	intra
L.interrogans	0.0232348	intra
L.interrogans	0	intra
L.interrogans	0.0232348	intra
L.interrogans	0.00126582	intra
L.interrogans	0	intra
L.interrogans	0.0038035	intra
L.interrogans	0.0219155	intra
L.interrogans	0.0038035	intra
L.interrogans	0.0258838	intra
L.interrogans	0.0038035	intra
L.interrogans	0.0258838	intra
L.interrogans	0.0219155	intra
L.interrogans	0	intra
L.interrogans	0.00253285	intra
L.interrogans	0.00126582	intra
L.interrogans	0	intra
L.interrogans	0	intra
L.interrogans	0	intra
L.interrogans	0.0038035	intra
L.interrogans	0.0232348	intra
L.interrogans	0	intra
L.interrogans	0.0232348	intra
L.interrogans	0.00126582	intra
L.interrogans	0	intra
L.interrogans	0.0038035	intra
L.interrogans	0.0219155	intra
L.interrogans	0.0038035	intra
L.interrogans	0	intra
L.interrogans	0.0258838	intra
L.interrogans	0.0038035	intra
L.interrogans	0.0258838	intra
L.interrogans	0.0219155	intra
L.interrogans	0	intra
L.interrogans	0.00253285	intra
L.interrogans	0.00126582	intra
L.interrogans	0	intra
L.interrogans	0	intra
L.interrogans	0	intra
L.interrogans	0.0038035	intra
L.interrogans	0.0232348	intra
L.interrogans	0	intra
L.interrogans	0.0232348	intra
L.interrogans	0.00126582	intra
L.interrogans	0	intra
L.interrogans	0.0038035	intra
L.interrogans	0.0219155	intra
L.interrogans	0.0038035	intra
L.interrogans	0	intra
L.interrogans	0	intra
L.interrogans	0.0245575	intra
L.interrogans	0.00507739	intra
L.interrogans	0.0245575	intra
L.interrogans	0.0232348	intra
L.interrogans	0.00126582	intra
L.interrogans	0.0038035	intra
L.interrogans	0.00253486	intra
L.interrogans	0.00126582	intra
L.interrogans	0.00126582	intra
L.interrogans	0.00126582	intra
L.interrogans	0.00507739	intra
L.interrogans	0.0245575	intra
L.interrogans	0.00126582	intra
L.interrogans	0.0245575	intra
L.interrogans	0.00253486	intra
L.interrogans	0.00126582	intra
L.interrogans	0.00253285	intra
L.interrogans	0.0232348	intra
L.interrogans	0.00507739	intra
L.interrogans	0.00126582	intra
L.interrogans	0.00126582	intra
L.interrogans	0.00126582	intra
L.interrogans	0.0258838	intra
L.interrogans	0.0038035	intra
L.interrogans	0.0258838	intra
L.interrogans	0.0219155	intra
L.interrogans	0	intra
L.interrogans	0.00253285	intra
L.interrogans	0.00126582	intra
L.interrogans	0	intra
L.interrogans	0	intra
L.interrogans	0	intra
L.interrogans	0.0038035	intra
L.interrogans	0.0232348	intra
L.interrogans	0	intra
L.interrogans	0.0232348	intra
L.interrogans	0.00126582	intra
L.interrogans	0	intra
L.interrogans	0.0038035	intra
L.interrogans	0.0219155	intra
L.interrogans	0.0038035	intra
L.interrogans	0	intra
L.interrogans	0	intra
L.interrogans	0	intra
L.interrogans	0.00126582	intra
L.interrogans	0.0258564	intra
L.interrogans	0.00380229	intra
L.interrogans	0.0258564	intra
L.interrogans	0.0245319	intra
L.interrogans	0.00253285	intra
L.interrogans	0	intra
L.interrogans	0.00126542	intra
L.interrogans	0.00253285	intra
L.interrogans	0.00253285	intra
L.interrogans	0.00253285	intra
L.interrogans	0.00380229	intra
L.interrogans	0.0258564	intra
L.interrogans	0.00253285	intra
L.interrogans	0.0258564	intra
L.interrogans	0.0038035	intra
L.interrogans	0.00253285	intra
L.interrogans	0.00126582	intra
L.interrogans	0.0245319	intra
L.interrogans	0.00380229	intra
L.interrogans	0.00253285	intra
L.interrogans	0.00253285	intra
L.interrogans	0.00253285	intra
L.interrogans	0.0038035	intra
L.interrogans	0.00253285	intra
L.interrogans	0.0431849	inter
L.interrogans	0.0392146	inter
L.interrogans	0.0431849	inter
L.interrogans	0.044551	inter
L.interrogans	0.0391768	inter
L.interrogans	0.0391415	inter
L.interrogans	0.0378218	inter
L.interrogans	0.0391768	inter
L.interrogans	0.0391768	inter
L.interrogans	0.0391768	inter
L.interrogans	0.0377883	inter
L.interrogans	0.0431849	inter
L.interrogans	0.0391768	inter
L.interrogans	0.0431849	inter
L.interrogans	0.0378218	inter
L.interrogans	0.0391768	inter
L.interrogans	0.0404983	inter
L.interrogans	0.044551	inter
L.interrogans	0.0392146	inter
L.interrogans	0.0391768	inter
L.interrogans	0.0391768	inter
L.interrogans	0.0391768	inter
L.interrogans	0.0405355	inter
L.interrogans	0.0391768	inter
L.interrogans	0.0391415	inter
L.interrogans	0.0377883	inter
L.interrogans	0.0418979	inter
L.interrogans	0.0377883	inter
L.interrogans	0.0391415	inter
L.interrogans	0.0418589	inter
L.interrogans	0.0418225	inter
L.interrogans	0.0404983	inter
L.interrogans	0.0418589	inter
L.interrogans	0.0418589	inter
L.interrogans	0.0418589	inter
L.interrogans	0.0404638	inter
L.interrogans	0.0377883	inter
L.interrogans	0.0418589	inter
L.interrogans	0.0377883	inter
L.interrogans	0.0432231	inter
L.interrogans	0.0418589	inter
L.interrogans	0.0431849	inter
L.interrogans	0.0391415	inter
L.interrogans	0.0418979	inter
L.interrogans	0.0418589	inter
L.interrogans	0.0418589	inter
L.interrogans	0.0418589	inter
L.interrogans	0.0432231	inter
L.interrogans	0.0418589	inter
L.interrogans	0.0418225	inter
L.kirschneri	0.0127896	intra
L.interrogans	0.044551	inter
L.interrogans	0.0405752	inter
L.interrogans	0.044551	inter
L.interrogans	0.0459209	inter
L.interrogans	0.0405355	inter
L.interrogans	0.0404983	inter
L.interrogans	0.0391768	inter
L.interrogans	0.0405355	inter
L.interrogans	0.0405355	inter
L.interrogans	0.0405355	inter
L.interrogans	0.0391415	inter
L.interrogans	0.044551	inter
L.interrogans	0.0405355	inter
L.interrogans	0.044551	inter
L.interrogans	0.0391768	inter
L.interrogans	0.0405355	inter
L.interrogans	0.0418589	inter
L.interrogans	0.0459209	inter
L.interrogans	0.0405752	inter
L.interrogans	0.0405355	inter
L.interrogans	0.0405355	inter
L.interrogans	0.0405355	inter
L.interrogans	0.0418979	inter
L.interrogans	0.0405355	inter
L.interrogans	0.0404983	inter
L.kirschneri	0.00126582	intra
L.kirschneri	0.0140866	intra
L.interrogans	0.0431849	inter
L.interrogans	0.0392146	inter
L.interrogans	0.0431849	inter
L.interrogans	0.044551	inter
L.interrogans	0.0391768	inter
L.interrogans	0.0391415	inter
L.interrogans	0.0378218	inter
L.interrogans	0.0391768	inter
L.interrogans	0.0391768	inter
L.interrogans	0.0391768	inter
L.interrogans	0.0377883	inter
L.interrogans	0.0431849	inter
L.interrogans	0.0391768	inter
L.interrogans	0.0431849	inter
L.interrogans	0.0378218	inter
L.interrogans	0.0391768	inter
L.interrogans	0.0404983	inter
L.interrogans	0.044551	inter
L.interrogans	0.0392146	inter
L.interrogans	0.0391768	inter
L.interrogans	0.0391768	inter
L.interrogans	0.0391768	inter
L.interrogans	0.0405355	inter
L.interrogans	0.0391768	inter
L.interrogans	0.0391415	inter
L.kirschneri	0	intra
L.kirschneri	0.0127896	intra
L.kirschneri	0.00126582	intra
L.interrogans	0.0391415	inter
L.interrogans	0.043264	inter
L.interrogans	0.0391415	inter
L.interrogans	0.0404983	inter
L.interrogans	0.0432231	inter
L.interrogans	0.0431849	inter
L.interrogans	0.0418589	inter
L.interrogans	0.0432231	inter
L.interrogans	0.0432231	inter
L.interrogans	0.0432231	inter
L.interrogans	0.0418225	inter
L.interrogans	0.0391415	inter
L.interrogans	0.0432231	inter
L.interrogans	0.0391415	inter
L.interrogans	0.0445911	inter
L.interrogans	0.0432231	inter
L.interrogans	0.044551	inter
L.interrogans	0.0404983	inter
L.interrogans	0.043264	inter
L.interrogans	0.0432231	inter
L.interrogans	0.0432231	inter
L.interrogans	0.0432231	inter
L.interrogans	0.0445911	inter
L.interrogans	0.0432231	inter
L.interrogans	0.0431849	inter
L.kirschneri	0.0140866	intra
L.kirschneri	0.00126582	intra
L.kirschneri	0.015387	intra
L.kirschneri	0.0140866	intra
L.interrogans	0.044551	inter
L.interrogans	0.0405752	inter
L.interrogans	0.044551	inter
L.interrogans	0.0459209	inter
L.interrogans	0.0405355	inter
L.interrogans	0.0404983	inter
L.interrogans	0.0391768	inter
L.interrogans	0.0405355	inter
L.interrogans	0.0405355	inter
L.interrogans	0.0405355	inter
L.interrogans	0.0391415	inter
L.interrogans	0.044551	inter
L.interrogans	0.0405355	inter
L.interrogans	0.044551	inter
L.interrogans	0.0391768	inter
L.interrogans	0.0405355	inter
L.interrogans	0.0418589	inter
L.interrogans	0.0459209	inter
L.interrogans	0.0405752	inter
L.interrogans	0.0405355	inter
L.interrogans	0.0405355	inter
L.interrogans	0.0405355	inter
L.interrogans	0.0418979	inter
L.interrogans	0.0405355	inter
L.interrogans	0.0404983	inter
L.kirschneri	0.00126582	intra
L.kirschneri	0.0140866	intra
L.kirschneri	0	intra
L.kirschneri	0.00126582	intra
L.kirschneri	0.015387	intra
L.interrogans	0.044551	inter
L.interrogans	0.0405752	inter
L.interrogans	0.044551	inter
L.interrogans	0.0459209	inter
L.interrogans	0.0405355	inter
L.interrogans	0.0404983	inter
L.interrogans	0.0391768	inter
L.interrogans	0.0405355	inter
L.interrogans	0.0405355	inter
L.interrogans	0.0405355	inter
L.interrogans	0.0391415	inter
L.interrogans	0.044551	inter
L.interrogans	0.0405355	inter
L.interrogans	0.044551	inter
L.interrogans	0.0391768	inter
L.interrogans	0.0405355	inter
L.interrogans	0.0418589	inter
L.interrogans	0.0459209	inter
L.interrogans	0.0405752	inter
L.interrogans	0.0405355	inter
L.interrogans	0.0405355	inter
L.interrogans	0.0405355	inter
L.interrogans	0.0418979	inter
L.interrogans	0.0405355	inter
L.interrogans	0.0404983	inter
L.kirschneri	0.00126582	intra
L.kirschneri	0.0140866	intra
L.kirschneri	0	intra
L.kirschneri	0.00126582	intra
L.kirschneri	0.015387	intra
L.kirschneri	0	intra
L.interrogans	0.0431849	inter
L.interrogans	0.0392146	inter
L.interrogans	0.0431849	inter
L.interrogans	0.044551	inter
L.interrogans	0.0391768	inter
L.interrogans	0.0391415	inter
L.interrogans	0.0378218	inter
L.interrogans	0.0391768	inter
L.interrogans	0.0391768	inter
L.interrogans	0.0391768	inter
L.interrogans	0.0377883	inter
L.interrogans	0.0431849	inter
L.interrogans	0.0391768	inter
L.interrogans	0.0431849	inter
L.interrogans	0.0378218	inter
L.interrogans	0.0391768	inter
L.interrogans	0.0404983	inter
L.interrogans	0.044551	inter
L.interrogans	0.0392146	inter
L.interrogans	0.0391768	inter
L.interrogans	0.0391768	inter
L.interrogans	0.0391768	inter
L.interrogans	0.0405355	inter
L.interrogans	0.0391768	inter
L.interrogans	0.0391415	inter
L.kirschneri	0.00253486	intra
L.kirschneri	0.0102056	intra
L.kirschneri	0.00380712	intra
L.kirschneri	0.00253486	intra
L.kirschneri	0.011496	intra
L.kirschneri	0.00380712	intra
L.kirschneri	0.00380712	intra
L.interrogans	0.0431849	inter
L.interrogans	0.0392146	inter
L.interrogans	0.0431849	inter
L.interrogans	0.044551	inter
L.interrogans	0.0391768	inter
L.interrogans	0.0391415	inter
L.interrogans	0.0378218	inter
L.interrogans	0.0391768	inter
L.interrogans	0.0391768	inter
L.interrogans	0.0391768	inter
L.interrogans	0.0377883	inter
L.interrogans	0.0431849	inter
L.interrogans	0.0391768	inter
L.interrogans	0.0431849	inter
L.interrogans	0.0378218	inter
L.interrogans	0.0391768	inter
L.interrogans	0.0404983	inter
L.interrogans	0.044551	inter
L.interrogans	0.0392146	inter
L.interrogans	0.0391768	inter
L.interrogans	0.0391768	inter
L.interrogans	0.0391768	inter
L.interrogans	0.0405355	inter
L.interrogans	0.0391768	inter
L.interrogans	0.0391415	inter
L.kirschneri	0	intra
L.kirschneri	0.0127896	intra
L.kirschneri	0.00126582	intra
L.kirschneri	0	intra
L.kirschneri	0.0140866	intra
L.kirschneri	0.00126582	intra
L.kirschneri	0.00126582	intra
L.kirschneri	0.00253486	intra
L.interrogans	0.044551	inter
L.interrogans	0.0405752	inter
L.interrogans	0.044551	inter
L.interrogans	0.0459209	inter
L.interrogans	0.0405355	inter
L.interrogans	0.0404983	inter
L.interrogans	0.0391768	inter
L.interrogans	0.0405355	inter
L.interrogans	0.0405355	inter
L.interrogans	0.0405355	inter
L.interrogans	0.0391415	inter
L.interrogans	0.044551	inter
L.interrogans	0.0405355	inter
L.interrogans	0.044551	inter
L.interrogans	0.0391768	inter
L.interrogans	0.0405355	inter
L.interrogans	0.0418589	inter
L.interrogans	0.0459209	inter
L.interrogans	0.0405752	inter
L.interrogans	0.0405355	inter
L.interrogans	0.0405355	inter
L.interrogans	0.0405355	inter
L.interrogans	0.0418979	inter
L.interrogans	0.0405355	inter
L.interrogans	0.0404983	inter
L.kirschneri	0.00126582	intra
L.kirschneri	0.0140866	intra
L.kirschneri	0	intra
L.kirschneri	0.00126582	intra
L.kirschneri	0.015387	intra
L.kirschneri	0	intra
L.kirschneri	0	intra
L.kirschneri	0.00380712	intra
L.kirschneri	0.00126582	intra
L.interrogans	0.0431849	inter
L.interrogans	0.0392146	inter
L.interrogans	0.0431849	inter
L.interrogans	0.044551	inter
L.interrogans	0.0391768	inter
L.interrogans	0.0391415	inter
L.interrogans	0.0378218	inter
L.interrogans	0.0391768	inter
L.interrogans	0.0391768	inter
L.interrogans	0.0391768	inter
L.interrogans	0.0377883	inter
L.interrogans	0.0431849	inter
L.interrogans	0.0391768	inter
L.interrogans	0.0431849	inter
L.interrogans	0.0378218	inter
L.interrogans	0.0391768	inter
L.interrogans	0.0404983	inter
L.interrogans	0.044551	inter
L.interrogans	0.0392146	inter
L.interrogans	0.0391768	inter
L.interrogans	0.0391768	inter
L.interrogans	0.0391768	inter
L.interrogans	0.0405355	inter
L.interrogans	0.0391768	inter
L.interrogans	0.0391415	inter
L.kirschneri	0.00253486	intra
L.kirschneri	0.0102056	intra
L.kirschneri	0.00380712	intra
L.kirschneri	0.00253486	intra
L.kirschneri	0.011496	intra
L.kirschneri	0.00380712	intra
L.kirschneri	0.00380712	intra
L.kirschneri	0	intra
L.kirschneri	0.00253486	intra
L.kirschneri	0.00380712	intra
L.interrogans	0.0391415	inter
L.interrogans	0.043264	inter
L.interrogans	0.0391415	inter
L.interrogans	0.0404983	inter
L.interrogans	0.0432231	inter
L.interrogans	0.0431849	inter
L.interrogans	0.0418589	inter
L.interrogans	0.0432231	inter
L.interrogans	0.0432231	inter
L.interrogans	0.0432231	inter
L.interrogans	0.0418225	inter
L.interrogans	0.0391415	inter
L.interrogans	0.0432231	inter
L.interrogans	0.0391415	inter
L.interrogans	0.0445911	inter
L.interrogans	0.0432231	inter
L.interrogans	0.044551	inter
L.interrogans	0.0404983	inter
L.interrogans	0.043264	inter
L.interrogans	0.0432231	inter
L.interrogans	0.0432231	inter
L.interrogans	0.0432231	inter
L.interrogans	0.0445911	inter
L.interrogans	0.0432231	inter
L.interrogans	0.0431849	inter
L.kirschneri	0.011496	intra
L.kirschneri	0.00126582	intra
L.kirschneri	0.0127896	intra
L.kirschneri	0.011496	intra
L.kirschneri	0.00253486	intra
L.kirschneri	0.0127896	intra
L.kirschneri	0.0127896	intra
L.kirschneri	0.011496	intra
L.kirschneri	0.011496	intra
L.kirschneri	0.0127896	intra
L.kirschneri	0.011496	intra
L.interrogans	0.0431849	inter
L.interrogans	0.0392146	inter
L.interrogans	0.0431849	inter
L.interrogans	0.044551	inter
L.interrogans	0.0391768	inter
L.interrogans	0.0391415	inter
L.interrogans	0.0378218	inter
L.interrogans	0.0391768	inter
L.interrogans	0.0391768	inter
L.interrogans	0.0391768	inter
L.interrogans	0.0377883	inter
L.interrogans	0.0431849	inter
L.interrogans	0.0391768	inter
L.interrogans	0.0431849	inter
L.interrogans	0.0378218	inter
L.interrogans	0.0391768	inter
L.interrogans	0.0404983	inter
L.interrogans	0.044551	inter
L.interrogans	0.0392146	inter
L.interrogans	0.0391768	inter
L.interrogans	0.0391768	inter
L.interrogans	0.0391768	inter
L.interrogans	0.0405355	inter
L.interrogans	0.0391768	inter
L.interrogans	0.0391415	inter
L.kirschneri	0	intra
L.kirschneri	0.0127896	intra
L.kirschneri	0.00126582	intra
L.kirschneri	0	intra
L.kirschneri	0.0140866	intra
L.kirschneri	0.00126582	intra
L.kirschneri	0.00126582	intra
L.kirschneri	0.00253486	intra
L.kirschneri	0	intra
L.kirschneri	0.00126582	intra
L.kirschneri	0.00253486	intra
L.kirschneri	0.011496	intra
L.interrogans	0.0431849	inter
L.interrogans	0.0392146	inter
L.interrogans	0.0431849	inter
L.interrogans	0.044551	inter
L.interrogans	0.0391768	inter
L.interrogans	0.0391415	inter
L.interrogans	0.0378218	inter
L.interrogans	0.0391768	inter
L.interrogans	0.0391768	inter
L.interrogans	0.0391768	inter
L.interrogans	0.0377883	inter
L.interrogans	0.0431849	inter
L.interrogans	0.0391768	inter
L.interrogans	0.0431849	inter
L.interrogans	0.0378218	inter
L.interrogans	0.0391768	inter
L.interrogans	0.0404983	inter
L.interrogans	0.044551	inter
L.interrogans	0.0392146	inter
L.interrogans	0.0391768	inter
L.interrogans	0.0391768	inter
L.interrogans	0.0391768	inter
L.interrogans	0.0405355	inter
L.interrogans	0.0391768	inter
L.interrogans	0.0391415	inter
L.kirschneri	0	intra
L.kirschneri	0.0127896	intra
L.kirschneri	0.00126582	intra
L.kirschneri	0	intra
L.kirschneri	0.0140866	intra
L.kirschneri	0.00126582	intra
L.kirschneri	0.00126582	intra
L.kirschneri	0.00253486	intra
L.kirschneri	0	intra
L.kirschneri	0.00126582	intra
L.kirschneri	0.00253486	intra
L.kirschneri	0.011496	intra
L.kirschneri	0	intra
L.interrogans	0.0431849	inter
L.interrogans	0.0392146	inter
L.interrogans	0.0431849	inter
L.interrogans	0.044551	inter
L.interrogans	0.0391768	inter
L.interrogans	0.0391415	inter
L.interrogans	0.0378218	inter
L.interrogans	0.0391768	inter
L.interrogans	0.0391768	inter
L.interrogans	0.0391768	inter
L.interrogans	0.0377883	inter
L.interrogans	0.0431849	inter
L.interrogans	0.0391768	inter
L.interrogans	0.0431849	inter
L.interrogans	0.0378218	inter
L.interrogans	0.0391768	inter
L.interrogans	0.0404983	inter
L.interrogans	0.044551	inter
L.interrogans	0.0392146	inter
L.interrogans	0.0391768	inter
L.interrogans	0.0391768	inter
L.interrogans	0.0391768	inter
L.interrogans	0.0405355	inter
L.interrogans	0.0391768	inter
L.interrogans	0.0391415	inter
L.kirschneri	0	intra
L.kirschneri	0.0127896	intra
L.kirschneri	0.00126582	intra
L.kirschneri	0	intra
L.kirschneri	0.0140866	intra
L.kirschneri	0.00126582	intra
L.kirschneri	0.00126582	intra
L.kirschneri	0.00253486	intra
L.kirschneri	0	intra
L.kirschneri	0.00126582	intra
L.kirschneri	0.00253486	intra
L.kirschneri	0.011496	intra
L.kirschneri	0	intra
L.kirschneri	0	intra
L.interrogans	0.0431849	inter
L.interrogans	0.0392146	inter
L.interrogans	0.0431849	inter
L.interrogans	0.044551	inter
L.interrogans	0.0391768	inter
L.interrogans	0.0391415	inter
L.interrogans	0.0378218	inter
L.interrogans	0.0391768	inter
L.interrogans	0.0391768	inter
L.interrogans	0.0391768	inter
L.interrogans	0.0377883	inter
L.interrogans	0.0431849	inter
L.interrogans	0.0391768	inter
L.interrogans	0.0431849	inter
L.interrogans	0.0378218	inter
L.interrogans	0.0391768	inter
L.interrogans	0.0404983	inter
L.interrogans	0.044551	inter
L.interrogans	0.0392146	inter
L.interrogans	0.0391768	inter
L.interrogans	0.0391768	inter
L.interrogans	0.0391768	inter
L.interrogans	0.0405355	inter
L.interrogans	0.0391768	inter
L.interrogans	0.0391415	inter
L.kirschneri	0	intra
L.kirschneri	0.0127896	intra
L.kirschneri	0.00126582	intra
L.kirschneri	0	intra
L.kirschneri	0.0140866	intra
L.kirschneri	0.00126582	intra
L.kirschneri	0.00126582	intra
L.kirschneri	0.00253486	intra
L.kirschneri	0	intra
L.kirschneri	0.00126582	intra
L.kirschneri	0.00253486	intra
L.kirschneri	0.011496	intra
L.kirschneri	0	intra
L.kirschneri	0	intra
L.kirschneri	0	intra
L.interrogans	0.0431849	inter
L.interrogans	0.0392146	inter
L.interrogans	0.0431849	inter
L.interrogans	0.044551	inter
L.interrogans	0.0391768	inter
L.interrogans	0.0391415	inter
L.interrogans	0.0378218	inter
L.interrogans	0.0391768	inter
L.interrogans	0.0391768	inter
L.interrogans	0.0391768	inter
L.interrogans	0.0377883	inter
L.interrogans	0.0431849	inter
L.interrogans	0.0391768	inter
L.interrogans	0.0431849	inter
L.interrogans	0.0378218	inter
L.interrogans	0.0391768	inter
L.interrogans	0.0404983	inter
L.interrogans	0.044551	inter
L.interrogans	0.0392146	inter
L.interrogans	0.0391768	inter
L.interrogans	0.0391768	inter
L.interrogans	0.0391768	inter
L.interrogans	0.0405355	inter
L.interrogans	0.0391768	inter
L.interrogans	0.0391415	inter
L.kirschneri	0	intra
L.kirschneri	0.0127896	intra
L.kirschneri	0.00126582	intra
L.kirschneri	0	intra
L.kirschneri	0.0140866	intra
L.kirschneri	0.00126582	intra
L.kirschneri	0.00126582	intra
L.kirschneri	0.00253486	intra
L.kirschneri	0	intra
L.kirschneri	0.00126582	intra
L.kirschneri	0.00253486	intra
L.kirschneri	0.011496	intra
L.kirschneri	0	intra
L.kirschneri	0	intra
L.kirschneri	0	intra
L.kirschneri	0	intra
L.interrogans	0.044551	inter
L.interrogans	0.0405752	inter
L.interrogans	0.044551	inter
L.interrogans	0.0459209	inter
L.interrogans	0.0405355	inter
L.interrogans	0.0404983	inter
L.interrogans	0.0391768	inter
L.interrogans	0.0405355	inter
L.interrogans	0.0405355	inter
L.interrogans	0.0405355	inter
L.interrogans	0.0391415	inter
L.interrogans	0.044551	inter
L.interrogans	0.0405355	inter
L.interrogans	0.044551	inter
L.interrogans	0.0391768	inter
L.interrogans	0.0405355	inter
L.interrogans	0.0418589	inter
L.interrogans	0.0459209	inter
L.interrogans	0.0405752	inter
L.interrogans	0.0405355	inter
L.interrogans	0.0405355	inter
L.interrogans	0.0405355	inter
L.interrogans	0.0418979	inter
L.interrogans	0.0405355	inter
L.interrogans	0.0404983	inter
L.kirschneri	0.00126582	intra
L.kirschneri	0.0140866	intra
L.kirschneri	0	intra
L.kirschneri	0.00126582	intra
L.kirschneri	0.015387	intra
L.kirschneri	0	intra
L.kirschneri	0	intra
L.kirschneri	0.00380712	intra
L.kirschneri	0.00126582	intra
L.kirschneri	0	intra
L.kirschneri	0.00380712	intra
L.kirschneri	0.0127896	intra
L.kirschneri	0.00126582	intra
L.kirschneri	0.00126582	intra
L.kirschneri	0.00126582	intra
L.kirschneri	0.00126582	intra
L.kirschneri	0.00126582	intra
L.interrogans	0.044551	inter
L.interrogans	0.0405752	inter
L.interrogans	0.044551	inter
L.interrogans	0.0459209	inter
L.interrogans	0.0405355	inter
L.interrogans	0.0404983	inter
L.interrogans	0.0391768	inter
L.interrogans	0.0405355	inter
L.interrogans	0.0405355	inter
L.interrogans	0.0405355	inter
L.interrogans	0.0391415	inter
L.interrogans	0.044551	inter
L.interrogans	0.0405355	inter
L.interrogans	0.044551	inter
L.interrogans	0.0391768	inter
L.interrogans	0.0405355	inter
L.interrogans	0.0418589	inter
L.interrogans	0.0459209	inter
L.interrogans	0.0405752	inter
L.interrogans	0.0405355	inter
L.interrogans	0.0405355	inter
L.interrogans	0.0405355	inter
L.interrogans	0.0418979	inter
L.interrogans	0.0405355	inter
L.interrogans	0.0404983	inter
L.kirschneri	0.00126582	intra
L.kirschneri	0.0140866	intra
L.kirschneri	0	intra
L.kirschneri	0.00126582	intra
L.kirschneri	0.015387	intra
L.kirschneri	0	intra
L.kirschneri	0	intra
L.kirschneri	0.00380712	intra
L.kirschneri	0.00126582	intra
L.kirschneri	0	intra
L.kirschneri	0.00380712	intra
L.kirschneri	0.0127896	intra
L.kirschneri	0.00126582	intra
L.kirschneri	0.00126582	intra
L.kirschneri	0.00126582	intra
L.kirschneri	0.00126582	intra
L.kirschneri	0.00126582	intra
L.kirschneri	0	intra
L.interrogans	0.0431849	inter
L.interrogans	0.0392146	inter
L.interrogans	0.0431849	inter
L.interrogans	0.044551	inter
L.interrogans	0.0391768	inter
L.interrogans	0.0391415	inter
L.interrogans	0.0378218	inter
L.interrogans	0.0391768	inter
L.interrogans	0.0391768	inter
L.interrogans	0.0391768	inter
L.interrogans	0.0377883	inter
L.interrogans	0.0431849	inter
L.interrogans	0.0391768	inter
L.interrogans	0.0431849	inter
L.interrogans	0.0378218	inter
L.interrogans	0.0391768	inter
L.interrogans	0.0404983	inter
L.interrogans	0.044551	inter
L.interrogans	0.0392146	inter
L.interrogans	0.0391768	inter
L.interrogans	0.0391768	inter
L.interrogans	0.0391768	inter
L.interrogans	0.0405355	inter
L.interrogans	0.0391768	inter
L.interrogans	0.0391415	inter
L.kirschneri	0	intra
L.kirschneri	0.0127896	intra
L.kirschneri	0.00126582	intra
L.kirschneri	0	intra
L.kirschneri	0.0140866	intra
L.kirschneri	0.00126582	intra
L.kirschneri	0.00126582	intra
L.kirschneri	0.00253486	intra
L.kirschneri	0	intra
L.kirschneri	0.00126582	intra
L.kirschneri	0.00253486	intra
L.kirschneri	0.011496	intra
L.kirschneri	0	intra
L.kirschneri	0	intra
L.kirschneri	0	intra
L.kirschneri	0	intra
L.kirschneri	0	intra
L.kirschneri	0.00126582	intra
L.kirschneri	0.00126582	intra
L.interrogans	0.0431849	inter
L.interrogans	0.0392146	inter
L.interrogans	0.0431849	inter
L.interrogans	0.044551	inter
L.interrogans	0.0391768	inter
L.interrogans	0.0391415	inter
L.interrogans	0.0378218	inter
L.interrogans	0.0391768	inter
L.interrogans	0.0391768	inter
L.interrogans	0.0391768	inter
L.interrogans	0.0377883	inter
L.interrogans	0.0431849	inter
L.interrogans	0.0391768	inter
L.interrogans	0.0431849	inter
L.interrogans	0.0378218	inter
L.interrogans	0.0391768	inter
L.interrogans	0.0404983	inter
L.interrogans	0.044551	inter
L.interrogans	0.0392146	inter
L.interrogans	0.0391768	inter
L.interrogans	0.0391768	inter
L.interrogans	0.0391768	inter
L.interrogans	0.0405355	inter
L.interrogans	0.0391768	inter
L.interrogans	0.0391415	inter
L.kirschneri	0	intra
L.kirschneri	0.0127896	intra
L.kirschneri	0.00126582	intra
L.kirschneri	0	intra
L.kirschneri	0.0140866	intra
L.kirschneri	0.00126582	intra
L.kirschneri	0.00126582	intra
L.kirschneri	0.00253486	intra
L.kirschneri	0	intra
L.kirschneri	0.00126582	intra
L.kirschneri	0.00253486	intra
L.kirschneri	0.011496	intra
L.kirschneri	0	intra
L.kirschneri	0	intra
L.kirschneri	0	intra
L.kirschneri	0	intra
L.kirschneri	0	intra
L.kirschneri	0.00126582	intra
L.kirschneri	0.00126582	intra
L.kirschneri	0	intra
L.interrogans	0.0431849	inter
L.interrogans	0.0392146	inter
L.interrogans	0.0431849	inter
L.interrogans	0.044551	inter
L.interrogans	0.0391768	inter
L.interrogans	0.0391415	inter
L.interrogans	0.0378218	inter
L.interrogans	0.0391768	inter
L.interrogans	0.0391768	inter
L.interrogans	0.0391768	inter
L.interrogans	0.0377883	inter
L.interrogans	0.0431849	inter
L.interrogans	0.0391768	inter
L.interrogans	0.0431849	inter
L.interrogans	0.0378218	inter
L.interrogans	0.0391768	inter
L.interrogans	0.0404983	inter
L.interrogans	0.044551	inter
L.interrogans	0.0392146	inter
L.interrogans	0.0391768	inter
L.interrogans	0.0391768	inter
L.interrogans	0.0391768	inter
L.interrogans	0.0405355	inter
L.interrogans	0.0391768	inter
L.interrogans	0.0391415	inter
L.kirschneri	0	intra
L.kirschneri	0.0127896	intra
L.kirschneri	0.00126582	intra
L.kirschneri	0	intra
L.kirschneri	0.0140866	intra
L.kirschneri	0.00126582	intra
L.kirschneri	0.00126582	intra
L.kirschneri	0.00253486	intra
L.kirschneri	0	intra
L.kirschneri	0.00126582	intra
L.kirschneri	0.00253486	intra
L.kirschneri	0.011496	intra
L.kirschneri	0	intra
L.kirschneri	0	intra
L.kirschneri	0	intra
L.kirschneri	0	intra
L.kirschneri	0	intra
L.kirschneri	0.00126582	intra
L.kirschneri	0.00126582	intra
L.kirschneri	0	intra
L.kirschneri	0	intra
L.interrogans	0.044551	inter
L.interrogans	0.0405752	inter
L.interrogans	0.044551	inter
L.interrogans	0.0459209	inter
L.interrogans	0.0405355	inter
L.interrogans	0.0404983	inter
L.interrogans	0.0391768	inter
L.interrogans	0.0405355	inter
L.interrogans	0.0405355	inter
L.interrogans	0.0405355	inter
L.interrogans	0.0391415	inter
L.interrogans	0.044551	inter
L.interrogans	0.0405355	inter
L.interrogans	0.044551	inter
L.interrogans	0.0391768	inter
L.interrogans	0.0405355	inter
L.interrogans	0.0418589	inter
L.interrogans	0.0459209	inter
L.interrogans	0.0405752	inter
L.interrogans	0.0405355	inter
L.interrogans	0.0405355	inter
L.interrogans	0.0405355	inter
L.interrogans	0.0418979	inter
L.interrogans	0.0405355	inter
L.interrogans	0.0404983	inter
L.kirschneri	0.00126582	intra
L.kirschneri	0.0140866	intra
L.kirschneri	0	intra
L.kirschneri	0.00126582	intra
L.kirschneri	0.015387	intra
L.kirschneri	0	intra
L.kirschneri	0	intra
L.kirschneri	0.00380712	intra
L.kirschneri	0.00126582	intra
L.kirschneri	0	intra
L.kirschneri	0.00380712	intra
L.kirschneri	0.0127896	intra
L.kirschneri	0.00126582	intra
L.kirschneri	0.00126582	intra
L.kirschneri	0.00126582	intra
L.kirschneri	0.00126582	intra
L.kirschneri	0.00126582	intra
L.kirschneri	0	intra
L.kirschneri	0	intra
L.kirschneri	0.00126582	intra
L.kirschneri	0.00126582	intra
L.kirschneri	0.00126582	intra
L.interrogans	0.0431849	inter
L.interrogans	0.0392146	inter
L.interrogans	0.0431849	inter
L.interrogans	0.044551	inter
L.interrogans	0.0391768	inter
L.interrogans	0.0391415	inter
L.interrogans	0.0378218	inter
L.interrogans	0.0391768	inter
L.interrogans	0.0391768	inter
L.interrogans	0.0391768	inter
L.interrogans	0.0377883	inter
L.interrogans	0.0431849	inter
L.interrogans	0.0391768	inter
L.interrogans	0.0431849	inter
L.interrogans	0.0378218	inter
L.interrogans	0.0391768	inter
L.interrogans	0.0404983	inter
L.interrogans	0.044551	inter
L.interrogans	0.0392146	inter
L.interrogans	0.0391768	inter
L.interrogans	0.0391768	inter
L.interrogans	0.0391768	inter
L.interrogans	0.0405355	inter
L.interrogans	0.0391768	inter
L.interrogans	0.0391415	inter
L.kirschneri	0	intra
L.kirschneri	0.0127896	intra
L.kirschneri	0.00126582	intra
L.kirschneri	0	intra
L.kirschneri	0.0140866	intra
L.kirschneri	0.00126582	intra
L.kirschneri	0.00126582	intra
L.kirschneri	0.00253486	intra
L.kirschneri	0	intra
L.kirschneri	0.00126582	intra
L.kirschneri	0.00253486	intra
L.kirschneri	0.011496	intra
L.kirschneri	0	intra
L.kirschneri	0	intra
L.kirschneri	0	intra
L.kirschneri	0	intra
L.kirschneri	0	intra
L.kirschneri	0.00126582	intra
L.kirschneri	0.00126582	intra
L.kirschneri	0	intra
L.kirschneri	0	intra
L.kirschneri	0	intra
L.kirschneri	0.00126582	intra
L.interrogans	0.0391415	inter
L.interrogans	0.043264	inter
L.interrogans	0.0391415	inter
L.interrogans	0.0404983	inter
L.interrogans	0.0432231	inter
L.interrogans	0.0431849	inter
L.interrogans	0.0418589	inter
L.interrogans	0.0432231	inter
L.interrogans	0.0432231	inter
L.interrogans	0.0432231	inter
L.interrogans	0.0418225	inter
L.interrogans	0.0391415	inter
L.interrogans	0.0432231	inter
L.interrogans	0.0391415	inter
L.interrogans	0.0445911	inter
L.interrogans	0.0432231	inter
L.interrogans	0.044551	inter
L.interrogans	0.0404983	inter
L.interrogans	0.043264	inter
L.interrogans	0.0432231	inter
L.interrogans	0.0432231	inter
L.interrogans	0.0432231	inter
L.interrogans	0.0445911	inter
L.interrogans	0.0432231	inter
L.interrogans	0.0431849	inter
L.kirschneri	0.011496	intra
L.kirschneri	0.00126582	intra
L.kirschneri	0.0127896	intra
L.kirschneri	0.011496	intra
L.kirschneri	0.00253486	intra
L.kirschneri	0.0127896	intra
L.kirschneri	0.0127896	intra
L.kirschneri	0.011496	intra
L.kirschneri	0.011496	intra
L.kirschneri	0.0127896	intra
L.kirschneri	0.011496	intra
L.kirschneri	0	intra
L.kirschneri	0.011496	intra
L.kirschneri	0.011496	intra
L.kirschneri	0.011496	intra
L.kirschneri	0.011496	intra
L.kirschneri	0.011496	intra
L.kirschneri	0.0127896	intra
L.kirschneri	0.0127896	intra
L.kirschneri	0.011496	intra
L.kirschneri	0.011496	intra
L.kirschneri	0.011496	intra
L.kirschneri	0.0127896	intra
L.kirschneri	0.011496	intra
L.interrogans	0.0704418	inter
L.interrogans	0.0719905	inter
L.interrogans	0.0704418	inter
L.interrogans	0.0732787	inter
L.interrogans	0.0733681	inter
L.interrogans	0.073322	inter
L.interrogans	0.0719436	inter
L.interrogans	0.0733681	inter
L.interrogans	0.0733681	inter
L.interrogans	0.0733681	inter
L.interrogans	0.0718996	inter
L.interrogans	0.0718583	inter
L.interrogans	0.0733681	inter
L.interrogans	0.0718583	inter
L.interrogans	0.0719436	inter
L.interrogans	0.0733681	inter
L.interrogans	0.073322	inter
L.interrogans	0.0732787	inter
L.interrogans	0.0719905	inter
L.interrogans	0.0733681	inter
L.interrogans	0.0733681	inter
L.interrogans	0.0733681	inter
L.interrogans	0.0733681	inter
L.interrogans	0.0733681	inter
L.interrogans	0.073322	inter
L.kirschneri	0.0595177	inter
L.kirschneri	0.0608737	inter
L.kirschneri	0.0609183	inter
L.kirschneri	0.0595177	inter
L.kirschneri	0.0594751	inter
L.kirschneri	0.0609183	inter
L.kirschneri	0.0609183	inter
L.kirschneri	0.058121	inter
L.kirschneri	0.0595177	inter
L.kirschneri	0.0609183	inter
L.kirschneri	0.058121	inter
L.kirschneri	0.0622762	inter
L.kirschneri	0.0595177	inter
L.kirschneri	0.0595177	inter
L.kirschneri	0.0595177	inter
L.kirschneri	0.0595177	inter
L.kirschneri	0.0595177	inter
L.kirschneri	0.0609183	inter
L.kirschneri	0.0609183	inter
L.kirschneri	0.0595177	inter
L.kirschneri	0.0595177	inter
L.kirschneri	0.0595177	inter
L.kirschneri	0.0609183	inter
L.kirschneri	0.0595177	inter
L.kirschneri	0.0622762	inter
L.interrogans	0.0704418	inter
L.interrogans	0.0719905	inter
L.interrogans	0.0704418	inter
L.interrogans	0.0732787	inter
L.interrogans	0.0733681	inter
L.interrogans	0.073322	inter
L.interrogans	0.0719436	inter
L.interrogans	0.0733681	inter
L.interrogans	0.0733681	inter
L.interrogans	0.0733681	inter
L.interrogans	0.0718996	inter
L.interrogans	0.0718583	inter
L.interrogans	0.0733681	inter
L.interrogans	0.0718583	inter
L.interrogans	0.0719436	inter
L.interrogans	0.0733681	inter
L.interrogans	0.073322	inter
L.interrogans	0.0732787	inter
L.interrogans	0.0719905	inter
L.interrogans	0.0733681	inter
L.interrogans	0.0733681	inter
L.interrogans	0.0733681	inter
L.interrogans	0.0733681	inter
L.interrogans	0.0733681	inter
L.interrogans	0.073322	inter
L.kirschneri	0.0595177	inter
L.kirschneri	0.0608737	inter
L.kirschneri	0.0609183	inter
L.kirschneri	0.0595177	inter
L.kirschneri	0.0594751	inter
L.kirschneri	0.0609183	inter
L.kirschneri	0.0609183	inter
L.kirschneri	0.058121	inter
L.kirschneri	0.0595177	inter
L.kirschneri	0.0609183	inter
L.kirschneri	0.058121	inter
L.kirschneri	0.0622762	inter
L.kirschneri	0.0595177	inter
L.kirschneri	0.0595177	inter
L.kirschneri	0.0595177	inter
L.kirschneri	0.0595177	inter
L.kirschneri	0.0595177	inter
L.kirschneri	0.0609183	inter
L.kirschneri	0.0609183	inter
L.kirschneri	0.0595177	inter
L.kirschneri	0.0595177	inter
L.kirschneri	0.0595177	inter
L.kirschneri	0.0609183	inter
L.kirschneri	0.0595177	inter
L.kirschneri	0.0622762	inter
L.noguchii	0	intra
L.interrogans	0.0704418	inter
L.interrogans	0.0719905	inter
L.interrogans	0.0704418	inter
L.interrogans	0.0732787	inter
L.interrogans	0.0733681	inter
L.interrogans	0.073322	inter
L.interrogans	0.0719436	inter
L.interrogans	0.0733681	inter
L.interrogans	0.0733681	inter
L.interrogans	0.0733681	inter
L.interrogans	0.0718996	inter
L.interrogans	0.0718583	inter
L.interrogans	0.0733681	inter
L.interrogans	0.0718583	inter
L.interrogans	0.0719436	inter
L.interrogans	0.0733681	inter
L.interrogans	0.073322	inter
L.interrogans	0.0732787	inter
L.interrogans	0.0719905	inter
L.interrogans	0.0733681	inter
L.interrogans	0.0733681	inter
L.interrogans	0.0733681	inter
L.interrogans	0.0733681	inter
L.interrogans	0.0733681	inter
L.interrogans	0.073322	inter
L.kirschneri	0.0595177	inter
L.kirschneri	0.0608737	inter
L.kirschneri	0.0609183	inter
L.kirschneri	0.0595177	inter
L.kirschneri	0.0594751	inter
L.kirschneri	0.0609183	inter
L.kirschneri	0.0609183	inter
L.kirschneri	0.058121	inter
L.kirschneri	0.0595177	inter
L.kirschneri	0.0609183	inter
L.kirschneri	0.058121	inter
L.kirschneri	0.0622762	inter
L.kirschneri	0.0595177	inter
L.kirschneri	0.0595177	inter
L.kirschneri	0.0595177	inter
L.kirschneri	0.0595177	inter
L.kirschneri	0.0595177	inter
L.kirschneri	0.0609183	inter
L.kirschneri	0.0609183	inter
L.kirschneri	0.0595177	inter
L.kirschneri	0.0595177	inter
L.kirschneri	0.0595177	inter
L.kirschneri	0.0609183	inter
L.kirschneri	0.0595177	inter
L.kirschneri	0.0622762	inter
L.noguchii	0	intra
L.noguchii	0	intra
L.interrogans	0.0637312	inter
L.interrogans	0.0651969	inter
L.interrogans	0.0637312	inter
L.interrogans	0.0637312	inter
L.interrogans	0.0652529	inter
L.interrogans	0.0651969	inter
L.interrogans	0.0638364	inter
L.interrogans	0.0652529	inter
L.interrogans	0.0652529	inter
L.interrogans	0.0652529	inter
L.interrogans	0.0610682	inter
L.interrogans	0.0651436	inter
L.interrogans	0.0652529	inter
L.interrogans	0.0651436	inter
L.interrogans	0.0638364	inter
L.interrogans	0.0652529	inter
L.interrogans	0.0651969	inter
L.interrogans	0.0637312	inter
L.interrogans	0.0651969	inter
L.interrogans	0.0652529	inter
L.interrogans	0.0652529	inter
L.interrogans	0.0652529	inter
L.interrogans	0.0652529	inter
L.interrogans	0.0652529	inter
L.interrogans	0.0651969	inter
L.kirschneri	0.0582105	inter
L.kirschneri	0.0567697	inter
L.kirschneri	0.0596111	inter
L.kirschneri	0.0582105	inter
L.kirschneri	0.0553789	inter
L.kirschneri	0.0596111	inter
L.kirschneri	0.0596111	inter
L.kirschneri	0.0568139	inter
L.kirschneri	0.0582105	inter
L.kirschneri	0.0596111	inter
L.kirschneri	0.0568139	inter
L.kirschneri	0.0581644	inter
L.kirschneri	0.0582105	inter
L.kirschneri	0.0582105	inter
L.kirschneri	0.0582105	inter
L.kirschneri	0.0582105	inter
L.kirschneri	0.0582105	inter
L.kirschneri	0.0596111	inter
L.kirschneri	0.0596111	inter
L.kirschneri	0.0582105	inter
L.kirschneri	0.0582105	inter
L.kirschneri	0.0582105	inter
L.kirschneri	0.0596111	inter
L.kirschneri	0.0582105	inter
L.kirschneri	0.0581644	inter
L.noguchii	0.0485149	intra
L.noguchii	0.0485149	intra
L.noguchii	0.0485149	intra
L.interrogans	0.0637312	inter
L.interrogans	0.0651969	inter
L.interrogans	0.0637312	inter
L.interrogans	0.0637312	inter
L.interrogans	0.0652529	inter
L.interrogans	0.0651969	inter
L.interrogans	0.0638364	inter
L.interrogans	0.0652529	inter
L.interrogans	0.0652529	inter
L.interrogans	0.0652529	inter
L.interrogans	0.0610682	inter
L.interrogans	0.0651436	inter
L.interrogans	0.0652529	inter
L.interrogans	0.0651436	inter
L.interrogans	0.0638364	inter
L.interrogans	0.0652529	inter
L.interrogans	0.0651969	inter
L.interrogans	0.0637312	inter
L.interrogans	0.0651969	inter
L.interrogans	0.0652529	inter
L.interrogans	0.0652529	inter
L.interrogans	0.0652529	inter
L.interrogans	0.0652529	inter
L.interrogans	0.0652529	inter
L.interrogans	0.0651969	inter
L.kirschneri	0.0582105	inter
L.kirschneri	0.0567697	inter
L.kirschneri	0.0596111	inter
L.kirschneri	0.0582105	inter
L.kirschneri	0.0553789	inter
L.kirschneri	0.0596111	inter
L.kirschneri	0.0596111	inter
L.kirschneri	0.0568139	inter
L.kirschneri	0.0582105	inter
L.kirschneri	0.0596111	inter
L.kirschneri	0.0568139	inter
L.kirschneri	0.0581644	inter
L.kirschneri	0.0582105	inter
L.kirschneri	0.0582105	inter
L.kirschneri	0.0582105	inter
L.kirschneri	0.0582105	inter
L.kirschneri	0.0582105	inter
L.kirschneri	0.0596111	inter
L.kirschneri	0.0596111	inter
L.kirschneri	0.0582105	inter
L.kirschneri	0.0582105	inter
L.kirschneri	0.0582105	inter
L.kirschneri	0.0596111	inter
L.kirschneri	0.0582105	inter
L.kirschneri	0.0581644	inter
L.noguchii	0.0485149	intra
L.noguchii	0.0485149	intra
L.noguchii	0.0485149	intra
L.noguchii	0	intra
L.interrogans	0.0637312	inter
L.interrogans	0.0651969	inter
L.interrogans	0.0637312	inter
L.interrogans	0.0637312	inter
L.interrogans	0.0652529	inter
L.interrogans	0.0651969	inter
L.interrogans	0.0638364	inter
L.interrogans	0.0652529	inter
L.interrogans	0.0652529	inter
L.interrogans	0.0652529	inter
L.interrogans	0.0610682	inter
L.interrogans	0.0651436	inter
L.interrogans	0.0652529	inter
L.interrogans	0.0651436	inter
L.interrogans	0.0638364	inter
L.interrogans	0.0652529	inter
L.interrogans	0.0651969	inter
L.interrogans	0.0637312	inter
L.interrogans	0.0651969	inter
L.interrogans	0.0652529	inter
L.interrogans	0.0652529	inter
L.interrogans	0.0652529	inter
L.interrogans	0.0652529	inter
L.interrogans	0.0652529	inter
L.interrogans	0.0651969	inter
L.kirschneri	0.0582105	inter
L.kirschneri	0.0567697	inter
L.kirschneri	0.0596111	inter
L.kirschneri	0.0582105	inter
L.kirschneri	0.0553789	inter
L.kirschneri	0.0596111	inter
L.kirschneri	0.0596111	inter
L.kirschneri	0.0568139	inter
L.kirschneri	0.0582105	inter
L.kirschneri	0.0596111	inter
L.kirschneri	0.0568139	inter
L.kirschneri	0.0581644	inter
L.kirschneri	0.0582105	inter
L.kirschneri	0.0582105	inter
L.kirschneri	0.0582105	inter
L.kirschneri	0.0582105	inter
L.kirschneri	0.0582105	inter
L.kirschneri	0.0596111	inter
L.kirschneri	0.0596111	inter
L.kirschneri	0.0582105	inter
L.kirschneri	0.0582105	inter
L.kirschneri	0.0582105	inter
L.kirschneri	0.0596111	inter
L.kirschneri	0.0582105	inter
L.kirschneri	0.0581644	inter
L.noguchii	0.0485149	intra
L.noguchii	0.0485149	intra
L.noguchii	0.0485149	intra
L.noguchii	0	intra
L.noguchii	0	intra
L.interrogans	0.0651436	inter
L.interrogans	0.0666153	inter
L.interrogans	0.0651436	inter
L.interrogans	0.0651436	inter
L.interrogans	0.0666733	inter
L.interrogans	0.0666153	inter
L.interrogans	0.0652529	inter
L.interrogans	0.0666733	inter
L.interrogans	0.0666733	inter
L.interrogans	0.0666733	inter
L.interrogans	0.0624787	inter
L.interrogans	0.0665601	inter
L.interrogans	0.0666733	inter
L.interrogans	0.0665601	inter
L.interrogans	0.0652529	inter
L.interrogans	0.0666733	inter
L.interrogans	0.0666153	inter
L.interrogans	0.0651436	inter
L.interrogans	0.0666153	inter
L.interrogans	0.0666733	inter
L.interrogans	0.0666733	inter
L.interrogans	0.0666733	inter
L.interrogans	0.0666733	inter
L.interrogans	0.0666733	inter
L.interrogans	0.0666153	inter
L.kirschneri	0.0596111	inter
L.kirschneri	0.0581644	inter
L.kirschneri	0.0610156	inter
L.kirschneri	0.0596111	inter
L.kirschneri	0.0567697	inter
L.kirschneri	0.0610156	inter
L.kirschneri	0.0610156	inter
L.kirschneri	0.0582105	inter
L.kirschneri	0.0596111	inter
L.kirschneri	0.0610156	inter
L.kirschneri	0.0582105	inter
L.kirschneri	0.059563	inter
L.kirschneri	0.0596111	inter
L.kirschneri	0.0596111	inter
L.kirschneri	0.0596111	inter
L.kirschneri	0.0596111	inter
L.kirschneri	0.0596111	inter
L.kirschneri	0.0610156	inter
L.kirschneri	0.0610156	inter
L.kirschneri	0.0596111	inter
L.kirschneri	0.0596111	inter
L.kirschneri	0.0596111	inter
L.kirschneri	0.0610156	inter
L.kirschneri	0.0596111	inter
L.kirschneri	0.059563	inter
L.noguchii	0.0498885	intra
L.noguchii	0.0498885	intra
L.noguchii	0.0498885	intra
L.noguchii	0.00126582	intra
L.noguchii	0.00126582	intra
L.noguchii	0.00126582	intra
L.interrogans	0.0637312	inter
L.interrogans	0.0680378	inter
L.interrogans	0.0637312	inter
L.interrogans	0.0665601	inter
L.interrogans	0.0680978	inter
L.interrogans	0.0680378	inter
L.interrogans	0.0666733	inter
L.interrogans	0.0680978	inter
L.interrogans	0.0680978	inter
L.interrogans	0.0680978	inter
L.interrogans	0.0638931	inter
L.interrogans	0.0651436	inter
L.interrogans	0.0680978	inter
L.interrogans	0.0651436	inter
L.interrogans	0.0666733	inter
L.interrogans	0.0680978	inter
L.interrogans	0.0680378	inter
L.interrogans	0.0665601	inter
L.interrogans	0.0680378	inter
L.interrogans	0.0680978	inter
L.interrogans	0.0680978	inter
L.interrogans	0.0680978	inter
L.interrogans	0.0680978	inter
L.interrogans	0.0680978	inter
L.interrogans	0.0680378	inter
L.kirschneri	0.0582105	inter
L.kirschneri	0.0567697	inter
L.kirschneri	0.0596111	inter
L.kirschneri	0.0582105	inter
L.kirschneri	0.0553789	inter
L.kirschneri	0.0596111	inter
L.kirschneri	0.0596111	inter
L.kirschneri	0.0568139	inter
L.kirschneri	0.0582105	inter
L.kirschneri	0.0596111	inter
L.kirschneri	0.0568139	inter
L.kirschneri	0.0581644	inter
L.kirschneri	0.0582105	inter
L.kirschneri	0.0582105	inter
L.kirschneri	0.0582105	inter
L.kirschneri	0.0582105	inter
L.kirschneri	0.0582105	inter
L.kirschneri	0.0596111	inter
L.kirschneri	0.0596111	inter
L.kirschneri	0.0582105	inter
L.kirschneri	0.0582105	inter
L.kirschneri	0.0582105	inter
L.kirschneri	0.0596111	inter
L.kirschneri	0.0582105	inter
L.kirschneri	0.0581644	inter
L.noguchii	0.0457789	intra
L.noguchii	0.0457789	intra
L.noguchii	0.0457789	intra
L.noguchii	0.00253486	intra
L.noguchii	0.00253486	intra
L.noguchii	0.00253486	intra
L.noguchii	0.00380712	intra
L.interrogans	0.0637312	inter
L.interrogans	0.0680378	inter
L.interrogans	0.0637312	inter
L.interrogans	0.0665601	inter
L.interrogans	0.0680978	inter
L.interrogans	0.0680378	inter
L.interrogans	0.0666733	inter
L.interrogans	0.0680978	inter
L.interrogans	0.0680978	inter
L.interrogans	0.0680978	inter
L.interrogans	0.0638931	inter
L.interrogans	0.0651436	inter
L.interrogans	0.0680978	inter
L.interrogans	0.0651436	inter
L.interrogans	0.0666733	inter
L.interrogans	0.0680978	inter
L.interrogans	0.0680378	inter
L.interrogans	0.0665601	inter
L.interrogans	0.0680378	inter
L.interrogans	0.0680978	inter
L.interrogans	0.0680978	inter
L.interrogans	0.0680978	inter
L.interrogans	0.0680978	inter
L.interrogans	0.0680978	inter
L.interrogans	0.0680378	inter
L.kirschneri	0.0582105	inter
L.kirschneri	0.0567697	inter
L.kirschneri	0.0596111	inter
L.kirschneri	0.0582105	inter
L.kirschneri	0.0553789	inter
L.kirschneri	0.0596111	inter
L.kirschneri	0.0596111	inter
L.kirschneri	0.0568139	inter
L.kirschneri	0.0582105	inter
L.kirschneri	0.0596111	inter
L.kirschneri	0.0568139	inter
L.kirschneri	0.0581644	inter
L.kirschneri	0.0582105	inter
L.kirschneri	0.0582105	inter
L.kirschneri	0.0582105	inter
L.kirschneri	0.0582105	inter
L.kirschneri	0.0582105	inter
L.kirschneri	0.0596111	inter
L.kirschneri	0.0596111	inter
L.kirschneri	0.0582105	inter
L.kirschneri	0.0582105	inter
L.kirschneri	0.0582105	inter
L.kirschneri	0.0596111	inter
L.kirschneri	0.0582105	inter
L.kirschneri	0.0581644	inter
L.noguchii	0.0457789	intra
L.noguchii	0.0457789	intra
L.noguchii	0.0457789	intra
L.noguchii	0.00253486	intra
L.noguchii	0.00253486	intra
L.noguchii	0.00253486	intra
L.noguchii	0.00380712	intra
L.noguchii	0	intra
L.interrogans	0.0637312	inter
L.interrogans	0.0680378	inter
L.interrogans	0.0637312	inter
L.interrogans	0.0665601	inter
L.interrogans	0.0680978	inter
L.interrogans	0.0680378	inter
L.interrogans	0.0666733	inter
L.interrogans	0.0680978	inter
L.interrogans	0.0680978	inter
L.interrogans	0.0680978	inter
L.interrogans	0.0638931	inter
L.interrogans	0.0651436	inter
L.interrogans	0.0680978	inter
L.interrogans	0.0651436	inter
L.interrogans	0.0666733	inter
L.interrogans	0.0680978	inter
L.interrogans	0.0680378	inter
L.interrogans	0.0665601	inter
L.interrogans	0.0680378	inter
L.interrogans	0.0680978	inter
L.interrogans	0.0680978	inter
L.interrogans	0.0680978	inter
L.interrogans	0.0680978	inter
L.interrogans	0.0680978	inter
L.interrogans	0.0680378	inter
L.kirschneri	0.0582105	inter
L.kirschneri	0.0567697	inter
L.kirschneri	0.0596111	inter
L.kirschneri	0.0582105	inter
L.kirschneri	0.0553789	inter
L.kirschneri	0.0596111	inter
L.kirschneri	0.0596111	inter
L.kirschneri	0.0568139	inter
L.kirschneri	0.0582105	inter
L.kirschneri	0.0596111	inter
L.kirschneri	0.0568139	inter
L.kirschneri	0.0581644	inter
L.kirschneri	0.0582105	inter
L.kirschneri	0.0582105	inter
L.kirschneri	0.0582105	inter
L.kirschneri	0.0582105	inter
L.kirschneri	0.0582105	inter
L.kirschneri	0.0596111	inter
L.kirschneri	0.0596111	inter
L.kirschneri	0.0582105	inter
L.kirschneri	0.0582105	inter
L.kirschneri	0.0582105	inter
L.kirschneri	0.0596111	inter
L.kirschneri	0.0582105	inter
L.kirschneri	0.0581644	inter
L.noguchii	0.0457789	intra
L.noguchii	0.0457789	intra
L.noguchii	0.0457789	intra
L.noguchii	0.00253486	intra
L.noguchii	0.00253486	intra
L.noguchii	0.00253486	intra
L.noguchii	0.00380712	intra
L.noguchii	0	intra
L.noguchii	0	intra
L.interrogans	0.088059	inter
L.interrogans	0.114997	inter
L.interrogans	0.088059	inter
L.interrogans	0.0925035	inter
L.interrogans	0.115108	inter
L.interrogans	0.113449	inter
L.interrogans	0.113557	inter
L.interrogans	0.115108	inter
L.interrogans	0.115108	inter
L.interrogans	0.115108	inter
L.interrogans	0.113449	inter
L.interrogans	0.0910176	inter
L.interrogans	0.115108	inter
L.interrogans	0.0910176	inter
L.interrogans	0.113557	inter
L.interrogans	0.115108	inter
L.interrogans	0.111906	inter
L.interrogans	0.0925035	inter
L.interrogans	0.114997	inter
L.interrogans	0.115108	inter
L.interrogans	0.115108	inter
L.interrogans	0.115108	inter
L.interrogans	0.113557	inter
L.interrogans	0.115108	inter
L.interrogans	0.113449	inter
L.kirschneri	0.0983123	inter
L.kirschneri	0.096899	inter
L.kirschneri	0.0998161	inter
L.kirschneri	0.0983123	inter
L.kirschneri	0.095402	inter
L.kirschneri	0.0998161	inter
L.kirschneri	0.0998161	inter
L.kirschneri	0.0998161	inter
L.kirschneri	0.0983123	inter
L.kirschneri	0.0998161	inter
L.kirschneri	0.0998161	inter
L.kirschneri	0.095402	inter
L.kirschneri	0.0983123	inter
L.kirschneri	0.0983123	inter
L.kirschneri	0.0983123	inter
L.kirschneri	0.0983123	inter
L.kirschneri	0.0983123	inter
L.kirschneri	0.0998161	inter
L.kirschneri	0.0998161	inter
L.kirschneri	0.0983123	inter
L.kirschneri	0.0983123	inter
L.kirschneri	0.0983123	inter
L.kirschneri	0.0998161	inter
L.kirschneri	0.0983123	inter
L.kirschneri	0.095402	inter
L.noguchii	0.0804958	inter
L.noguchii	0.0804958	inter
L.noguchii	0.0804958	inter
L.noguchii	0.0956703	inter
L.noguchii	0.0956703	inter
L.noguchii	0.0956703	inter
L.noguchii	0.0971741	inter
L.noguchii	0.0956703	inter
L.noguchii	0.0956703	inter
L.noguchii	0.0956703	inter
L.interrogans	0.0910176	inter
L.interrogans	0.118107	inter
L.interrogans	0.0910176	inter
L.interrogans	0.0954886	inter
L.interrogans	0.118223	inter
L.interrogans	0.11655	inter
L.interrogans	0.116663	inter
L.interrogans	0.118223	inter
L.interrogans	0.118223	inter
L.interrogans	0.118223	inter
L.interrogans	0.11655	inter
L.interrogans	0.0939938	inter
L.interrogans	0.118223	inter
L.interrogans	0.0939938	inter
L.interrogans	0.116663	inter
L.interrogans	0.118223	inter
L.interrogans	0.114997	inter
L.interrogans	0.0954886	inter
L.interrogans	0.118107	inter
L.interrogans	0.118223	inter
L.interrogans	0.118223	inter
L.interrogans	0.118223	inter
L.interrogans	0.116663	inter
L.interrogans	0.118223	inter
L.interrogans	0.11655	inter
L.kirschneri	0.101324	inter
L.kirschneri	0.0999065	inter
L.kirschneri	0.102837	inter
L.kirschneri	0.101324	inter
L.kirschneri	0.0984005	inter
L.kirschneri	0.102837	inter
L.kirschneri	0.102837	inter
L.kirschneri	0.102837	inter
L.kirschneri	0.101324	inter
L.kirschneri	0.102837	inter
L.kirschneri	0.102837	inter
L.kirschneri	0.0984005	inter
L.kirschneri	0.101324	inter
L.kirschneri	0.101324	inter
L.kirschneri	0.101324	inter
L.kirschneri	0.101324	inter
L.kirschneri	0.101324	inter
L.kirschneri	0.102837	inter
L.kirschneri	0.102837	inter
L.kirschneri	0.101324	inter
L.kirschneri	0.101324	inter
L.kirschneri	0.101324	inter
L.kirschneri	0.102837	inter
L.kirschneri	0.101324	inter
L.kirschneri	0.0984005	inter
L.noguchii	0.0833943	inter
L.noguchii	0.0833943	inter
L.noguchii	0.0833943	inter
L.noguchii	0.0986824	inter
L.noguchii	0.0986824	inter
L.noguchii	0.0986824	inter
L.noguchii	0.100195	inter
L.noguchii	0.0986824	inter
L.noguchii	0.0986824	inter
L.noguchii	0.0986824	inter
L.borgpetersenii	0.00380712	intra
L.interrogans	0.0910176	inter
L.interrogans	0.118107	inter
L.interrogans	0.0910176	inter
L.interrogans	0.0954886	inter
L.interrogans	0.118223	inter
L.interrogans	0.11655	inter
L.interrogans	0.116663	inter
L.interrogans	0.118223	inter
L.interrogans	0.118223	inter
L.interrogans	0.118223	inter
L.interrogans	0.11655	inter
L.interrogans	0.0939938	inter
L.interrogans	0.118223	inter
L.interrogans	0.0939938	inter
L.interrogans	0.116663	inter
L.interrogans	0.118223	inter
L.interrogans	0.114997	inter
L.interrogans	0.0954886	inter
L.interrogans	0.118107	inter
L.interrogans	0.118223	inter
L.interrogans	0.118223	inter
L.interrogans	0.118223	inter
L.interrogans	0.116663	inter
L.interrogans	0.118223	inter
L.interrogans	0.11655	inter
L.kirschneri	0.101324	inter
L.kirschneri	0.0999065	inter
L.kirschneri	0.102837	inter
L.kirschneri	0.101324	inter
L.kirschneri	0.0984005	inter
L.kirschneri	0.102837	inter
L.kirschneri	0.102837	inter
L.kirschneri	0.102837	inter
L.kirschneri	0.101324	inter
L.kirschneri	0.102837	inter
L.kirschneri	0.102837	inter
L.kirschneri	0.0984005	inter
L.kirschneri	0.101324	inter
L.kirschneri	0.101324	inter
L.kirschneri	0.101324	inter
L.kirschneri	0.101324	inter
L.kirschneri	0.101324	inter
L.kirschneri	0.102837	inter
L.kirschneri	0.102837	inter
L.kirschneri	0.101324	inter
L.kirschneri	0.101324	inter
L.kirschneri	0.101324	inter
L.kirschneri	0.102837	inter
L.kirschneri	0.101324	inter
L.kirschneri	0.0984005	inter
L.noguchii	0.0833943	inter
L.noguchii	0.0833943	inter
L.noguchii	0.0833943	inter
L.noguchii	0.0986824	inter
L.noguchii	0.0986824	inter
L.noguchii	0.0986824	inter
L.noguchii	0.100195	inter
L.noguchii	0.0986824	inter
L.noguchii	0.0986824	inter
L.noguchii	0.0986824	inter
L.borgpetersenii	0.00380712	intra
L.borgpetersenii	0	intra
L.interrogans	0.0910176	inter
L.interrogans	0.118107	inter
L.interrogans	0.0910176	inter
L.interrogans	0.0954886	inter
L.interrogans	0.118223	inter
L.interrogans	0.11655	inter
L.interrogans	0.116663	inter
L.interrogans	0.118223	inter
L.interrogans	0.118223	inter
L.interrogans	0.118223	inter
L.interrogans	0.11655	inter
L.interrogans	0.0939938	inter
L.interrogans	0.118223	inter
L.interrogans	0.0939938	inter
L.interrogans	0.116663	inter
L.interrogans	0.118223	inter
L.interrogans	0.114997	inter
L.interrogans	0.0954886	inter
L.interrogans	0.118107	inter
L.interrogans	0.118223	inter
L.interrogans	0.118223	inter
L.interrogans	0.118223	inter
L.interrogans	0.116663	inter
L.interrogans	0.118223	inter
L.interrogans	0.11655	inter
L.kirschneri	0.101324	inter
L.kirschneri	0.0999065	inter
L.kirschneri	0.102837	inter
L.kirschneri	0.101324	inter
L.kirschneri	0.0984005	inter
L.kirschneri	0.102837	inter
L.kirschneri	0.102837	inter
L.kirschneri	0.102837	inter
L.kirschneri	0.101324	inter
L.kirschneri	0.102837	inter
L.kirschneri	0.102837	inter
L.kirschneri	0.0984005	inter
L.kirschneri	0.101324	inter
L.kirschneri	0.101324	inter
L.kirschneri	0.101324	inter
L.kirschneri	0.101324	inter
L.kirschneri	0.101324	inter
L.kirschneri	0.102837	inter
L.kirschneri	0.102837	inter
L.kirschneri	0.101324	inter
L.kirschneri	0.101324	inter
[truncated: 3,996 more rows]

## Sheet: flaB_new
species	distance	comparison
L.interrogans	0.0120852	intra
L.interrogans	0	intra
L.interrogans	0.0120852	intra
L.interrogans	0.00299402	intra
L.interrogans	0.00903639	intra
L.interrogans	0.00299402	intra
L.interrogans	0.0120852	intra
L.interrogans	0	intra
L.interrogans	0.0120852	intra
L.interrogans	0.00903639	intra
L.interrogans	0.0151136	intra
L.interrogans	0.00299178	intra
L.interrogans	0.0151136	intra
L.interrogans	0.0120555	intra
L.interrogans	0.00299178	intra
L.interrogans	0.0120852	intra
L.interrogans	0	intra
L.interrogans	0.0120852	intra
L.interrogans	0.00903639	intra
L.interrogans	0	intra
L.interrogans	0.00299178	intra
L.interrogans	0.0120852	intra
L.interrogans	0	intra
L.interrogans	0.0120852	intra
L.interrogans	0.00903639	intra
L.interrogans	0	intra
L.interrogans	0.00299178	intra
L.interrogans	0	intra
L.interrogans	0.0120852	intra
L.interrogans	0	intra
L.interrogans	0.0120852	intra
L.interrogans	0.00903639	intra
L.interrogans	0	intra
L.interrogans	0.00299178	intra
L.interrogans	0	intra
L.interrogans	0	intra
L.interrogans	0.0120852	intra
L.interrogans	0	intra
L.interrogans	0.0120852	intra
L.interrogans	0.00903639	intra
L.interrogans	0	intra
L.interrogans	0.00299178	intra
L.interrogans	0	intra
L.interrogans	0	intra
L.interrogans	0	intra
L.interrogans	0.0120852	intra
L.interrogans	0	intra
L.interrogans	0.0120852	intra
L.interrogans	0.00903639	intra
L.interrogans	0	intra
L.interrogans	0.00299178	intra
L.interrogans	0	intra
L.interrogans	0	intra
L.interrogans	0	intra
L.interrogans	0	intra
L.interrogans	0.00299402	intra
L.interrogans	0.00903639	intra
L.interrogans	0.00299402	intra
L.interrogans	0	intra
L.interrogans	0.00903639	intra
L.interrogans	0.0120555	intra
L.interrogans	0.00903639	intra
L.interrogans	0.00903639	intra
L.interrogans	0.00903639	intra
L.interrogans	0.00903639	intra
L.interrogans	0.00903639	intra
L.interrogans	0.0120852	intra
L.interrogans	0	intra
L.interrogans	0.0120852	intra
L.interrogans	0.00903639	intra
L.interrogans	0	intra
L.interrogans	0.00299178	intra
L.interrogans	0	intra
L.interrogans	0	intra
L.interrogans	0	intra
L.interrogans	0	intra
L.interrogans	0	intra
L.interrogans	0.00903639	intra
L.interrogans	0.00299402	intra
L.interrogans	0.00903639	intra
L.interrogans	0.00299402	intra
L.interrogans	0	intra
L.interrogans	0.00903639	intra
L.interrogans	0.0120555	intra
L.interrogans	0.00903639	intra
L.interrogans	0.00903639	intra
L.interrogans	0.00903639	intra
L.interrogans	0.00903639	intra
L.interrogans	0.00903639	intra
L.interrogans	0	intra
L.interrogans	0.00903639	intra
L.interrogans	0.0120852	intra
L.interrogans	0	intra
L.interrogans	0.0120852	intra
L.interrogans	0.00903639	intra
L.interrogans	0	intra
L.interrogans	0.00299178	intra
L.interrogans	0	intra
L.interrogans	0	intra
L.interrogans	0	intra
L.interrogans	0	intra
L.interrogans	0	intra
L.interrogans	0.00903639	intra
L.interrogans	0	intra
L.interrogans	0.00903639	intra
L.interrogans	0.0120852	intra
L.interrogans	0	intra
L.interrogans	0.0120852	intra
L.interrogans	0.00903639	intra
L.interrogans	0	intra
L.interrogans	0.00299178	intra
L.interrogans	0	intra
L.interrogans	0	intra
L.interrogans	0	intra
L.interrogans	0	intra
L.interrogans	0	intra
L.interrogans	0.00903639	intra
L.interrogans	0	intra
L.interrogans	0.00903639	intra
L.interrogans	0	intra
L.interrogans	0.0120555	intra
L.interrogans	0.00599479	intra
L.interrogans	0.0120555	intra
L.interrogans	0.0151136	intra
L.interrogans	0.00599479	intra
L.interrogans	0.00299402	intra
L.interrogans	0.00599479	intra
L.interrogans	0.00599479	intra
L.interrogans	0.00599479	intra
L.interrogans	0.00599479	intra
L.interrogans	0.00599479	intra
L.interrogans	0.0151136	intra
L.interrogans	0.00599479	intra
L.interrogans	0.0151136	intra
L.interrogans	0.00599479	intra
L.interrogans	0.00599479	intra
L.interrogans	0.00299402	intra
L.interrogans	0.00903639	intra
L.interrogans	0.00299402	intra
L.interrogans	0	intra
L.interrogans	0.00903639	intra
L.interrogans	0.0120555	intra
L.interrogans	0.00903639	intra
L.interrogans	0.00903639	intra
L.interrogans	0.00903639	intra
L.interrogans	0.00903639	intra
L.interrogans	0.00903639	intra
L.interrogans	0	intra
L.interrogans	0.00903639	intra
L.interrogans	0	intra
L.interrogans	0.00903639	intra
L.interrogans	0.00903639	intra
L.interrogans	0.0151136	intra
L.interrogans	0.0120852	intra
L.interrogans	0	intra
L.interrogans	0.0120852	intra
L.interrogans	0.00903639	intra
L.interrogans	0	intra
L.interrogans	0.00299178	intra
L.interrogans	0	intra
L.interrogans	0	intra
L.interrogans	0	intra
L.interrogans	0	intra
L.interrogans	0	intra
L.interrogans	0.00903639	intra
L.interrogans	0	intra
L.interrogans	0.00903639	intra
L.interrogans	0	intra
L.interrogans	0	intra
L.interrogans	0.00599479	intra
L.interrogans	0.00903639	intra
L.interrogans	0.0120852	intra
L.interrogans	0	intra
L.interrogans	0.0120852	intra
L.interrogans	0.00903639	intra
L.interrogans	0	intra
L.interrogans	0.00299178	intra
L.interrogans	0	intra
L.interrogans	0	intra
L.interrogans	0	intra
L.interrogans	0	intra
L.interrogans	0	intra
L.interrogans	0.00903639	intra
L.interrogans	0	intra
L.interrogans	0.00903639	intra
L.interrogans	0	intra
L.interrogans	0	intra
L.interrogans	0.00599479	intra
L.interrogans	0.00903639	intra
L.interrogans	0	intra
L.interrogans	0.0120852	intra
L.interrogans	0	intra
L.interrogans	0.0120852	intra
L.interrogans	0.00903639	intra
L.interrogans	0	intra
L.interrogans	0.00299178	intra
L.interrogans	0	intra
L.interrogans	0	intra
L.interrogans	0	intra
L.interrogans	0	intra
L.interrogans	0	intra
L.interrogans	0.00903639	intra
L.interrogans	0	intra
L.interrogans	0.00903639	intra
L.interrogans	0	intra
L.interrogans	0	intra
L.interrogans	0.00599479	intra
L.interrogans	0.00903639	intra
L.interrogans	0	intra
L.interrogans	0	intra
L.interrogans	0.0120852	intra
L.interrogans	0	intra
L.interrogans	0.0120852	intra
L.interrogans	0.00903639	intra
L.interrogans	0	intra
L.interrogans	0.00299178	intra
L.interrogans	0	intra
L.interrogans	0	intra
L.interrogans	0	intra
L.interrogans	0	intra
L.interrogans	0	intra
L.interrogans	0.00903639	intra
L.interrogans	0	intra
L.interrogans	0.00903639	intra
L.interrogans	0	intra
L.interrogans	0	intra
L.interrogans	0.00599479	intra
L.interrogans	0.00903639	intra
L.interrogans	0	intra
L.interrogans	0	intra
L.interrogans	0	intra
L.interrogans	0.00903639	intra
L.interrogans	0.00299402	intra
L.interrogans	0.00903639	intra
L.interrogans	0.0120852	intra
L.interrogans	0.00299402	intra
L.interrogans	0.00599479	intra
L.interrogans	0.00299402	intra
L.interrogans	0.00299402	intra
L.interrogans	0.00299402	intra
L.interrogans	0.00299402	intra
L.interrogans	0.00299402	intra
L.interrogans	0.0120852	intra
L.interrogans	0.00299402	intra
L.interrogans	0.0120852	intra
L.interrogans	0.00299402	intra
L.interrogans	0.00299402	intra
L.interrogans	0.00299178	intra
L.interrogans	0.0120852	intra
L.interrogans	0.00299402	intra
L.interrogans	0.00299402	intra
L.interrogans	0.00299402	intra
L.interrogans	0.00299402	intra
L.interrogans	0.0120852	intra
L.interrogans	0	intra
L.interrogans	0.0120852	intra
L.interrogans	0.00903639	intra
L.interrogans	0	intra
L.interrogans	0.00299178	intra
L.interrogans	0	intra
L.interrogans	0	intra
L.interrogans	0	intra
L.interrogans	0	intra
L.interrogans	0	intra
L.interrogans	0.00903639	intra
L.interrogans	0	intra
L.interrogans	0.00903639	intra
L.interrogans	0	intra
L.interrogans	0	intra
L.interrogans	0.00599479	intra
L.interrogans	0.00903639	intra
L.interrogans	0	intra
L.interrogans	0	intra
L.interrogans	0	intra
L.interrogans	0	intra
L.interrogans	0.00299402	intra
L.interrogans	0.0151136	intra
L.interrogans	0.00299178	intra
L.interrogans	0.0151136	intra
L.interrogans	0.0120555	intra
L.interrogans	0.00299178	intra
L.interrogans	0	intra
L.interrogans	0.00299178	intra
L.interrogans	0.00299178	intra
L.interrogans	0.00299178	intra
L.interrogans	0.00299178	intra
L.interrogans	0.00299178	intra
L.interrogans	0.0120555	intra
L.interrogans	0.00299178	intra
L.interrogans	0.0120555	intra
L.interrogans	0.00299178	intra
L.interrogans	0.00299178	intra
L.interrogans	0.00299402	intra
L.interrogans	0.0120555	intra
L.interrogans	0.00299178	intra
L.interrogans	0.00299178	intra
L.interrogans	0.00299178	intra
L.interrogans	0.00299178	intra
L.interrogans	0.00599479	intra
L.interrogans	0.00299178	intra
L.interrogans	0.0562415	inter
L.interrogans	0.049684	inter
L.interrogans	0.0562415	inter
L.interrogans	0.052952	inter
L.interrogans	0.049684	inter
L.interrogans	0.0528491	inter
L.interrogans	0.049684	inter
L.interrogans	0.049684	inter
L.interrogans	0.049684	inter
L.interrogans	0.049684	inter
L.interrogans	0.049684	inter
L.interrogans	0.052952	inter
L.interrogans	0.049684	inter
L.interrogans	0.052952	inter
L.interrogans	0.049684	inter
L.interrogans	0.049684	inter
L.interrogans	0.0561278	inter
L.interrogans	0.052952	inter
L.interrogans	0.049684	inter
L.interrogans	0.049684	inter
L.interrogans	0.049684	inter
L.interrogans	0.049684	inter
L.interrogans	0.052952	inter
L.interrogans	0.049684	inter
L.interrogans	0.0528491	inter
L.interrogans	0.052952	inter
L.interrogans	0.0464372	inter
L.interrogans	0.052952	inter
L.interrogans	0.049684	inter
L.interrogans	0.0464372	inter
L.interrogans	0.0495917	inter
L.interrogans	0.0464372	inter
L.interrogans	0.0464372	inter
L.interrogans	0.0464372	inter
L.interrogans	0.0464372	inter
L.interrogans	0.0464372	inter
L.interrogans	0.049684	inter
L.interrogans	0.0464372	inter
L.interrogans	0.049684	inter
L.interrogans	0.0464372	inter
L.interrogans	0.0464372	inter
L.interrogans	0.0528491	inter
L.interrogans	0.049684	inter
L.interrogans	0.0464372	inter
L.interrogans	0.0464372	inter
L.interrogans	0.0464372	inter
L.interrogans	0.0464372	inter
L.interrogans	0.049684	inter
L.interrogans	0.0464372	inter
L.interrogans	0.0495917	inter
L.kirschneri	0.00903639	intra
L.interrogans	0.0595527	inter
L.interrogans	0.052952	inter
L.interrogans	0.0595527	inter
L.interrogans	0.0562415	inter
L.interrogans	0.052952	inter
L.interrogans	0.0561278	inter
L.interrogans	0.052952	inter
L.interrogans	0.052952	inter
L.interrogans	0.052952	inter
L.interrogans	0.052952	inter
L.interrogans	0.052952	inter
L.interrogans	0.0562415	inter
L.interrogans	0.052952	inter
L.interrogans	0.0562415	inter
L.interrogans	0.052952	inter
L.interrogans	0.052952	inter
L.interrogans	0.0594281	inter
L.interrogans	0.0562415	inter
L.interrogans	0.052952	inter
L.interrogans	0.052952	inter
L.interrogans	0.052952	inter
L.interrogans	0.052952	inter
L.interrogans	0.0562415	inter
L.interrogans	0.052952	inter
L.interrogans	0.0561278	inter
L.kirschneri	0.00299402	intra
L.kirschneri	0.0120852	intra
L.interrogans	0.0562415	inter
L.interrogans	0.049684	inter
L.interrogans	0.0562415	inter
L.interrogans	0.052952	inter
L.interrogans	0.049684	inter
L.interrogans	0.0528491	inter
L.interrogans	0.049684	inter
L.interrogans	0.049684	inter
L.interrogans	0.049684	inter
L.interrogans	0.049684	inter
L.interrogans	0.049684	inter
L.interrogans	0.052952	inter
L.interrogans	0.049684	inter
L.interrogans	0.052952	inter
L.interrogans	0.049684	inter
L.interrogans	0.049684	inter
L.interrogans	0.0561278	inter
L.interrogans	0.052952	inter
L.interrogans	0.049684	inter
L.interrogans	0.049684	inter
L.interrogans	0.049684	inter
L.interrogans	0.049684	inter
L.interrogans	0.052952	inter
L.interrogans	0.049684	inter
L.interrogans	0.0528491	inter
L.kirschneri	0	intra
L.kirschneri	0.00903639	intra
L.kirschneri	0.00299402	intra
L.interrogans	0.0562415	inter
L.interrogans	0.049684	inter
L.interrogans	0.0562415	inter
L.interrogans	0.052952	inter
L.interrogans	0.049684	inter
L.interrogans	0.0528491	inter
L.interrogans	0.049684	inter
L.interrogans	0.049684	inter
L.interrogans	0.049684	inter
L.interrogans	0.049684	inter
L.interrogans	0.049684	inter
L.interrogans	0.052952	inter
L.interrogans	0.049684	inter
L.interrogans	0.052952	inter
L.interrogans	0.049684	inter
L.interrogans	0.049684	inter
L.interrogans	0.0561278	inter
L.interrogans	0.052952	inter
L.interrogans	0.049684	inter
L.interrogans	0.049684	inter
L.interrogans	0.049684	inter
L.interrogans	0.049684	inter
L.interrogans	0.052952	inter
L.interrogans	0.049684	inter
L.interrogans	0.0528491	inter
L.kirschneri	0.0120852	intra
L.kirschneri	0.00299402	intra
L.kirschneri	0.0151527	intra
L.kirschneri	0.0120852	intra
L.interrogans	0.0595527	inter
L.interrogans	0.052952	inter
L.interrogans	0.0595527	inter
L.interrogans	0.0562415	inter
L.interrogans	0.052952	inter
L.interrogans	0.0561278	inter
L.interrogans	0.052952	inter
L.interrogans	0.052952	inter
L.interrogans	0.052952	inter
L.interrogans	0.052952	inter
L.interrogans	0.052952	inter
L.interrogans	0.0562415	inter
L.interrogans	0.052952	inter
L.interrogans	0.0562415	inter
L.interrogans	0.052952	inter
L.interrogans	0.052952	inter
L.interrogans	0.0594281	inter
L.interrogans	0.0562415	inter
L.interrogans	0.052952	inter
L.interrogans	0.052952	inter
L.interrogans	0.052952	inter
L.interrogans	0.052952	inter
L.interrogans	0.0562415	inter
L.interrogans	0.052952	inter
L.interrogans	0.0561278	inter
L.kirschneri	0.00299402	intra
L.kirschneri	0.0120852	intra
L.kirschneri	0	intra
L.kirschneri	0.00299402	intra
L.kirschneri	0.0151527	intra
L.interrogans	0.0595527	inter
L.interrogans	0.052952	inter
L.interrogans	0.0595527	inter
L.interrogans	0.0562415	inter
L.interrogans	0.052952	inter
L.interrogans	0.0561278	inter
L.interrogans	0.052952	inter
L.interrogans	0.052952	inter
L.interrogans	0.052952	inter
L.interrogans	0.052952	inter
L.interrogans	0.052952	inter
L.interrogans	0.0562415	inter
L.interrogans	0.052952	inter
L.interrogans	0.0562415	inter
L.interrogans	0.052952	inter
L.interrogans	0.052952	inter
L.interrogans	0.0594281	inter
L.interrogans	0.0562415	inter
L.interrogans	0.052952	inter
L.interrogans	0.052952	inter
L.interrogans	0.052952	inter
L.interrogans	0.052952	inter
L.interrogans	0.0562415	inter
L.interrogans	0.052952	inter
L.interrogans	0.0561278	inter
L.kirschneri	0.00299402	intra
L.kirschneri	0.0120852	intra
L.kirschneri	0	intra
L.kirschneri	0.00299402	intra
L.kirschneri	0.0151527	intra
L.kirschneri	0	intra
L.interrogans	0.0562415	inter
L.interrogans	0.049684	inter
L.interrogans	0.0562415	inter
L.interrogans	0.052952	inter
L.interrogans	0.049684	inter
L.interrogans	0.0528491	inter
L.interrogans	0.049684	inter
L.interrogans	0.049684	inter
L.interrogans	0.049684	inter
L.interrogans	0.049684	inter
L.interrogans	0.049684	inter
L.interrogans	0.052952	inter
L.interrogans	0.049684	inter
L.interrogans	0.052952	inter
L.interrogans	0.049684	inter
L.interrogans	0.049684	inter
L.interrogans	0.0561278	inter
L.interrogans	0.052952	inter
L.interrogans	0.049684	inter
L.interrogans	0.049684	inter
L.interrogans	0.049684	inter
L.interrogans	0.049684	inter
L.interrogans	0.052952	inter
L.interrogans	0.049684	inter
L.interrogans	0.0528491	inter
L.kirschneri	0.00600608	intra
L.kirschneri	0.00299402	intra
L.kirschneri	0.00903639	intra
L.kirschneri	0.00600608	intra
L.kirschneri	0.00600608	intra
L.kirschneri	0.00903639	intra
L.kirschneri	0.00903639	intra
L.interrogans	0.0562415	inter
L.interrogans	0.049684	inter
L.interrogans	0.0562415	inter
L.interrogans	0.052952	inter
L.interrogans	0.049684	inter
L.interrogans	0.0528491	inter
L.interrogans	0.049684	inter
L.interrogans	0.049684	inter
L.interrogans	0.049684	inter
L.interrogans	0.049684	inter
L.interrogans	0.049684	inter
L.interrogans	0.052952	inter
L.interrogans	0.049684	inter
L.interrogans	0.052952	inter
L.interrogans	0.049684	inter
L.interrogans	0.049684	inter
L.interrogans	0.0561278	inter
L.interrogans	0.052952	inter
L.interrogans	0.049684	inter
L.interrogans	0.049684	inter
L.interrogans	0.049684	inter
L.interrogans	0.049684	inter
L.interrogans	0.052952	inter
L.interrogans	0.049684	inter
L.interrogans	0.0528491	inter
L.kirschneri	0	intra
L.kirschneri	0.00903639	intra
L.kirschneri	0.00299402	intra
L.kirschneri	0	intra
L.kirschneri	0.0120852	intra
L.kirschneri	0.00299402	intra
L.kirschneri	0.00299402	intra
L.kirschneri	0.00600608	intra
L.interrogans	0.0595527	inter
L.interrogans	0.052952	inter
L.interrogans	0.0595527	inter
L.interrogans	0.0562415	inter
L.interrogans	0.052952	inter
L.interrogans	0.0561278	inter
L.interrogans	0.052952	inter
L.interrogans	0.052952	inter
L.interrogans	0.052952	inter
L.interrogans	0.052952	inter
L.interrogans	0.052952	inter
L.interrogans	0.0562415	inter
L.interrogans	0.052952	inter
L.interrogans	0.0562415	inter
L.interrogans	0.052952	inter
L.interrogans	0.052952	inter
L.interrogans	0.0594281	inter
L.interrogans	0.0562415	inter
L.interrogans	0.052952	inter
L.interrogans	0.052952	inter
L.interrogans	0.052952	inter
L.interrogans	0.052952	inter
L.interrogans	0.0562415	inter
L.interrogans	0.052952	inter
L.interrogans	0.0561278	inter
L.kirschneri	0.00299402	intra
L.kirschneri	0.0120852	intra
L.kirschneri	0	intra
L.kirschneri	0.00299402	intra
L.kirschneri	0.0151527	intra
L.kirschneri	0	intra
L.kirschneri	0	intra
L.kirschneri	0.00903639	intra
L.kirschneri	0.00299402	intra
L.interrogans	0.0562415	inter
L.interrogans	0.049684	inter
L.interrogans	0.0562415	inter
L.interrogans	0.052952	inter
L.interrogans	0.049684	inter
L.interrogans	0.0528491	inter
L.interrogans	0.049684	inter
L.interrogans	0.049684	inter
L.interrogans	0.049684	inter
L.interrogans	0.049684	inter
L.interrogans	0.049684	inter
L.interrogans	0.052952	inter
L.interrogans	0.049684	inter
L.interrogans	0.052952	inter
L.interrogans	0.049684	inter
L.interrogans	0.049684	inter
L.interrogans	0.0561278	inter
L.interrogans	0.052952	inter
L.interrogans	0.049684	inter
L.interrogans	0.049684	inter
L.interrogans	0.049684	inter
L.interrogans	0.049684	inter
L.interrogans	0.052952	inter
L.interrogans	0.049684	inter
L.interrogans	0.0528491	inter
L.kirschneri	0.00600608	intra
L.kirschneri	0.00299402	intra
L.kirschneri	0.00903639	intra
L.kirschneri	0.00600608	intra
L.kirschneri	0.00600608	intra
L.kirschneri	0.00903639	intra
L.kirschneri	0.00903639	intra
L.kirschneri	0	intra
L.kirschneri	0.00600608	intra
L.kirschneri	0.00903639	intra
L.interrogans	0.0562415	inter
L.interrogans	0.049684	inter
L.interrogans	0.0562415	inter
L.interrogans	0.052952	inter
L.interrogans	0.049684	inter
L.interrogans	0.0528491	inter
L.interrogans	0.049684	inter
L.interrogans	0.049684	inter
L.interrogans	0.049684	inter
L.interrogans	0.049684	inter
L.interrogans	0.049684	inter
L.interrogans	0.052952	inter
L.interrogans	0.049684	inter
L.interrogans	0.052952	inter
L.interrogans	0.049684	inter
L.interrogans	0.049684	inter
L.interrogans	0.0561278	inter
L.interrogans	0.052952	inter
L.interrogans	0.049684	inter
L.interrogans	0.049684	inter
L.interrogans	0.049684	inter
L.interrogans	0.049684	inter
L.interrogans	0.052952	inter
L.interrogans	0.049684	inter
L.interrogans	0.0528491	inter
L.kirschneri	0.00600608	intra
L.kirschneri	0.00299402	intra
L.kirschneri	0.00903639	intra
L.kirschneri	0.00600608	intra
L.kirschneri	0.00600608	intra
L.kirschneri	0.00903639	intra
L.kirschneri	0.00903639	intra
L.kirschneri	0.00600608	intra
L.kirschneri	0.00600608	intra
L.kirschneri	0.00903639	intra
L.kirschneri	0.00600608	intra
L.interrogans	0.0562415	inter
L.interrogans	0.049684	inter
L.interrogans	0.0562415	inter
L.interrogans	0.052952	inter
L.interrogans	0.049684	inter
L.interrogans	0.0528491	inter
L.interrogans	0.049684	inter
L.interrogans	0.049684	inter
L.interrogans	0.049684	inter
L.interrogans	0.049684	inter
L.interrogans	0.049684	inter
L.interrogans	0.052952	inter
L.interrogans	0.049684	inter
L.interrogans	0.052952	inter
L.interrogans	0.049684	inter
L.interrogans	0.049684	inter
L.interrogans	0.0561278	inter
L.interrogans	0.052952	inter
L.interrogans	0.049684	inter
L.interrogans	0.049684	inter
L.interrogans	0.049684	inter
L.interrogans	0.049684	inter
L.interrogans	0.052952	inter
L.interrogans	0.049684	inter
L.interrogans	0.0528491	inter
L.kirschneri	0	intra
L.kirschneri	0.00903639	intra
L.kirschneri	0.00299402	intra
L.kirschneri	0	intra
L.kirschneri	0.0120852	intra
L.kirschneri	0.00299402	intra
L.kirschneri	0.00299402	intra
L.kirschneri	0.00600608	intra
L.kirschneri	0	intra
L.kirschneri	0.00299402	intra
L.kirschneri	0.00600608	intra
L.kirschneri	0.00600608	intra
L.interrogans	0.0562415	inter
L.interrogans	0.049684	inter
L.interrogans	0.0562415	inter
L.interrogans	0.052952	inter
L.interrogans	0.049684	inter
L.interrogans	0.0528491	inter
L.interrogans	0.049684	inter
L.interrogans	0.049684	inter
L.interrogans	0.049684	inter
L.interrogans	0.049684	inter
L.interrogans	0.049684	inter
L.interrogans	0.052952	inter
L.interrogans	0.049684	inter
L.interrogans	0.052952	inter
L.interrogans	0.049684	inter
L.interrogans	0.049684	inter
L.interrogans	0.0561278	inter
L.interrogans	0.052952	inter
L.interrogans	0.049684	inter
L.interrogans	0.049684	inter
L.interrogans	0.049684	inter
L.interrogans	0.049684	inter
L.interrogans	0.052952	inter
L.interrogans	0.049684	inter
L.interrogans	0.0528491	inter
L.kirschneri	0	intra
L.kirschneri	0.00903639	intra
L.kirschneri	0.00299402	intra
L.kirschneri	0	intra
L.kirschneri	0.0120852	intra
L.kirschneri	0.00299402	intra
L.kirschneri	0.00299402	intra
L.kirschneri	0.00600608	intra
L.kirschneri	0	intra
L.kirschneri	0.00299402	intra
L.kirschneri	0.00600608	intra
L.kirschneri	0.00600608	intra
L.kirschneri	0	intra
L.interrogans	0.0562415	inter
L.interrogans	0.049684	inter
L.interrogans	0.0562415	inter
L.interrogans	0.052952	inter
L.interrogans	0.049684	inter
L.interrogans	0.0528491	inter
L.interrogans	0.049684	inter
L.interrogans	0.049684	inter
L.interrogans	0.049684	inter
L.interrogans	0.049684	inter
L.interrogans	0.049684	inter
L.interrogans	0.052952	inter
L.interrogans	0.049684	inter
L.interrogans	0.052952	inter
L.interrogans	0.049684	inter
L.interrogans	0.049684	inter
L.interrogans	0.0561278	inter
L.interrogans	0.052952	inter
L.interrogans	0.049684	inter
L.interrogans	0.049684	inter
L.interrogans	0.049684	inter
L.interrogans	0.049684	inter
L.interrogans	0.052952	inter
L.interrogans	0.049684	inter
L.interrogans	0.0528491	inter
L.kirschneri	0	intra
L.kirschneri	0.00903639	intra
L.kirschneri	0.00299402	intra
L.kirschneri	0	intra
L.kirschneri	0.0120852	intra
L.kirschneri	0.00299402	intra
L.kirschneri	0.00299402	intra
L.kirschneri	0.00600608	intra
L.kirschneri	0	intra
L.kirschneri	0.00299402	intra
L.kirschneri	0.00600608	intra
L.kirschneri	0.00600608	intra
L.kirschneri	0	intra
L.kirschneri	0	intra
L.interrogans	0.0562415	inter
L.interrogans	0.049684	inter
L.interrogans	0.0562415	inter
L.interrogans	0.052952	inter
L.interrogans	0.049684	inter
L.interrogans	0.0528491	inter
L.interrogans	0.049684	inter
L.interrogans	0.049684	inter
L.interrogans	0.049684	inter
L.interrogans	0.049684	inter
L.interrogans	0.049684	inter
L.interrogans	0.052952	inter
L.interrogans	0.049684	inter
L.interrogans	0.052952	inter
L.interrogans	0.049684	inter
L.interrogans	0.049684	inter
L.interrogans	0.0561278	inter
L.interrogans	0.052952	inter
L.interrogans	0.049684	inter
L.interrogans	0.049684	inter
L.interrogans	0.049684	inter
L.interrogans	0.049684	inter
L.interrogans	0.052952	inter
L.interrogans	0.049684	inter
L.interrogans	0.0528491	inter
L.kirschneri	0	intra
L.kirschneri	0.00903639	intra
L.kirschneri	0.00299402	intra
L.kirschneri	0	intra
L.kirschneri	0.0120852	intra
L.kirschneri	0.00299402	intra
L.kirschneri	0.00299402	intra
L.kirschneri	0.00600608	intra
L.kirschneri	0	intra
L.kirschneri	0.00299402	intra
L.kirschneri	0.00600608	intra
L.kirschneri	0.00600608	intra
L.kirschneri	0	intra
L.kirschneri	0	intra
L.kirschneri	0	intra
L.interrogans	0.0562415	inter
L.interrogans	0.049684	inter
L.interrogans	0.0562415	inter
L.interrogans	0.052952	inter
L.interrogans	0.049684	inter
L.interrogans	0.0528491	inter
L.interrogans	0.049684	inter
L.interrogans	0.049684	inter
L.interrogans	0.049684	inter
L.interrogans	0.049684	inter
L.interrogans	0.049684	inter
L.interrogans	0.052952	inter
L.interrogans	0.049684	inter
L.interrogans	0.052952	inter
L.interrogans	0.049684	inter
L.interrogans	0.049684	inter
L.interrogans	0.0561278	inter
L.interrogans	0.052952	inter
L.interrogans	0.049684	inter
L.interrogans	0.049684	inter
L.interrogans	0.049684	inter
L.interrogans	0.049684	inter
L.interrogans	0.052952	inter
L.interrogans	0.049684	inter
L.interrogans	0.0528491	inter
L.kirschneri	0	intra
L.kirschneri	0.00903639	intra
L.kirschneri	0.00299402	intra
L.kirschneri	0	intra
L.kirschneri	0.0120852	intra
L.kirschneri	0.00299402	intra
L.kirschneri	0.00299402	intra
L.kirschneri	0.00600608	intra
L.kirschneri	0	intra
L.kirschneri	0.00299402	intra
L.kirschneri	0.00600608	intra
L.kirschneri	0.00600608	intra
L.kirschneri	0	intra
L.kirschneri	0	intra
L.kirschneri	0	intra
L.kirschneri	0	intra
L.interrogans	0.0595527	inter
L.interrogans	0.052952	inter
L.interrogans	0.0595527	inter
L.interrogans	0.0562415	inter
L.interrogans	0.052952	inter
L.interrogans	0.0561278	inter
L.interrogans	0.052952	inter
L.interrogans	0.052952	inter
L.interrogans	0.052952	inter
L.interrogans	0.052952	inter
L.interrogans	0.052952	inter
L.interrogans	0.0562415	inter
L.interrogans	0.052952	inter
L.interrogans	0.0562415	inter
L.interrogans	0.052952	inter
L.interrogans	0.052952	inter
L.interrogans	0.0594281	inter
L.interrogans	0.0562415	inter
L.interrogans	0.052952	inter
L.interrogans	0.052952	inter
L.interrogans	0.052952	inter
L.interrogans	0.052952	inter
L.interrogans	0.0562415	inter
L.interrogans	0.052952	inter
L.interrogans	0.0561278	inter
L.kirschneri	0.00299402	intra
L.kirschneri	0.0120852	intra
L.kirschneri	0	intra
L.kirschneri	0.00299402	intra
L.kirschneri	0.0151527	intra
L.kirschneri	0	intra
L.kirschneri	0	intra
L.kirschneri	0.00903639	intra
L.kirschneri	0.00299402	intra
L.kirschneri	0	intra
L.kirschneri	0.00903639	intra
L.kirschneri	0.00903639	intra
L.kirschneri	0.00299402	intra
L.kirschneri	0.00299402	intra
L.kirschneri	0.00299402	intra
L.kirschneri	0.00299402	intra
L.kirschneri	0.00299402	intra
L.interrogans	0.0595527	inter
L.interrogans	0.052952	inter
L.interrogans	0.0595527	inter
L.interrogans	0.0562415	inter
L.interrogans	0.052952	inter
L.interrogans	0.0561278	inter
L.interrogans	0.052952	inter
L.interrogans	0.052952	inter
L.interrogans	0.052952	inter
L.interrogans	0.052952	inter
L.interrogans	0.052952	inter
L.interrogans	0.0562415	inter
L.interrogans	0.052952	inter
L.interrogans	0.0562415	inter
L.interrogans	0.052952	inter
L.interrogans	0.052952	inter
L.interrogans	0.0594281	inter
L.interrogans	0.0562415	inter
L.interrogans	0.052952	inter
L.interrogans	0.052952	inter
L.interrogans	0.052952	inter
L.interrogans	0.052952	inter
L.interrogans	0.0562415	inter
L.interrogans	0.052952	inter
L.interrogans	0.0561278	inter
L.kirschneri	0.00299402	intra
L.kirschneri	0.0120852	intra
L.kirschneri	0	intra
L.kirschneri	0.00299402	intra
L.kirschneri	0.0151527	intra
L.kirschneri	0	intra
L.kirschneri	0	intra
L.kirschneri	0.00903639	intra
L.kirschneri	0.00299402	intra
L.kirschneri	0	intra
L.kirschneri	0.00903639	intra
L.kirschneri	0.00903639	intra
L.kirschneri	0.00299402	intra
L.kirschneri	0.00299402	intra
L.kirschneri	0.00299402	intra
L.kirschneri	0.00299402	intra
L.kirschneri	0.00299402	intra
L.kirschneri	0	intra
L.interrogans	0.0562415	inter
L.interrogans	0.049684	inter
L.interrogans	0.0562415	inter
L.interrogans	0.052952	inter
L.interrogans	0.049684	inter
L.interrogans	0.0528491	inter
L.interrogans	0.049684	inter
L.interrogans	0.049684	inter
L.interrogans	0.049684	inter
L.interrogans	0.049684	inter
L.interrogans	0.049684	inter
L.interrogans	0.052952	inter
L.interrogans	0.049684	inter
L.interrogans	0.052952	inter
L.interrogans	0.049684	inter
L.interrogans	0.049684	inter
L.interrogans	0.0561278	inter
L.interrogans	0.052952	inter
L.interrogans	0.049684	inter
L.interrogans	0.049684	inter
L.interrogans	0.049684	inter
L.interrogans	0.049684	inter
L.interrogans	0.052952	inter
L.interrogans	0.049684	inter
L.interrogans	0.0528491	inter
L.kirschneri	0	intra
L.kirschneri	0.00903639	intra
L.kirschneri	0.00299402	intra
L.kirschneri	0	intra
L.kirschneri	0.0120852	intra
L.kirschneri	0.00299402	intra
L.kirschneri	0.00299402	intra
L.kirschneri	0.00600608	intra
L.kirschneri	0	intra
L.kirschneri	0.00299402	intra
L.kirschneri	0.00600608	intra
L.kirschneri	0.00600608	intra
L.kirschneri	0	intra
L.kirschneri	0	intra
L.kirschneri	0	intra
L.kirschneri	0	intra
L.kirschneri	0	intra
L.kirschneri	0.00299402	intra
L.kirschneri	0.00299402	intra
L.interrogans	0.0562415	inter
L.interrogans	0.049684	inter
L.interrogans	0.0562415	inter
L.interrogans	0.052952	inter
L.interrogans	0.049684	inter
L.interrogans	0.0528491	inter
L.interrogans	0.049684	inter
L.interrogans	0.049684	inter
L.interrogans	0.049684	inter
L.interrogans	0.049684	inter
L.interrogans	0.049684	inter
L.interrogans	0.052952	inter
L.interrogans	0.049684	inter
L.interrogans	0.052952	inter
L.interrogans	0.049684	inter
L.interrogans	0.049684	inter
L.interrogans	0.0561278	inter
L.interrogans	0.052952	inter
L.interrogans	0.049684	inter
L.interrogans	0.049684	inter
L.interrogans	0.049684	inter
L.interrogans	0.049684	inter
L.interrogans	0.052952	inter
L.interrogans	0.049684	inter
L.interrogans	0.0528491	inter
L.kirschneri	0	intra
L.kirschneri	0.00903639	intra
L.kirschneri	0.00299402	intra
L.kirschneri	0	intra
L.kirschneri	0.0120852	intra
L.kirschneri	0.00299402	intra
L.kirschneri	0.00299402	intra
L.kirschneri	0.00600608	intra
L.kirschneri	0	intra
L.kirschneri	0.00299402	intra
L.kirschneri	0.00600608	intra
L.kirschneri	0.00600608	intra
L.kirschneri	0	intra
L.kirschneri	0	intra
L.kirschneri	0	intra
L.kirschneri	0	intra
L.kirschneri	0	intra
L.kirschneri	0.00299402	intra
L.kirschneri	0.00299402	intra
L.kirschneri	0	intra
L.interrogans	0.0562415	inter
L.interrogans	0.049684	inter
L.interrogans	0.0562415	inter
L.interrogans	0.052952	inter
L.interrogans	0.049684	inter
L.interrogans	0.0528491	inter
L.interrogans	0.049684	inter
L.interrogans	0.049684	inter
L.interrogans	0.049684	inter
L.interrogans	0.049684	inter
L.interrogans	0.049684	inter
L.interrogans	0.052952	inter
L.interrogans	0.049684	inter
L.interrogans	0.052952	inter
L.interrogans	0.049684	inter
L.interrogans	0.049684	inter
L.interrogans	0.0561278	inter
L.interrogans	0.052952	inter
L.interrogans	0.049684	inter
L.interrogans	0.049684	inter
L.interrogans	0.049684	inter
L.interrogans	0.049684	inter
L.interrogans	0.052952	inter
L.interrogans	0.049684	inter
L.interrogans	0.0528491	inter
L.kirschneri	0	intra
L.kirschneri	0.00903639	intra
L.kirschneri	0.00299402	intra
L.kirschneri	0	intra
L.kirschneri	0.0120852	intra
L.kirschneri	0.00299402	intra
L.kirschneri	0.00299402	intra
L.kirschneri	0.00600608	intra
L.kirschneri	0	intra
L.kirschneri	0.00299402	intra
L.kirschneri	0.00600608	intra
L.kirschneri	0.00600608	intra
L.kirschneri	0	intra
L.kirschneri	0	intra
L.kirschneri	0	intra
L.kirschneri	0	intra
L.kirschneri	0	intra
L.kirschneri	0.00299402	intra
L.kirschneri	0.00299402	intra
L.kirschneri	0	intra
L.kirschneri	0	intra
L.interrogans	0.0595527	inter
L.interrogans	0.052952	inter
L.interrogans	0.0595527	inter
L.interrogans	0.0562415	inter
L.interrogans	0.052952	inter
L.interrogans	0.0561278	inter
L.interrogans	0.052952	inter
L.interrogans	0.052952	inter
L.interrogans	0.052952	inter
L.interrogans	0.052952	inter
L.interrogans	0.052952	inter
L.interrogans	0.0562415	inter
L.interrogans	0.052952	inter
L.interrogans	0.0562415	inter
L.interrogans	0.052952	inter
L.interrogans	0.052952	inter
L.interrogans	0.0594281	inter
L.interrogans	0.0562415	inter
L.interrogans	0.052952	inter
L.interrogans	0.052952	inter
L.interrogans	0.052952	inter
L.interrogans	0.052952	inter
L.interrogans	0.0562415	inter
L.interrogans	0.052952	inter
L.interrogans	0.0561278	inter
L.kirschneri	0.00299402	intra
L.kirschneri	0.0120852	intra
L.kirschneri	0	intra
L.kirschneri	0.00299402	intra
L.kirschneri	0.0151527	intra
L.kirschneri	0	intra
L.kirschneri	0	intra
L.kirschneri	0.00903639	intra
L.kirschneri	0.00299402	intra
L.kirschneri	0	intra
L.kirschneri	0.00903639	intra
L.kirschneri	0.00903639	intra
L.kirschneri	0.00299402	intra
L.kirschneri	0.00299402	intra
L.kirschneri	0.00299402	intra
L.kirschneri	0.00299402	intra
L.kirschneri	0.00299402	intra
L.kirschneri	0	intra
L.kirschneri	0	intra
L.kirschneri	0.00299402	intra
L.kirschneri	0.00299402	intra
L.kirschneri	0.00299402	intra
L.interrogans	0.0562415	inter
L.interrogans	0.049684	inter
L.interrogans	0.0562415	inter
L.interrogans	0.052952	inter
L.interrogans	0.049684	inter
L.interrogans	0.0528491	inter
L.interrogans	0.049684	inter
L.interrogans	0.049684	inter
L.interrogans	0.049684	inter
L.interrogans	0.049684	inter
L.interrogans	0.049684	inter
L.interrogans	0.052952	inter
L.interrogans	0.049684	inter
L.interrogans	0.052952	inter
L.interrogans	0.049684	inter
L.interrogans	0.049684	inter
L.interrogans	0.0561278	inter
L.interrogans	0.052952	inter
L.interrogans	0.049684	inter
L.interrogans	0.049684	inter
L.interrogans	0.049684	inter
L.interrogans	0.049684	inter
L.interrogans	0.052952	inter
L.interrogans	0.049684	inter
L.interrogans	0.0528491	inter
L.kirschneri	0	intra
L.kirschneri	0.00903639	intra
L.kirschneri	0.00299402	intra
L.kirschneri	0	intra
L.kirschneri	0.0120852	intra
L.kirschneri	0.00299402	intra
L.kirschneri	0.00299402	intra
L.kirschneri	0.00600608	intra
L.kirschneri	0	intra
L.kirschneri	0.00299402	intra
L.kirschneri	0.00600608	intra
L.kirschneri	0.00600608	intra
L.kirschneri	0	intra
L.kirschneri	0	intra
L.kirschneri	0	intra
L.kirschneri	0	intra
L.kirschneri	0	intra
L.kirschneri	0.00299402	intra
L.kirschneri	0.00299402	intra
L.kirschneri	0	intra
L.kirschneri	0	intra
L.kirschneri	0	intra
L.kirschneri	0.00299402	intra
L.interrogans	0.0562415	inter
L.interrogans	0.049684	inter
L.interrogans	0.0562415	inter
L.interrogans	0.052952	inter
L.interrogans	0.049684	inter
L.interrogans	0.0528491	inter
L.interrogans	0.049684	inter
L.interrogans	0.049684	inter
L.interrogans	0.049684	inter
L.interrogans	0.049684	inter
L.interrogans	0.049684	inter
L.interrogans	0.052952	inter
L.interrogans	0.049684	inter
L.interrogans	0.052952	inter
L.interrogans	0.049684	inter
L.interrogans	0.049684	inter
L.interrogans	0.0561278	inter
L.interrogans	0.052952	inter
L.interrogans	0.049684	inter
L.interrogans	0.049684	inter
L.interrogans	0.049684	inter
L.interrogans	0.049684	inter
L.interrogans	0.052952	inter
L.interrogans	0.049684	inter
L.interrogans	0.0528491	inter
L.kirschneri	0.00600608	intra
L.kirschneri	0.00299402	intra
L.kirschneri	0.00903639	intra
L.kirschneri	0.00600608	intra
L.kirschneri	0.00600608	intra
L.kirschneri	0.00903639	intra
L.kirschneri	0.00903639	intra
L.kirschneri	0.00600608	intra
L.kirschneri	0.00600608	intra
L.kirschneri	0.00903639	intra
L.kirschneri	0.00600608	intra
L.kirschneri	0	intra
L.kirschneri	0.00600608	intra
L.kirschneri	0.00600608	intra
L.kirschneri	0.00600608	intra
L.kirschneri	0.00600608	intra
L.kirschneri	0.00600608	intra
L.kirschneri	0.00903639	intra
L.kirschneri	0.00903639	intra
L.kirschneri	0.00600608	intra
L.kirschneri	0.00600608	intra
L.kirschneri	0.00600608	intra
L.kirschneri	0.00903639	intra
L.kirschneri	0.00600608	intra
L.interrogans	0.0689812	inter
L.interrogans	0.0656589	inter
L.interrogans	0.0689812	inter
L.interrogans	0.0689812	inter
L.interrogans	0.0656589	inter
L.interrogans	0.0688996	inter
L.interrogans	0.0656589	inter
L.interrogans	0.0656589	inter
L.interrogans	0.0656589	inter
L.interrogans	0.0656589	inter
L.interrogans	0.0656589	inter
L.interrogans	0.0689812	inter
L.interrogans	0.0656589	inter
L.interrogans	0.0689812	inter
L.interrogans	0.0656589	inter
L.interrogans	0.0656589	inter
L.interrogans	0.0688996	inter
L.interrogans	0.0689812	inter
L.interrogans	0.0656589	inter
L.interrogans	0.0656589	inter
L.interrogans	0.0656589	inter
L.interrogans	0.0656589	inter
L.interrogans	0.0656589	inter
L.interrogans	0.0656589	inter
L.interrogans	0.0688996	inter
L.kirschneri	0.0627504	inter
L.kirschneri	0.0561278	inter
L.kirschneri	0.0660949	inter
L.kirschneri	0.0627504	inter
L.kirschneri	0.0528491	inter
L.kirschneri	0.0660949	inter
L.kirschneri	0.0660949	inter
L.kirschneri	0.0594281	inter
L.kirschneri	0.0627504	inter
L.kirschneri	0.0660949	inter
L.kirschneri	0.0594281	inter
L.kirschneri	0.0594281	inter
L.kirschneri	0.0627504	inter
L.kirschneri	0.0627504	inter
L.kirschneri	0.0627504	inter
L.kirschneri	0.0627504	inter
L.kirschneri	0.0627504	inter
L.kirschneri	0.0660949	inter
L.kirschneri	0.0660949	inter
L.kirschneri	0.0627504	inter
L.kirschneri	0.0627504	inter
L.kirschneri	0.0627504	inter
L.kirschneri	0.0660949	inter
L.kirschneri	0.0627504	inter
L.kirschneri	0.0594281	inter
L.interrogans	0.0689812	inter
L.interrogans	0.0656589	inter
L.interrogans	0.0689812	inter
L.interrogans	0.0689812	inter
L.interrogans	0.0656589	inter
L.interrogans	0.0688996	inter
L.interrogans	0.0656589	inter
L.interrogans	0.0656589	inter
L.interrogans	0.0656589	inter
L.interrogans	0.0656589	inter
L.interrogans	0.0656589	inter
L.interrogans	0.0689812	inter
L.interrogans	0.0656589	inter
L.interrogans	0.0689812	inter
L.interrogans	0.0656589	inter
L.interrogans	0.0656589	inter
L.interrogans	0.0688996	inter
L.interrogans	0.0689812	inter
L.interrogans	0.0656589	inter
L.interrogans	0.0656589	inter
L.interrogans	0.0656589	inter
L.interrogans	0.0656589	inter
L.interrogans	0.0656589	inter
L.interrogans	0.0656589	inter
L.interrogans	0.0688996	inter
L.kirschneri	0.0627504	inter
L.kirschneri	0.0561278	inter
L.kirschneri	0.0660949	inter
L.kirschneri	0.0627504	inter
L.kirschneri	0.0528491	inter
L.kirschneri	0.0660949	inter
L.kirschneri	0.0660949	inter
L.kirschneri	0.0594281	inter
L.kirschneri	0.0627504	inter
L.kirschneri	0.0660949	inter
L.kirschneri	0.0594281	inter
L.kirschneri	0.0594281	inter
L.kirschneri	0.0627504	inter
L.kirschneri	0.0627504	inter
L.kirschneri	0.0627504	inter
L.kirschneri	0.0627504	inter
L.kirschneri	0.0627504	inter
L.kirschneri	0.0660949	inter
L.kirschneri	0.0660949	inter
L.kirschneri	0.0627504	inter
L.kirschneri	0.0627504	inter
L.kirschneri	0.0627504	inter
L.kirschneri	0.0660949	inter
L.kirschneri	0.0627504	inter
L.kirschneri	0.0594281	inter
L.noguchii	0	intra
L.interrogans	0.0689812	inter
L.interrogans	0.0656589	inter
L.interrogans	0.0689812	inter
L.interrogans	0.0689812	inter
L.interrogans	0.0656589	inter
L.interrogans	0.0688996	inter
L.interrogans	0.0656589	inter
L.interrogans	0.0656589	inter
L.interrogans	0.0656589	inter
L.interrogans	0.0656589	inter
L.interrogans	0.0656589	inter
L.interrogans	0.0689812	inter
L.interrogans	0.0656589	inter
L.interrogans	0.0689812	inter
L.interrogans	0.0656589	inter
L.interrogans	0.0656589	inter
L.interrogans	0.0688996	inter
L.interrogans	0.0689812	inter
L.interrogans	0.0656589	inter
L.interrogans	0.0656589	inter
L.interrogans	0.0656589	inter
L.interrogans	0.0656589	inter
L.interrogans	0.0656589	inter
L.interrogans	0.0656589	inter
L.interrogans	0.0688996	inter
L.kirschneri	0.0627504	inter
L.kirschneri	0.0561278	inter
L.kirschneri	0.0660949	inter
L.kirschneri	0.0627504	inter
L.kirschneri	0.0528491	inter
L.kirschneri	0.0660949	inter
L.kirschneri	0.0660949	inter
L.kirschneri	0.0594281	inter
L.kirschneri	0.0627504	inter
L.kirschneri	0.0660949	inter
L.kirschneri	0.0594281	inter
L.kirschneri	0.0594281	inter
L.kirschneri	0.0627504	inter
L.kirschneri	0.0627504	inter
L.kirschneri	0.0627504	inter
L.kirschneri	0.0627504	inter
L.kirschneri	0.0627504	inter
L.kirschneri	0.0660949	inter
L.kirschneri	0.0660949	inter
L.kirschneri	0.0627504	inter
L.kirschneri	0.0627504	inter
L.kirschneri	0.0627504	inter
L.kirschneri	0.0660949	inter
L.kirschneri	0.0627504	inter
L.kirschneri	0.0594281	inter
L.noguchii	0	intra
L.noguchii	0	intra
L.interrogans	0.0689812	inter
L.interrogans	0.0656589	inter
L.interrogans	0.0689812	inter
L.interrogans	0.0689812	inter
L.interrogans	0.0656589	inter
L.interrogans	0.0688996	inter
L.interrogans	0.0656589	inter
L.interrogans	0.0656589	inter
L.interrogans	0.0656589	inter
L.interrogans	0.0656589	inter
L.interrogans	0.0656589	inter
L.interrogans	0.0689812	inter
L.interrogans	0.0656589	inter
L.interrogans	0.0689812	inter
L.interrogans	0.0656589	inter
L.interrogans	0.0656589	inter
L.interrogans	0.0688996	inter
L.interrogans	0.0689812	inter
L.interrogans	0.0656589	inter
L.interrogans	0.0656589	inter
L.interrogans	0.0656589	inter
L.interrogans	0.0656589	inter
L.interrogans	0.0656589	inter
L.interrogans	0.0656589	inter
L.interrogans	0.0688996	inter
L.kirschneri	0.0627504	inter
L.kirschneri	0.0561278	inter
L.kirschneri	0.0660949	inter
L.kirschneri	0.0627504	inter
L.kirschneri	0.0528491	inter
L.kirschneri	0.0660949	inter
L.kirschneri	0.0660949	inter
L.kirschneri	0.0594281	inter
L.kirschneri	0.0627504	inter
L.kirschneri	0.0660949	inter
L.kirschneri	0.0594281	inter
L.kirschneri	0.0594281	inter
L.kirschneri	0.0627504	inter
L.kirschneri	0.0627504	inter
L.kirschneri	0.0627504	inter
L.kirschneri	0.0627504	inter
L.kirschneri	0.0627504	inter
L.kirschneri	0.0660949	inter
L.kirschneri	0.0660949	inter
L.kirschneri	0.0627504	inter
L.kirschneri	0.0627504	inter
L.kirschneri	0.0627504	inter
L.kirschneri	0.0660949	inter
L.kirschneri	0.0627504	inter
L.kirschneri	0.0594281	inter
L.noguchii	0	intra
L.noguchii	0	intra
L.noguchii	0	intra
L.interrogans	0.0723257	inter
L.interrogans	0.0689812	inter
L.interrogans	0.0723257	inter
L.interrogans	0.0723257	inter
L.interrogans	0.0689812	inter
L.interrogans	0.072233	inter
L.interrogans	0.0689812	inter
L.interrogans	0.0689812	inter
L.interrogans	0.0689812	inter
L.interrogans	0.0689812	inter
L.interrogans	0.0689812	inter
L.interrogans	0.0723257	inter
L.interrogans	0.0689812	inter
L.interrogans	0.0723257	inter
L.interrogans	0.0689812	inter
L.interrogans	0.0689812	inter
L.interrogans	0.072233	inter
L.interrogans	0.0723257	inter
L.interrogans	0.0689812	inter
L.interrogans	0.0689812	inter
L.interrogans	0.0689812	inter
L.interrogans	0.0689812	inter
L.interrogans	0.0689812	inter
L.interrogans	0.0689812	inter
L.interrogans	0.072233	inter
L.kirschneri	0.0660949	inter
L.kirschneri	0.0594281	inter
L.kirschneri	0.0694619	inter
L.kirschneri	0.0660949	inter
L.kirschneri	0.0561278	inter
L.kirschneri	0.0694619	inter
L.kirschneri	0.0694619	inter
L.kirschneri	0.0627504	inter
L.kirschneri	0.0660949	inter
L.kirschneri	0.0694619	inter
L.kirschneri	0.0627504	inter
L.kirschneri	0.0627504	inter
L.kirschneri	0.0660949	inter
L.kirschneri	0.0660949	inter
L.kirschneri	0.0660949	inter
L.kirschneri	0.0660949	inter
L.kirschneri	0.0660949	inter
L.kirschneri	0.0694619	inter
L.kirschneri	0.0694619	inter
L.kirschneri	0.0660949	inter
L.kirschneri	0.0660949	inter
L.kirschneri	0.0660949	inter
L.kirschneri	0.0694619	inter
L.kirschneri	0.0660949	inter
L.kirschneri	0.0627504	inter
L.noguchii	0.00903639	intra
L.noguchii	0.00903639	intra
L.noguchii	0.00903639	intra
L.noguchii	0.00903639	intra
L.interrogans	0.0691909	inter
L.interrogans	0.0658464	inter
L.interrogans	0.0691909	inter
L.interrogans	0.0691909	inter
L.interrogans	0.0658464	inter
L.interrogans	0.0690783	inter
L.interrogans	0.0658464	inter
L.interrogans	0.0658464	inter
L.interrogans	0.0658464	inter
L.interrogans	0.0658464	inter
L.interrogans	0.0658464	inter
L.interrogans	0.0691909	inter
L.interrogans	0.0658464	inter
L.interrogans	0.0691909	inter
L.interrogans	0.0658464	inter
L.interrogans	0.0658464	inter
L.interrogans	0.0690783	inter
L.interrogans	0.0691909	inter
L.interrogans	0.0658464	inter
L.interrogans	0.0658464	inter
L.interrogans	0.0658464	inter
L.interrogans	0.0658464	inter
L.interrogans	0.0658464	inter
L.interrogans	0.0658464	inter
L.interrogans	0.0690783	inter
L.kirschneri	0.0660949	inter
L.kirschneri	0.0594281	inter
L.kirschneri	0.0694619	inter
L.kirschneri	0.0660949	inter
L.kirschneri	0.0561278	inter
L.kirschneri	0.0694619	inter
L.kirschneri	0.0694619	inter
L.kirschneri	0.0627504	inter
L.kirschneri	0.0660949	inter
L.kirschneri	0.0694619	inter
L.kirschneri	0.0627504	inter
L.kirschneri	0.0627504	inter
L.kirschneri	0.0660949	inter
L.kirschneri	0.0660949	inter
L.kirschneri	0.0660949	inter
L.kirschneri	0.0660949	inter
L.kirschneri	0.0660949	inter
L.kirschneri	0.0694619	inter
L.kirschneri	0.0694619	inter
L.kirschneri	0.0660949	inter
L.kirschneri	0.0660949	inter
L.kirschneri	0.0660949	inter
L.kirschneri	0.0694619	inter
L.kirschneri	0.0660949	inter
L.kirschneri	0.0627504	inter
L.noguchii	0.0306174	intra
L.noguchii	0.0306174	intra
L.noguchii	0.0306174	intra
L.noguchii	0.0306174	intra
L.noguchii	0.0401718	intra
L.interrogans	0.0691909	inter
L.interrogans	0.0658464	inter
L.interrogans	0.0691909	inter
L.interrogans	0.0691909	inter
L.interrogans	0.0658464	inter
L.interrogans	0.0690783	inter
L.interrogans	0.0658464	inter
L.interrogans	0.0658464	inter
L.interrogans	0.0658464	inter
L.interrogans	0.0658464	inter
L.interrogans	0.0658464	inter
L.interrogans	0.0691909	inter
L.interrogans	0.0658464	inter
L.interrogans	0.0691909	inter
L.interrogans	0.0658464	inter
L.interrogans	0.0658464	inter
L.interrogans	0.0690783	inter
L.interrogans	0.0691909	inter
L.interrogans	0.0658464	inter
L.interrogans	0.0658464	inter
L.interrogans	0.0658464	inter
L.interrogans	0.0658464	inter
L.interrogans	0.0658464	inter
L.interrogans	0.0658464	inter
L.interrogans	0.0690783	inter
L.kirschneri	0.0660949	inter
L.kirschneri	0.0594281	inter
L.kirschneri	0.0694619	inter
L.kirschneri	0.0660949	inter
L.kirschneri	0.0561278	inter
L.kirschneri	0.0694619	inter
L.kirschneri	0.0694619	inter
L.kirschneri	0.0627504	inter
L.kirschneri	0.0660949	inter
L.kirschneri	0.0694619	inter
L.kirschneri	0.0627504	inter
L.kirschneri	0.0627504	inter
L.kirschneri	0.0660949	inter
L.kirschneri	0.0660949	inter
L.kirschneri	0.0660949	inter
L.kirschneri	0.0660949	inter
L.kirschneri	0.0660949	inter
L.kirschneri	0.0694619	inter
L.kirschneri	0.0694619	inter
L.kirschneri	0.0660949	inter
L.kirschneri	0.0660949	inter
L.kirschneri	0.0660949	inter
L.kirschneri	0.0694619	inter
L.kirschneri	0.0660949	inter
L.kirschneri	0.0627504	inter
L.noguchii	0.0306174	intra
L.noguchii	0.0306174	intra
L.noguchii	0.0306174	intra
L.noguchii	0.0306174	intra
L.noguchii	0.0401718	intra
L.noguchii	0	intra
L.interrogans	0.0689812	inter
L.interrogans	0.0656589	inter
L.interrogans	0.0689812	inter
L.interrogans	0.0689812	inter
L.interrogans	0.0656589	inter
L.interrogans	0.0688996	inter
L.interrogans	0.0656589	inter
L.interrogans	0.0656589	inter
L.interrogans	0.0656589	inter
L.interrogans	0.0656589	inter
L.interrogans	0.0656589	inter
L.interrogans	0.0689812	inter
L.interrogans	0.0656589	inter
L.interrogans	0.0689812	inter
L.interrogans	0.0656589	inter
L.interrogans	0.0656589	inter
L.interrogans	0.0688996	inter
L.interrogans	0.0689812	inter
L.interrogans	0.0656589	inter
L.interrogans	0.0656589	inter
L.interrogans	0.0656589	inter
L.interrogans	0.0656589	inter
L.interrogans	0.0656589	inter
L.interrogans	0.0656589	inter
L.interrogans	0.0688996	inter
L.kirschneri	0.0627504	inter
L.kirschneri	0.0561278	inter
L.kirschneri	0.0660949	inter
L.kirschneri	0.0627504	inter
L.kirschneri	0.0528491	inter
L.kirschneri	0.0660949	inter
L.kirschneri	0.0660949	inter
L.kirschneri	0.0594281	inter
L.kirschneri	0.0627504	inter
L.kirschneri	0.0660949	inter
L.kirschneri	0.0594281	inter
L.kirschneri	0.0594281	inter
L.kirschneri	0.0627504	inter
L.kirschneri	0.0627504	inter
L.kirschneri	0.0627504	inter
L.kirschneri	0.0627504	inter
L.kirschneri	0.0627504	inter
L.kirschneri	0.0660949	inter
L.kirschneri	0.0660949	inter
L.kirschneri	0.0627504	inter
L.kirschneri	0.0627504	inter
L.kirschneri	0.0627504	inter
L.kirschneri	0.0660949	inter
L.kirschneri	0.0627504	inter
L.kirschneri	0.0594281	inter
L.noguchii	0	intra
L.noguchii	0	intra
L.noguchii	0	intra
L.noguchii	0	intra
L.noguchii	0.00903639	intra
L.noguchii	0.0306174	intra
L.noguchii	0.0306174	intra
L.interrogans	0.0689812	inter
L.interrogans	0.0656589	inter
L.interrogans	0.0689812	inter
L.interrogans	0.0689812	inter
L.interrogans	0.0656589	inter
L.interrogans	0.0688996	inter
L.interrogans	0.0656589	inter
L.interrogans	0.0656589	inter
L.interrogans	0.0656589	inter
L.interrogans	0.0656589	inter
L.interrogans	0.0656589	inter
L.interrogans	0.0689812	inter
L.interrogans	0.0656589	inter
L.interrogans	0.0689812	inter
L.interrogans	0.0656589	inter
L.interrogans	0.0656589	inter
L.interrogans	0.0688996	inter
L.interrogans	0.0689812	inter
L.interrogans	0.0656589	inter
L.interrogans	0.0656589	inter
L.interrogans	0.0656589	inter
L.interrogans	0.0656589	inter
L.interrogans	0.0656589	inter
L.interrogans	0.0656589	inter
L.interrogans	0.0688996	inter
L.kirschneri	0.0627504	inter
L.kirschneri	0.0561278	inter
L.kirschneri	0.0660949	inter
L.kirschneri	0.0627504	inter
L.kirschneri	0.0528491	inter
L.kirschneri	0.0660949	inter
L.kirschneri	0.0660949	inter
L.kirschneri	0.0594281	inter
L.kirschneri	0.0627504	inter
L.kirschneri	0.0660949	inter
L.kirschneri	0.0594281	inter
L.kirschneri	0.0594281	inter
L.kirschneri	0.0627504	inter
L.kirschneri	0.0627504	inter
L.kirschneri	0.0627504	inter
L.kirschneri	0.0627504	inter
L.kirschneri	0.0627504	inter
L.kirschneri	0.0660949	inter
L.kirschneri	0.0660949	inter
L.kirschneri	0.0627504	inter
L.kirschneri	0.0627504	inter
L.kirschneri	0.0627504	inter
L.kirschneri	0.0660949	inter
L.kirschneri	0.0627504	inter
L.kirschneri	0.0594281	inter
L.noguchii	0	intra
L.noguchii	0	intra
L.noguchii	0	intra
L.noguchii	0	intra
L.noguchii	0.00903639	intra
L.noguchii	0.0306174	intra
L.noguchii	0.0306174	intra
L.noguchii	0	intra
L.interrogans	0.0689812	inter
L.interrogans	0.0656589	inter
L.interrogans	0.0689812	inter
L.interrogans	0.0689812	inter
L.interrogans	0.0656589	inter
L.interrogans	0.0688996	inter
L.interrogans	0.0656589	inter
L.interrogans	0.0656589	inter
L.interrogans	0.0656589	inter
L.interrogans	0.0656589	inter
L.interrogans	0.0656589	inter
L.interrogans	0.0689812	inter
L.interrogans	0.0656589	inter
L.interrogans	0.0689812	inter
L.interrogans	0.0656589	inter
L.interrogans	0.0656589	inter
L.interrogans	0.0688996	inter
L.interrogans	0.0689812	inter
L.interrogans	0.0656589	inter
L.interrogans	0.0656589	inter
L.interrogans	0.0656589	inter
L.interrogans	0.0656589	inter
L.interrogans	0.0656589	inter
L.interrogans	0.0656589	inter
L.interrogans	0.0688996	inter
L.kirschneri	0.0627504	inter
L.kirschneri	0.0561278	inter
L.kirschneri	0.0660949	inter
L.kirschneri	0.0627504	inter
L.kirschneri	0.0528491	inter
L.kirschneri	0.0660949	inter
L.kirschneri	0.0660949	inter
L.kirschneri	0.0594281	inter
L.kirschneri	0.0627504	inter
L.kirschneri	0.0660949	inter
L.kirschneri	0.0594281	inter
L.kirschneri	0.0594281	inter
L.kirschneri	0.0627504	inter
L.kirschneri	0.0627504	inter
L.kirschneri	0.0627504	inter
L.kirschneri	0.0627504	inter
L.kirschneri	0.0627504	inter
L.kirschneri	0.0660949	inter
L.kirschneri	0.0660949	inter
L.kirschneri	0.0627504	inter
L.kirschneri	0.0627504	inter
L.kirschneri	0.0627504	inter
L.kirschneri	0.0660949	inter
L.kirschneri	0.0627504	inter
L.kirschneri	0.0594281	inter
L.noguchii	0	intra
L.noguchii	0	intra
L.noguchii	0	intra
L.noguchii	0	intra
L.noguchii	0.00903639	intra
L.noguchii	0.0306174	intra
L.noguchii	0.0306174	intra
L.noguchii	0	intra
L.noguchii	0	intra
L.interrogans	0.0689812	inter
L.interrogans	0.0656589	inter
L.interrogans	0.0689812	inter
L.interrogans	0.0689812	inter
L.interrogans	0.0656589	inter
L.interrogans	0.0688996	inter
L.interrogans	0.0656589	inter
L.interrogans	0.0656589	inter
L.interrogans	0.0656589	inter
L.interrogans	0.0656589	inter
L.interrogans	0.0656589	inter
L.interrogans	0.0689812	inter
L.interrogans	0.0656589	inter
L.interrogans	0.0689812	inter
L.interrogans	0.0656589	inter
L.interrogans	0.0656589	inter
L.interrogans	0.0688996	inter
L.interrogans	0.0689812	inter
L.interrogans	0.0656589	inter
L.interrogans	0.0656589	inter
L.interrogans	0.0656589	inter
L.interrogans	0.0656589	inter
L.interrogans	0.0656589	inter
L.interrogans	0.0656589	inter
L.interrogans	0.0688996	inter
L.kirschneri	0.0627504	inter
L.kirschneri	0.0561278	inter
L.kirschneri	0.0660949	inter
L.kirschneri	0.0627504	inter
L.kirschneri	0.0528491	inter
L.kirschneri	0.0660949	inter
L.kirschneri	0.0660949	inter
L.kirschneri	0.0594281	inter
L.kirschneri	0.0627504	inter
L.kirschneri	0.0660949	inter
L.kirschneri	0.0594281	inter
L.kirschneri	0.0594281	inter
L.kirschneri	0.0627504	inter
L.kirschneri	0.0627504	inter
L.kirschneri	0.0627504	inter
L.kirschneri	0.0627504	inter
L.kirschneri	0.0627504	inter
L.kirschneri	0.0660949	inter
L.kirschneri	0.0660949	inter
L.kirschneri	0.0627504	inter
L.kirschneri	0.0627504	inter
L.kirschneri	0.0627504	inter
L.kirschneri	0.0660949	inter
L.kirschneri	0.0627504	inter
L.kirschneri	0.0594281	inter
L.noguchii	0	intra
L.noguchii	0	intra
L.noguchii	0	intra
L.noguchii	0	intra
L.noguchii	0.00903639	intra
L.noguchii	0.0306174	intra
L.noguchii	0.0306174	intra
L.noguchii	0	intra
L.noguchii	0	intra
L.noguchii	0	intra
L.interrogans	0.0689812	inter
L.interrogans	0.0656589	inter
L.interrogans	0.0689812	inter
L.interrogans	0.0689812	inter
L.interrogans	0.0656589	inter
L.interrogans	0.0688996	inter
L.interrogans	0.0656589	inter
L.interrogans	0.0656589	inter
L.interrogans	0.0656589	inter
L.interrogans	0.0656589	inter
L.interrogans	0.0656589	inter
L.interrogans	0.0689812	inter
L.interrogans	0.0656589	inter
L.interrogans	0.0689812	inter
L.interrogans	0.0656589	inter
L.interrogans	0.0656589	inter
L.interrogans	0.0688996	inter
L.interrogans	0.0689812	inter
L.interrogans	0.0656589	inter
L.interrogans	0.0656589	inter
L.interrogans	0.0656589	inter
L.interrogans	0.0656589	inter
L.interrogans	0.0656589	inter
L.interrogans	0.0656589	inter
L.interrogans	0.0688996	inter
L.kirschneri	0.0627504	inter
L.kirschneri	0.0561278	inter
L.kirschneri	0.0660949	inter
L.kirschneri	0.0627504	inter
L.kirschneri	0.0528491	inter
L.kirschneri	0.0660949	inter
L.kirschneri	0.0660949	inter
L.kirschneri	0.0594281	inter
L.kirschneri	0.0627504	inter
L.kirschneri	0.0660949	inter
L.kirschneri	0.0594281	inter
L.kirschneri	0.0594281	inter
L.kirschneri	0.0627504	inter
L.kirschneri	0.0627504	inter
L.kirschneri	0.0627504	inter
L.kirschneri	0.0627504	inter
L.kirschneri	0.0627504	inter
[truncated: 5,878 more rows]

## Sheet: secY_outer
species	distance	comparison
[truncated: 4,950 more rows]
